# Supplementary material for: Comparative transcriptomics of aphid species that diverged > 22 MYA reveals genes that are important for the maintenance of their symbiosis
Source: Sci Rep. 2023 Apr 1;13:5341. doi: 10.1038/s41598-023-32291-3 (PMC10067822; doi:10.1038/s41598-023-32291-3)
Supplement: Supplementary file 2 — Supplementary Tables. [file 41598_2023_32291_MOESM2_ESM.xlsx]

## Sheet: Supplemental Table 1
Supplemental Table 1. RNAseq Trimming statistics
Acyrthosiphon pisum
A. pisum samples1		Trimming		A. pisum Mapping
	total raw reads	Total trimmed reads	Total trimmed paired reads	overall alignment rate
FB1 Bacteriocyte	40361913	39687146	38369727	0.9094
FB2 Bacteriocyte	40816999	40677721	39459272	0.9195
FB3 Bacteriocyte	35474741	35313880	34240580	0.9145
FB1 Body	39539655	39381264	38125380	0.9841
FB2 Body	35599012	35483217	34461446	0.9821
FB3 Body	32546880	32420297	31431545	0.9827
1 Raw data from Kim et al. 2018
Myzus persicae
M. persicae samples2		Trimming		M. persicae Mapping
	total raw reads	Total trimmed reads	Total trimmed paired reads	overall alignment rate
MP1 Bacteriocyte	58057256	57787915	41785678	0.711
MP2 Bacteriocyte	59139167	58654237	39106669	0.5141
MP3 Bacteriocyte	45006194	44015051	29552822	0.753
MP1 Body	61379532	60896292	43032349	0.9287
MP2 Body	55288976	55014201	39575616	0.941
MP3 Body	55434283	55126606	38372128	0.9474
2 Raw data from current manuscript
Reference
Kim, D., H., B.F. Minhas, H. Li-Byarlay , A.K. Hansen. 2018. Key transport and ammonia recycling genes involved in aphid symbiosis respond to host-plant specialization. Genes Genomes Genetics (G3). 8(7):2433-2443.

## Sheet: Supplemental 2
Supplemental Table 2. Myzus- Stringtie-Raw Counts
gene_id_1	MP_BAC_1	MP_BAC_2	MP_BAC_3	MP_BODY_1	MP_BODY_2	MP_BODY_3
g9999	0	0	0	0	0	0
g9998	0	0	0	0	9	4
g9997	0	0	0	0	0	6
g9996	15	13	10	180	565	190
g9995	3	1	0	3	0	4
g9994	0	0	0	2	0	0
g9993	481	388	738	2015	1923	4731
g9992	3444	1650	2346	3862	2238	2436
g9991	30	32	41	48	11	35
g9990	65	19	107	254	2064	475
g999	2	0	0	0	0	0
g9989	17	19	15	28	28	26
g9988	0	0	0	0	28	6
g9987	0	0	0	0	0	0
g9986	0	0	4	0	0	0
g9985	68	63	44	61	22	82
g9984	41	24	39	269	374	255
g9983	13768	9560	9072	14943	8147	9111
g9981	2840	1071	1682	3381	1529	2093
g998	0	0	0	0	0	0
g9979	24836	16515	17436	36316	23312	26998
g9978	6006	2337	4325	9033	4599	6441
g9977	5697	3058	4075	11381	5852	6586
g9976	5123	3528	2628	4589	3892	3628
g9975	1416	1079	1216	5135	2540	2742
g9974	834	610	500	920	471	543
g9973	1081	1079	1015	1304	958	943
g9972	4491	3192	3999	7843	4795	5797
g9970	2413	851	467	612	672	715
g997	1	0	2	3	0	3
g9969	3	0	0	8	3	3
g9968	0	0	0	0	0	0
g9967	0	0	0	0	0	0
g9966	0	0	0	0	0	0
g9965	11	19	9	44	15	26
g9964	22	21	21	27	17	26
g9963	0	0	0	0	0	0
g9962	6	0	2	7	15	5
g9961	1406	1219	1078	612	314	268
g9960	1129	342	1059	6485	1852	4123
g996	4	0	0	0	0	0
g9959	76	22	55	125	70	30
g9958	157	33	130	188	97	116
g9957	0	0	9	4	10	0
g9956	24	0	7	32	4	12
g9954	100	16	52	248	83	127
g9953	475	122	415	730	658	428
g9952	690	968	1064	841	700	709
g9951	16	28	18	22	19	18
g9950	1022	781	1076	712	569	513
g995	0	0	0	0	0	0
g9949	34	0	0	0	0	8
g9948	339	111	93	942	1300	693
g9947	1034	533	451	1259	634	857
g9945	0	0	0	16	10	8
g9944	135	149	60	352	518	324
g9943	52475	29428	30091	93134	91149	111710
g9942	10	0	0	127	183	157
g9941	6	7	4	122	32	63
g9940	4035	3142	3120	6666	3566	4670
g994	2	6	0	16	0	2
g9939	4189	2308	2526	3368	2518	3087
g9938	3911	3130	3428	15311	4683	11946
g9936	6267	3770	3846	6179	3951	5614
g9935	4824	2712	2950	7076	2755	4010
g9934	0	0	3	0	0	0
g9933	11276	5871	6887	14370	7362	10545
g9932	85875	53683	66695	148094	55335	93194
g9931	3773	3076	3199	8754	4027	5590
g9930	434	298	523	1887	1110	1343
g993	13	8	0	14	3	5
g9929	0	0	0	6	0	0
g9928	474	278	435	2187	1232	1252
g9927	25	9	33	57	15	32
g9926	1369	607	559	1882	708	985
g9925	26063	19155	20864	40401	21072	29382
g9923	12936	11461	9689	18434	7365	13356
g9922	18658	13164	12242	23517	16106	15183
g9921	13089	11863	10465	20667	13530	13727
g9920	38	26	33	25	19	6
g992	0	0	0	2	3	0
g9917	17301	10341	10622	21145	20735	18740
g9916	38	9	26	179	56	69
g9915	124	10	20	240	100	135
g9914	21	20	24	53	23	33
g9913	1738	1456	1774	18021	4901	10656
g9912	8664	7149	7199	10871	6964	8314
g9911	2005	1193	1992	3062	1712	3010
g991	0	0	0	3674	297	2589
g9908	24551	9931	8672	18545	11533	14283
g9907	172	70	105	205	37	143
g9906	14021	9228	13400	20788	7326	20740
g9905	4321	3548	2689	3675	2127	2879
g9904	61007	39815	41790	64606	28865	46812
g9903	1501	837	1103	2172	1070	2118
g9902	8507	11390	15155	13532	13689	13978
g9900	5124	4238	7204	21966	25336	57286
g990	0	0	0	0	2	1
g99	0	0	0	0	1	0
g9899	346	240	345	1909	952	1499
g9897	44	35	31	116	60	95
g9894	2	1	0	2	2	2
g9892	834	775	605	1955	1866	1672
g9891	33	27	18	5	1	1
g9890	111	48	34	9	2	4
g989	0	0	0	2	0	0
g9889	165	153	173	662	240	620
g9888	171	273	110	93	71	111
g9887	0	7	23	25	32	0
g9886	239059	199294	177001	274069	125137	201312
g9885	11206	4901	7814	12015	5296	11993
g9884	187	58	130	135	61	113
g9883	69	32	38	134	89	61
g9882	1160	690	866	1887	1076	1444
g9881	2444	1222	1496	2252	737	1228
g9880	203	143	85	237	97	60
g988	2	0	0	5	0	0
g9879	3220	2006	2221	4784	1995	3539
g9878	0	0	4	11	4	6
g9877	27804	19267	19016	38077	44063	28284
g9874	9951	5645	7315	9829	5526	8683
g9873	6419	4089	5419	22341	24029	23533
g9872	18153	17817	18403	25515	8623	22851
g9871	52	91	56	75	17	41
g9870	1154	534	944	1892	4709	2939
g987	0	0	0	0	0	0
g9869	67	41	49	106	74	98
g9868	0	0	13	42	12	52
g9867	2225	1519	1736	4098	2531	2921
g9865	8977	6729	5840	10627	6747	7437
g9864	7287	4266	4750	10258	5184	6720
g9863	39030	28635	33262	73902	35212	51244
g9862	0	0	0	20	0	5
g9861	124	571	103	1330	1886	1136
g9860	31	64	73	706	1010	825
g986	2	0	0	0	0	0
g9859	47495	20984	41910	81719	43136	67809
g9858	1511	1308	1614	5149	1915	3007
g9857	14	0	7	16	0	30
g9856	1613	878	1032	3396	1987	2303
g9855	1220	690	1607	7399	4911	7383
g9854	4	6	4	11	4	11
g9853	7	7	5	9	4	13
g9852	315	101	243	1676	711	960
g9851	12	6	6	8	13	10
g9850	169	105	104	701	410	375
g985	3	3	0	5	3	4
g9849	40	25	12	24	16	6
g9848	12624	9660	10385	13097	7447	10105
g9847	27154	21111	16660	19945	9086	17535
g9845	37	47	35	57	36	20
g9844	226	153	530	1935	2674	2163
g9843	54	19	35	149	62	29
g9842	93	33	81	193	35	108
g9841	328	304	285	930	626	1031
g9840	17517	9766	18866	66974	53791	122349
g984	0	0	0	3	0	0
g9838	2439	1639	1993	11107	4729	7027
g9837	658	69	358	384	249	223
g9836	6231	3952	4414	5804	3619	4110
g9835	40854	33575	33064	41238	33974	48101
g9834	6914	4486	4727	9741	5462	6988
g9832	21	9	14	15	6	12
g9831	148	164	177	293	152	203
g9830	4634	3167	6851	25731	10568	26378
g983	3	1	4	3	1	3
g9829	3697	2788	3352	4291	2084	2694
g9828	733	383	635	810	431	414
g9827	11	0	0	9	0	0
g9825	483	420	529	814	567	652
g9824	9	8	10	51	9	38
g9823	0	0	0	0	0	0
g9822	235	178	230	286	134	154
g9821	13	0	4	0	0	2
g9820	100	65	63	667	1151	720
g982	26	19	13	70	41	21
g9819	3281	2414	2768	5073	3953	3784
g9818	2246	1549	1596	2579	1462	1951
g9817	3133	3012	3278	2526	1406	1424
g9816	5359	7961	9819	5525	13244	12478
g9815	23877	45242	63850	16609	32248	43095
g9814	108	72	70	101	70	82
g9813	289	287	850	3599	1867	7753
g9812	0	14	0	20	0	26
g9811	945	655	822	1906	1374	1820
g9810	100	119	58	211	21	103
g981	0	0	0	0	0	0
g9809	1725	1431	1183	1508	988	934
g9808	1167	712	1276	1697	2637	2000
g9807	20	16	28	38	16	21
g9806	0	4	0	5	0	3
g9805	0	17	9	8	21	11
g9804	0	0	0	14	0	0
g9803	4	0	0	6	4	14
g9802	0	0	0	0	0	0
g9801	19	0	0	44	62	50
g9800	89	53	70	406	414	287
g980	3	0	0	0	0	0
g98	207	66	110	643	277	261
g9799	0	0	0	0	0	0
g9798	5	2	3	6	2	2
g9796	8	4	2	8	6	10
g9795	13	2	28	14	11	10
g9794	401	140	329	1631	1407	1482
g9793	16771	13179	11792	22527	13419	17592
g9792	0	6	0	4	4	0
g9790	5177	1908	4822	15454	14121	18116
g979	3	4	0	5	0	0
g9789	1928	1407	1704	3147	1542	2149
g9788	6580	5110	6579	11160	5603	8499
g9787	448	200	416	518	352	501
g9786	12749	6395	7202	16425	8936	13305
g9785	18680	16920	16454	26330	14658	20050
g9784	820	397	609	2093	1267	1363
g9783	0	0	0	0	0	0
g9782	0	0	0	0	0	0
g9781	0	5	0	0	0	0
g9780	4490	2479	3429	10755	5956	6580
g978	0	0	0	0	0	0
g9779	2	0	0	0	0	0
g9777	45	13	43	237	122	248
g9776	2	0	3	7	3	4
g9775	4	17	3	6	3	3
g9774	7	8	2	7	8	1
g9773	5407	2923	2917	4867	3395	4726
g9772	295	339	836	2974	2579	1954
g9771	57	90	240	928	707	670
g9770	33	13	11	11	11	6
g977	7	0	0	4	0	0
g9769	0	0	0	0	0	0
g9768	0	0	0	0	1	0
g9767	0	0	0	0	0	0
g9766	1780	976	1310	2277	777	1561
g9765	3932	2336	2654	5134	3062	3677
g9764	6427	2118	3456	6050	2544	4017
g9762	1906	1814	1563	1425	1145	1553
g9761	0	0	3	9	3	0
g9760	3	2	2	6	12	5
g976	5	0	0	2	2	0
g9758	0	0	0	0	0	0
g9757	276	69	140	657	663	970
g9756	813	554	317	1398	755	618
g9754	1890	708	860	5668	4129	4710
g9753	33	15	16	124	131	172
g9752	0	0	8	0	3	6
g9751	0	0	0	0	0	0
g9750	61	32	42	51	22	32
g975	4	0	6	0	0	0
g9749	5	4	0	9	5	0
g9748	6	2	6	16	17	11
g9747	43	18	14	52	24	29
g9746	77	24	37	170	101	98
g9745	9139	5531	5349	10989	7334	9421
g9744	3	0	0	11	5	0
g9743	223	142	260	387	156	154
g9742	104280	80960	84893	113563	46340	74135
g9741	18	0	0	36	25	33
g9740	30661	23185	22717	51157	35179	22860
g974	0	0	0	0	0	5
g9739	0	0	0	11	0	0
g9738	0	0	0	16	31	28
g9737	0	0	10	55	46	57
g9736	33	18	6	171	220	102
g9735	4538	2976	4567	9065	7447	10601
g9734	0	0	0	0	0	0
g9733	2	0	0	1	0	2
g9732	0	1	0	0	0	0
g9731	0	2	0	1	2	2
g9730	0	0	0	0	0	0
g973	5	18	2	14	11	5
g9729	0	6	3	16	12	8
g9728	107	32	26	235	324	193
g9727	0	0	0	0	0	0
g9726	0	0	0	0	0	0
g9725	25	13	13	27	9	31
g9724	13	0	0	5	0	0
g9723	0	0	0	0	0	4
g9722	9	0	13	11	25	8
g9721	6807	4948	4983	10097	6346	7391
g9720	0	0	6	0	0	0
g972	2	2	0	0	0	0
g9719	3	0	2	3	25	0
g9716	23	21	36	196	89	123
g9714	1309	618	783	2256	912	1236
g9713	118	175	76	48	35	55
g9712	6	10	0	0	0	0
g9711	0	0	0	0	0	0
g9710	0	0	0	0	0	0
g971	6	0	2	8	0	3
g9709	2	0	0	0	3	0
g9708	1191	582	258	359	446	459
g9707	0	0	0	1	0	0
g9706	0	0	0	0	0	0
g9704	39	16	32	338	92	189
g9703	4133	1866	2874	5850	4319	6630
g9702	4	1	5	16	11	21
g9701	4	2	3	9	8	12
g9700	20	0	0	21	14	11
g970	2	0	0	2	0	0
g97	42	17	29	63	22	30
g9699	43	6	15	93	81	34
g9698	83	17	42	196	576	125
g9697	2265	1220	1535	4055	1730	2174
g9696	198	55	66	360	79	67
g9695	8281	3589	5119	15485	6540	10720
g9694	5411	3310	4143	9010	4772	6040
g9693	2479	720	1680	4077	1453	2836
g9692	4603	2215	2800	9708	4722	6446
g9691	0	0	0	0	0	0
g9690	268	204	145	189	127	86
g969	4	5	0	6	4	0
g9689	1298	2473	2665	4389	2371	5530
g9688	12094	9749	8463	10369	6538	9600
g9687	715	575	544	533	248	314
g9686	8982	5251	5729	10236	6288	7478
g9685	0	0	0	0	0	0
g9684	1	0	0	4	0	0
g9683	0	0	0	0	0	0
g9682	29	23	17	63	23	34
g9681	5582	5077	4306	6190	3106	4008
g9680	85	51	61	314	128	195
g968	0	0	0	0	0	0
g9679	24531	11698	12880	29857	12590	17046
g9678	1976	1026	1638	5093	2430	3283
g9677	757	423	526	1335	636	772
g9676	6782	4574	5100	10364	5973	7276
g9675	624	457	703	3905	3715	4205
g9674	0	0	0	5	1	3
g9673	8	0	0	10	7	2
g9672	0	0	0	0	0	0
g9671	0	0	0	0	0	0
g9670	0	6	0	24	109	49
g967	0	0	0	0	0	0
g9669	132	160	134	97	41	65
g9668	256	119	68	42	1008	670
g9667	0	0	0	0	0	5
g9666	1456	1681	2681	10532	1412	24151
g9665	177	112	84	77	475	41
g9664	21	9	8	28	11	15
g9663	4	0	0	28	28	7
g9662	301	336	221	484	828	390
g9661	1443	1369	1174	1219	825	795
g966	0	0	0	0	0	0
g9659	2043	2302	2756	12958	4136	12291
g9658	179	140	135	181	181	147
g9657	10289	5968	6642	8572	4314	6245
g9656	55	19	43	67	9	75
g9655	2930	2228	1758	1758	1778	2448
g9654	1919	1503	4635	7444	17309	12999
g9653	363	203	200	2354	2817	1981
g9652	21650	13297	14344	12652	9653	12832
g9651	93	52	33	54	21	43
g9650	0	10	0	25	0	9
g965	0	0	0	0	0	0
g9649	72	54	23	40	26	7
g9648	3	0	0	0	0	0
g9647	2661	3446	4324	8969	3632	12012
g9646	749	501	564	425	189	116
g9645	0	8	0	6	0	22
g9644	47	45	16	109	34	94
g9643	75	186	23	139	99	96
g9642	41	15	3	41	19	11
g9641	0	0	0	0	0	0
g9640	81	37	87	412	1115	245
g964	144	56	71	273	102	40
g9639	29	27	17	33	16	14
g9638	0	0	0	0	0	0
g9637	14	0	8	0	5	4
g9636	0	0	0	4	0	0
g9635	0	0	0	3	0	0
g9633	27	12	6	30	19	14
g9632	14	6	9	17	5	7
g9631	4295	3002	2453	11173	5651	5487
g9630	1743	1257	1495	4270	2007	2580
g963	0	0	0	0	1	0
g9629	37	26	21	28	26	13
g9628	0	0	0	4	0	0
g9627	1	0	1	5	0	4
g9626	0	0	0	0	0	0
g9625	254	139	143	204	124	94
g9624	100	136	80	199	107	170
g9623	118	126	112	417	153	428
g9622	0	11	0	0	0	0
g9621	3	0	0	9	0	0
g9620	3	0	0	3	0	0
g962	0	0	0	0	0	0
g9619	0	0	0	0	0	0
g9618	0	8	0	0	0	0
g9617	0	0	0	0	0	2
g9616	0	2	0	3	2	0
g9615	4	0	0	6	0	0
g9614	30	0	27	88	29	45
g9613	234	112	170	180	149	161
g9612	0	0	0	7	2	0
g9611	980	522	583	5773	4133	5759
g9610	8	11	3	8	0	0
g961	0	0	0	0	5	2
g9609	0	0	0	0	0	0
g9606	62	59	48	95	102	82
g9604	12	5	4	26	5	12
g9603	235	100	112	199	144	144
g9602	34	4	18	23	15	21
g9601	7	4	3	10	1	3
g9600	835	278	212	759	476	591
g960	0	0	0	0	0	0
g96	1	0	0	0	0	0
g9599	0	0	0	0	0	0
g9598	315	155	124	91	64	81
g9597	3092	2083	2291	3672	2206	2532
g9596	318	197	292	859	498	502
g9595	12903	6509	7679	16112	9373	11029
g9594	4698	2249	3408	8922	4828	7310
g9593	550	78	62	410	292	464
g9592	32	13	30	46	9	11
g9591	2595	1407	2502	7969	5962	5599
g9590	1306	625	859	4453	3205	3211
g959	0	0	0	0	0	0
g9589	3289	1184	2214	9380	3222	5713
g9588	680	533	545	847	515	614
g9587	108	172	132	267	88	71
g9586	4	0	0	15	418	62
g9585	67	39	23	46	42	29
g9584	2345	1081	1644	2117	887	1577
g9583	602	577	355	3538	3066	1591
g9582	2092	1417	2035	3558	1537	2588
g9581	624	565	511	986	712	609
g9580	36873	30818	26783	27982	18116	20786
g958	0	0	0	0	0	0
g9579	98071	73785	58822	72225	51353	69515
g9578	165	107	129	369	201	369
g9577	2738	1350	1208	1753	963	1007
g9576	5535	1027	3416	16005	2925	3727
g9575	0	0	0	0	0	0
g9574	103	53	69	88	52	76
g9573	0	0	0	0	0	0
g9572	4466	2797	2310	2681	1582	1810
g9571	230	139	143	389	278	160
g9570	36	12	9	117	36	47
g957	8	0	0	0	0	0
g9569	0	0	2	5	2	0
g9568	203	42	100	95	25	23
g9567	0	0	1	1	0	0
g9566	0	0	0	0	0	0
g9565	0	0	0	0	6	0
g9564	0	0	0	0	0	0
g9563	35	38	11	53	68	28
g9562	230	137	135	445	308	175
g9561	225	153	349	1852	1687	3451
g9560	7	9	20	200	173	285
g956	3	0	0	0	0	0
g9559	2	0	0	3	2	4
g9558	202	56	108	612	281	470
g9557	24	10	41	152	21	138
g9556	88	73	78	281	105	233
g9555	0	5	2	4	4	3
g9554	3	0	0	5	2	5
g9553	0	0	0	0	0	0
g9552	0	0	0	6	0	0
g9551	1329	348	520	2330	1377	1793
g9550	626	446	559	2001	958	1422
g955	3	0	0	0	2	0
g9549	12311	3473	8072	11966	6107	10831
g9548	1412	675	920	1236	525	759
g9547	2137	1463	1640	2704	1705	1967
g9546	7177	5767	5368	14763	4751	7151
g9545	1561	1026	1193	2703	1257	1579
g9544	275238	225862	211010	273148	219110	172219
g9543	2480	1655	2019	5184	2145	3170
g9542	93058	70113	65304	80209	48780	69273
g9541	1438	792	381	693	894	802
g9540	845	542	1014	1421	916	741
g954	0	0	0	0	0	0
g9539	20	13	0	53	16	20
g9538	0	0	0	0	0	0
g9537	0	0	3	0	0	0
g9536	0	0	0	0	0	0
g9535	2056	1285	1593	4775	2952	3134
g9534	9555	6635	5076	6007	2871	4053
g9533	6101	5365	4199	6636	4213	4047
g9532	58	31	26	111	71	106
g9530	25937	10730	14851	31134	14063	27998
g953	1	0	3	0	0	0
g9529	35	0	13	5	0	0
g9528	1630	1286	942	1832	1326	1385
g9527	8247	5663	5377	8757	5554	8365
g9526	43	78	0	69	86	36
g9525	25865	11132	12218	14928	10421	16285
g9524	785	748	436	1154	924	958
g9523	13	5	9	47	21	15
g9522	66	14	30	134	44	77
g9521	11	3	4	45	11	23
g9520	5	2	0	10	0	6
g952	0	0	0	0	0	0
g9519	0	0	0	0	0	0
g9518	47	71	44	71	43	104
g9517	8	4	0	3	0	2
g9516	17	15	9	6	12	8
g9515	6	11	0	0	0	0
g9514	0	0	0	6	0	4
g9513	5	2	2	16	9	10
g9512	6	0	6	0	13	0
g9511	971	282	492	2208	923	906
g9510	6	0	0	0	0	0
g951	0	0	0	0	0	0
g9509	0	0	0	0	0	0
g9508	7	19	5	25	10	29
g9507	6	6	6	17	2	18
g9506	0	0	4	0	0	0
g9505	2	6	6	22	15	12
g9504	4	3	0	0	0	0
g9503	0	0	0	0	0	0
g9502	3	3	0	2	3	0
g9501	3	1	8	9	8	23
g9500	7	2	12	17	12	42
g950	4	0	0	0	0	0
g95	9	0	0	4	0	1
g9499	3	1	0	1	1	11
g9498	4	0	0	3	0	0
g9497	0	0	0	6	7	5
g9495	1986	448	609	5188	6081	6082
g9494	15545	5952	10009	14089	6472	11447
g9493	4618	2851	3914	8261	4872	6149
g9492	7766	3313	5447	16733	8735	11384
g9491	26	0	0	12	232	40
g9490	213	58	112	490	514	243
g949	0	0	0	0	0	0
g9489	2	0	0	6	0	0
g9488	3248	1942	2305	5711	4053	3518
g9487	63	57	51	243	105	145
g9486	2490	1402	2777	8132	8009	8141
g9485	400	288	273	742	417	379
g9484	0	0	0	4	0	0
g9483	12	28	5	15	0	2
g9482	2	8	2	2	3	3
g9481	0	0	2	0	0	0
g9480	0	0	0	0	0	0
g948	92	20	54	12	0	4
g9479	0	0	0	0	0	0
g9478	0	0	0	7	3	3
g9477	675	321	549	608	358	436
g9476	7	2	4	15	8	11
g9475	0	0	0	2	2	2
g9474	0	0	0	2	0	0
g9473	0	2	0	0	0	6
g9472	0	0	3	0	0	0
g9471	0	0	0	3	0	0
g9470	0	0	0	0	0	0
g947	12	3	2	10	0	3
g9469	0	0	0	4	3	6
g9468	0	0	0	0	0	0
g9467	0	0	0	0	0	0
g9466	0	0	0	0	0	0
g9465	0	0	0	0	0	0
g9464	0	0	0	0	0	0
g9463	0	0	0	4	0	0
g9462	2	4	1	3	1	1
g9461	0	0	0	0	0	0
g9460	8	9	0	14	0	4
g946	9	7	6	6	7	12
g9459	0	0	0	0	0	0
g9458	6	0	20	13	0	0
g9457	0	0	0	5	0	0
g9456	0	0	0	1	2	2
g9455	4	5	1	4	2	4
g9454	0	0	0	0	0	0
g9453	0	0	0	0	0	0
g9452	0	0	0	0	0	0
g9451	6	0	0	0	2	0
g9450	0	0	0	0	0	0
g945	11	26	13	17	19	12
g9449	59	22	55	274	62	273
g9448	0	0	0	0	0	0
g9447	0	0	0	0	0	0
g9446	0	0	0	0	0	0
g9445	6	10	5	14	8	12
g9444	2	0	0	0	0	0
g9443	10	1	2	2	1	2
g9442	133	104	95	214	116	129
g9441	0	0	0	5	1	0
g9440	7	4	0	2	0	0
g944	9	0	0	14	7	5
g9439	0	23	0	0	0	0
g9438	19	23	15	30	36	30
g9437	186	779	338	243	98	164
g9436	2	5	3	4	1	4
g9435	0	0	0	0	0	0
g9434	0	8	3	1	0	3
g9433	0	5	1	6	0	0
g9432	4	0	0	2	0	1
g9431	0	4	0	0	0	0
g9430	3	0	0	2	4	4
g943	0	0	0	4	0	0
g9429	104	477	0	99	32	65
g9428	2	5	2	5	0	1
g9427	4	5	0	2	0	8
g9426	0	0	0	0	0	0
g9425	0	0	0	0	0	0
g9424	0	0	0	0	0	0
g9423	1	1	0	4	0	0
g9422	4	0	0	2	0	2
g9421	65	57	59	118	23	17
g9420	35	16	33	48	34	61
g942	0	0	3	0	0	0
g9419	36	12	29	36	13	17
g9418	0	0	0	0	0	0
g9417	2	0	0	2	1	0
g9416	2	0	0	6	1	2
g9415	4	0	0	3	4	8
g9414	0	0	0	0	0	0
g9413	0	0	0	1	1	3
g9412	7	5	4	4	5	5
g9411	13	0	0	4	0	0
g9410	0	0	0	0	0	0
g941	0	0	0	7	14	0
g9409	0	0	0	0	1	0
g9408	21	0	5	13	6	0
g9407	1	0	0	1	0	0
g9406	3	4	2	3	0	2
g9405	0	0	0	0	0	0
g9404	7	7	3	11	2	6
g9403	1	0	2	1	3	2
g9402	0	0	0	0	0	0
g9401	0	0	0	0	0	0
g9400	6	0	0	24	11	0
g940	0	0	4	0	0	0
g94	3	0	0	5	0	0
g9399	0	0	0	0	0	0
g9398	2	0	0	4	4	2
g9397	5	3	3	5	3	13
g9396	5	1	0	7	6	11
g9395	6	1	0	3	1	0
g9394	1	0	0	0	0	0
g9393	0	0	0	0	0	0
g9392	5	0	0	0	0	0
g9390	1472	964	887	5407	2367	2242
g939	2	0	2	0	0	0
g9389	50	42	37	146	46	136
g9388	118	160	91	354	139	311
g9387	0	0	0	2	0	0
g9386	0	0	0	0	0	0
g9385	58409	27486	35215	55375	142714	57609
g9384	13	31	0	2	2	4
g9383	2834	2205	2204	4172	22925	3752
g9382	28009	21697	20671	54820	352519	48946
g9381	111	111	87	180	100	130
g9380	122	131	83	187	114	162
g938	6	0	0	4	0	0
g9379	130	121	89	187	105	151
g9378	18	20	5	63	47	38
g9377	53	16	25	105	62	61
g9376	0	0	0	0	0	0
g9375	4	0	2	7	4	4
g9374	0	0	0	0	0	1
g9373	29	7	11	71	45	31
g9372	2	1	0	0	0	2
g9371	16061	11382	11625	27437	186837	24622
g9370	0	0	0	0	0	0
g937	10	10	6	49	4	12
g9369	0	0	3	0	0	0
g9368	1	0	1	0	0	0
g9367	0	0	0	0	0	0
g9366	9	0	0	17	0	4
g9365	0	0	0	0	0	0
g9364	189	86	120	716	117	194
g9363	229	78	149	329	232	167
g9362	1578	627	739	988	355	495
g9360	2	0	0	0	2	0
g936	0	0	0	0	0	0
g9359	56	16	28	18	7	22
g9358	34	17	25	90	49	62
g9357	44	17	17	91	21	60
g9356	99202	98773	118998	201388	81703	127395
g9355	1155	385	809	2485	1174	1720
g9354	0	0	0	0	0	0
g9353	0	0	0	2	0	0
g9352	0	1	0	0	0	0
g9351	26	5	15	17	3	28
g9350	48	8	36	31	2	56
g935	0	0	0	0	0	0
g9349	67	27	62	61	5	61
g9348	41	30	38	35	3	36
g9347	0	0	0	3	0	0
g9346	443	166	328	948	416	740
g9345	120	51	66	159	89	126
g9344	33	5	13	145	37	66
g9343	0	0	0	0	0	0
g9342	0	0	0	0	0	0
g9341	0	0	0	0	0	0
g9340	1	0	0	0	0	0
g934	0	0	0	2	0	0
g9339	0	0	0	0	2	0
g9338	0	0	0	0	0	0
g9337	1	1	0	0	0	0
g9336	0	0	0	0	0	0
g9335	0	0	0	0	0	0
g9334	4	0	2	4	6	0
g9333	8	12	5	14	6	4
g9332	8	9	8	13	5	8
g9331	21	26	28	29	10	22
g9330	6	0	3	3	2	2
g9329	9	15	10	18	9	9
g9328	11	12	20	21	6	11
g9327	21	13	9	14	4	15
g9326	24	25	37	38	14	26
g9325	0	0	2	4	0	0
g9324	11	1	1	4	0	4
g9323	0	14	0	0	0	4
g9322	19	11	12	28	11	11
g9321	36	21	18	25	22	38
g9320	8	0	0	0	0	0
g932	1981	1115	1254	1823	194	1261
g9319	0	0	0	8	0	0
g9318	0	0	0	0	0	0
g9317	0	0	0	0	0	0
g9316	16	33	0	31	41	28
g9315	25	20	14	47	22	0
g9314	9	0	0	13	0	0
g9313	6	0	0	5	8	3
g9312	0	0	0	0	0	0
g9311	0	2	0	3	0	0
g9310	0	0	0	0	0	0
g931	94	44	80	410	82	89
g9309	0	0	0	0	0	0
g9308	0	0	0	0	0	0
g9307	34	14	11	41	9	17
g9306	0	0	0	0	0	0
g9305	0	0	0	0	0	0
g9304	0	0	0	0	1	0
g9303	0	0	0	0	0	0
g9302	0	0	0	0	0	0
g9301	6	0	0	7	0	0
g9300	0	0	0	0	0	0
g930	0	0	0	0	0	0
g93	3	6	5	3	2	3
g9299	0	0	0	0	0	0
g9298	4296	2267	3950	6411	3598	4556
g9297	9954	6801	7655	14178	6391	9786
g9296	0	0	0	0	0	0
g9295	904	88	542	1034	200	1178
g9294	12	4	4	18	5	13
g9293	22	12	7	60	19	45
g9292	1686	822	1043	1837	338	957
g9291	0	0	0	7	0	2
g9290	0	0	0	2	0	0
g929	9	3	2	4	2	2
g9289	15	0	3	17	11	2
g9288	0	0	0	0	0	0
g9287	32	39	42	419	336	246
g9286	0	0	0	0	0	0
g9285	126	144	114	418	138	336
g9284	0	0	0	0	0	0
g9283	0	0	3	4	3	7
g9282	0	0	6	2	0	0
g9281	0	0	0	0	0	0
g9280	28	82	19	26	17	14
g928	13	8	6	5	24	25
g9279	449	523	380	617	517	493
g9278	4	5	0	7	4	5
g9277	0	0	0	1	0	0
g9276	0	0	23	70	19	19
g9275	8	6	8	2	2	3
g9274	0	0	0	11	9	12
g9273	0	0	0	0	1	1
g9272	61	48	43	51	42	31
g9271	1394	747	974	2766	1669	3073
g9270	17	0	4	46	58	41
g927	8	8	3	5	2	2
g9269	1208	2906	1402	2805	14528	5108
g9268	21	13	7	54	36	33
g9267	1	0	0	0	0	0
g9266	9	0	8	8	0	0
g9265	0	0	0	0	0	0
g9264	0	2	1	1	0	0
g9263	5	4	3	3	1	3
g9262	0	0	0	0	0	0
g9261	0	2	0	2	1	0
g9260	0	0	0	0	0	0
g926	0	0	0	0	0	0
g9259	0	0	0	0	0	0
g9258	0	0	0	0	0	0
g9257	0	0	0	1	1	0
g9256	0	0	0	0	0	0
g9255	3	0	0	0	0	0
g9254	0	0	0	0	0	0
g9253	0	0	0	0	0	0
g9252	5	19	0	4	0	0
g9251	2097	1116	1776	5814	3597	4436
g9250	0	0	0	0	0	0
g925	0	0	0	0	0	0
g9249	26	43	23	14	26	6
g9248	90	156	77	64	11	28
g9247	57	46	20	69	13	24
g9246	0	2	0	0	0	0
g9245	0	0	2	0	4	0
g9244	314	67	104	323	93	144
g9243	129	54	62	153	132	47
g9242	120	75	38	152	193	91
g9241	18	5	9	33	5	9
g9240	15	15	15	27	16	28
g924	19	3	0	18	0	0
g9239	0	0	3	7	0	4
g9238	0	0	0	10	0	0
g9237	40	60	27	12	20	13
g9236	62	81	41	18	25	10
g9235	112	118	79	37	34	32
g9234	47	68	24	17	26	6
g9233	0	0	0	1	0	0
g9232	0	1	1	6	0	0
g9231	0	0	0	0	0	0
g9230	0	0	0	0	0	0
g923	2	2	3	2	4	0
g9229	35	6	29	87	45	53
g9228	51	17	31	30	10	17
g9227	1	0	0	2	4	0
g9226	0	0	0	2	1	0
g9225	0	0	0	7	0	0
g9224	0	0	0	0	0	0
g9223	0	0	0	0	0	0
g9222	64	24	47	182	124	96
g9221	0	0	0	0	0	0
g9220	0	0	0	0	0	0
g922	11	0	10	0	0	0
g9216	651	641	389	1039	530	490
g9215	3	0	0	0	0	0
g9214	0	0	0	0	0	0
g9213	0	0	0	0	0	0
g9212	0	0	0	0	0	0
g9211	0	0	0	0	0	0
g9210	1	0	0	5	0	1
g921	0	0	0	7	0	0
g9209	0	5	0	23	21	8
g9207	381	513	208	565	593	237
g9206	46	52	43	79	27	58
g9205	0	0	0	0	0	0
g9204	0	0	0	12	0	0
g9203	0	0	0	0	0	0
g9202	0	0	0	0	0	0
g9201	0	0	0	0	0	0
g9200	0	0	0	0	0	0
g920	0	0	0	0	0	0
g92	0	0	0	0	0	0
g9199	44	0	12	37	0	23
g9198	15	8	10	9	0	11
g9197	2	1	1	4	9	5
g9196	0	0	0	3	13	0
g9195	12	5	6	0	8	11
g9194	0	0	0	0	0	0
g9193	0	0	0	0	0	0
g9192	40	43	33	137	822	170
g9191	0	0	0	0	4	0
g9190	282	274	301	219	140	163
g919	0	0	0	3	3	0
g9189	647	753	440	399	353	211
g9188	68	111	54	40	0	20
g9187	214	244	118	42	50	45
g9186	14	12	9	9	11	22
g9185	523	227	114	777	167	340
g9184	4	0	2	0	3	0
g9183	3	6	0	1	2	0
g9182	29	7	15	14	2	9
g9181	0	0	0	0	0	0
g9180	9	3	3	4	4	5
g918	0	0	1	0	0	0
g9179	346	173	163	864	412	315
g9178	152	35	70	483	212	195
g9177	0	0	0	3	0	0
g9176	6	0	4	12	9	8
g9175	0	1	0	0	0	0
g9174	0	0	0	2	1	3
g9173	0	0	0	0	0	0
g9172	0	0	0	0	0	0
g9171	6	6	9	10	4	45
g9170	5	3	2	6	3	18
g917	0	0	0	0	0	0
g9169	0	0	0	6	2	4
g9168	0	0	0	0	0	0
g9167	0	0	0	0	0	0
g9166	5	0	2	0	0	0
g9165	0	0	2	14	4	3
g9164	2	2	4	0	0	0
g9163	0	0	0	0	0	0
g9162	0	0	0	0	0	1
g9161	0	0	0	0	0	0
g9160	0	0	1	2	0	0
g916	0	0	4	0	0	0
g9159	0	0	0	0	0	0
g9158	3	6	0	0	0	0
g9157	0	0	0	0	0	0
g9156	113	8	9	28	11	6
g9155	11	42	0	0	0	0
g9154	0	0	0	0	0	0
g9153	0	0	0	0	0	0
g9152	4	0	0	6	4	6
g9151	23	36	19	28	7	45
g9150	5	11	1	4	0	5
g915	0	0	0	0	0	0
g9149	25	8	22	144	45	70
g9148	2	0	3	8	7	8
g9147	58	58	31	282	320	223
g9146	0	0	0	0	0	0
g9145	0	0	0	0	0	0
g9144	0	0	0	0	0	0
g9143	0	0	0	0	0	0
g9142	0	0	0	0	0	0
g9141	9	4	1	4	4	6
g9140	0	0	0	0	0	0
g914	0	0	0	0	0	0
g9139	0	0	0	0	0	0
g9138	0	0	0	5	0	0
g9137	0	0	0	0	0	0
g9136	0	0	0	0	0	0
g9135	0	0	0	0	0	0
g9134	0	0	0	0	0	0
g9133	7	0	0	0	3	0
g9132	5	0	1	3	0	0
g9131	0	0	0	3	0	0
g9130	7	3	4	52	12	22
g913	0	0	0	3	0	0
g9129	0	0	4	5	0	0
g9128	12	3	0	7	0	0
g9127	0	0	0	0	0	0
g9126	5	9	9	2	1	5
g9125	13	9	11	7	0	5
g9124	0	0	0	2	0	0
g9123	0	0	0	0	0	0
g9122	24	0	0	11	3	0
g9121	0	0	0	0	0	0
g9120	0	0	0	0	0	0
g912	24	10	7	28	11	9
g9119	9	6	0	3	3	0
g9118	16	0	3	22	3	8
g9117	0	0	0	0	0	0
g9116	0	0	0	0	0	0
g9115	0	0	0	0	0	0
g9114	0	0	0	0	0	0
g9113	11	11	13	12	13	12
g9112	5	0	0	6	2	0
g9111	45	10	17	55	40	29
g9110	0	0	0	0	0	4
g911	0	0	0	0	0	0
g9109	2	1	4	1	1	1
g9108	0	10	0	5	11	6
g9107	6	0	0	1	0	0
g9106	12	4	3	9	10	2
g9105	2	0	5	10	0	0
g9104	0	0	0	0	0	0
g9103	2	2	7	14	6	9
g9102	31	27	35	99	53	52
g9101	0	2	1	4	3	2
g9100	0	0	0	0	0	0
g910	0	0	0	6	7	0
g91	0	0	0	0	0	0
g9099	3	0	0	8	0	3
g9098	2	2	0	2	1	0
g9097	0	0	0	2	0	0
g9096	0	0	0	0	0	0
g9095	0	0	1	1	0	0
g9094	11	10	0	23	18	13
g9093	0	1	0	0	0	0
g9092	7	0	1	0	0	3
g9091	218	62	109	408	209	196
g9090	157	80	57	211	185	110
g909	0	0	0	0	0	0
g9089	0	0	1	0	0	0
g9088	3	2	4	7	2	4
g9087	0	0	0	0	0	0
g9086	32	13	19	24	7	17
g9085	56	15	13	58	12	11
g9084	6	0	0	0	0	0
g9083	4	11	2	17	8	6
g9082	0	0	0	0	0	0
g9081	0	0	0	3	0	0
g9080	0	0	0	0	0	0
g908	8	0	3	4	1	5
g9079	5	3	0	5	4	4
g9078	5	5	1	2	0	3
g9077	0	0	0	0	0	0
g9076	0	0	0	0	0	0
g9075	0	0	0	0	0	0
g9074	0	1	0	6	0	0
g9073	0	0	0	2	0	0
g9072	11	0	18	16	7	7
g9071	113	31	123	271	203	176
g9070	40	12	19	70	20	29
g907	0	0	0	0	0	0
g9069	0	0	0	1	0	0
g9068	7	0	5	117	12	78
g9067	0	2	0	0	0	0
g9066	21	3	3	32	15	14
g9065	0	0	6	5	0	0
g9064	0	0	4	2	0	0
g9063	51	17	25	48	17	22
g9062	0	0	0	0	0	0
g9061	0	0	0	0	0	0
g9060	6	0	0	14	2	0
g906	0	2	0	2	0	3
g9059	8	2	0	0	0	0
g9058	6	16	5	20	13	9
g9057	141	78	82	617	114	127
g9056	0	0	0	0	0	0
g9055	3	0	0	0	0	0
g9054	0	1	4	2	0	3
g9053	10	0	0	4	0	0
g9052	0	0	0	12	0	4
g9051	18	4	13	51	0	8
g9050	0	0	0	0	0	0
g905	6	8	3	6	8	9
g9049	0	0	0	0	0	0
g9048	0	0	0	0	0	0
g9047	0	0	0	0	0	0
g9046	0	0	0	0	0	0
g9045	1	2	0	2	1	0
g9044	0	0	0	0	0	0
g9043	23	10	15	46	9	53
g9042	8	6	8	2	2	1
g9041	1	1	0	0	1	2
g9040	0	0	0	0	0	0
g904	9	0	0	0	0	0
g9039	1	0	0	0	0	0
g9038	2	1	0	0	0	0
g9037	0	0	0	0	0	0
g9036	2	0	4	0	2	0
g9035	0	0	0	0	0	0
g9034	2	3	0	0	1	2
g9033	2	1	0	0	0	0
g9032	0	29	15	26	14	16
g9031	0	1	2	7	0	2
g9030	0	0	0	0	0	0
g903	0	0	0	5	1	4
g9029	3	0	0	5	0	3
g9028	14	4	2	14	4	9
g9027	0	0	0	0	0	0
g9026	0	1	0	1	1	0
g9025	3	0	0	9	0	0
g9024	0	0	0	0	0	0
g9023	0	0	0	0	0	0
g9022	0	0	0	0	2	0
g9021	0	4	0	0	0	0
g9020	806	172	436	1883	478	1121
g902	0	0	0	0	0	0
g9019	0	0	0	0	0	0
g9018	0	0	0	0	0	0
g9017	0	0	0	0	0	0
g9016	4	2	0	5	0	1
g9015	5	0	0	1	0	0
g9014	0	0	0	1	0	0
g9013	0	0	0	0	0	0
g9012	31	0	0	15	0	3
g9011	0	0	0	4	0	0
g9010	5	0	2	10	6	11
g901	48	29	64	101	43	47
g9009	0	0	0	0	0	0
g9008	0	0	0	0	0	0
g9007	0	0	0	0	0	0
g9006	2	0	0	9	0	5
g9005	0	0	0	0	0	0
g9004	0	0	0	0	0	0
g9003	0	0	0	0	1	0
g9002	0	0	0	0	0	0
g9001	10	5	3	29	8	18
g9000	5	0	2	4	7	0
g900	0	0	0	0	0	0
g90	7	0	0	0	0	0
g9	0	0	0	2	0	2
g8999	30	33	60	118	46	220
g8998	5	0	0	7	0	4
g8997	47	34	58	108	8	67
g8996	3	0	2	10	0	0
g8995	0	0	0	0	0	0
g8994	5	0	7	38	0	3
g8993	65	5	21	50	18	31
g8992	26	2	6	7	0	0
g8991	36	21	31	71	40	37
g8990	5	0	0	3	0	0
g899	0	0	0	0	0	0
g8989	0	0	0	0	0	0
g8988	0	0	0	0	0	0
g8987	0	0	0	0	0	0
g8986	0	0	2	0	0	0
g8985	2	1	0	0	0	0
g8984	6	0	0	20	13	20
g8983	0	0	0	0	0	0
g8982	101	126	52	68	15	36
g8981	7	0	0	0	0	0
g8980	0	0	0	0	2	0
g898	4	2	6	15	5	11
g8979	0	0	0	0	0	0
g8978	21	16	13	11	3	11
g8977	19	0	0	0	0	0
g8976	0	0	0	0	0	0
g8975	59	18	31	111	75	108
g8974	2	0	0	1	4	1
g8973	35	31	14	61	13	24
g8972	31	30	9	73	15	32
g8971	4	4	1	3	2	2
g8970	0	0	0	0	0	0
g897	31	30	17	67	35	58
g8969	2	0	1	43	5	10
g8968	0	0	0	11	0	0
g8967	0	0	0	0	0	0
g8966	0	0	0	0	0	0
g8965	5	0	2	8	4	1
g8964	5	2	12	31	3	5
g8963	3	0	7	0	0	0
g8962	0	0	0	7	2	0
g8961	0	1	1	7	1	1
g8960	10	6	1	24	7	7
g896	0	0	0	0	0	0
g8959	2	0	2	0	0	6
g8958	11	11	6	15	5	9
g8957	0	0	1	2	0	2
g8956	0	0	2	0	0	0
g8955	0	0	0	3	0	0
g8954	3	2	0	6	0	2
g8953	18	9	5	27	21	9
g8952	20	5	5	21	8	6
g8951	0	0	0	9	0	1
g8950	2	6	0	9	5	2
g895	14	12	11	21	13	16
g8949	18	10	11	45	17	18
g8948	0	0	0	0	0	0
g8947	12	3	5	17	16	13
g8946	0	0	0	0	0	0
g8945	0	0	0	0	0	0
g8944	0	0	0	0	0	0
g8943	0	0	0	0	0	0
g8942	11	5	0	7	0	0
g8941	0	0	0	0	0	0
g8940	14	20	2	5	0	0
g894	1	0	4	4	3	5
g8939	0	0	0	0	0	0
g8938	23	26	14	12	10	13
g8937	3	0	0	13	13	3
g8936	294	151	164	18	11	18
g8935	12	0	0	7	0	0
g8934	0	0	0	0	0	0
g8933	11	0	8	12	0	2
g8932	39	28	40	52	27	23
g8931	361	67	118	542	100	182
g8930	3	0	0	0	0	0
g893	2	1	1	0	1	1
g8929	2	2	2	13	5	9
g8928	8	0	0	10	0	0
g8927	0	0	2	0	0	0
g8926	0	0	0	7	0	0
g8925	2	0	0	0	2	0
g8924	0	0	0	0	0	0
g8923	0	0	0	0	0	0
g8922	0	0	0	2	0	0
g8921	10	5	0	7	8	0
g8920	0	0	0	0	0	0
g892	0	0	0	0	0	0
g8919	0	0	0	0	0	0
g8918	6	1	2	4	1	0
g8917	2	1	2	13	3	4
g8916	0	0	0	1	0	0
g8915	0	0	0	1	0	0
g8914	0	0	0	0	0	0
g8913	61	84	101	641	328	426
g8912	1	1	1	1	2	2
g8911	1	1	0	6	6	3
g8910	26	8	8	35	5	28
g891	0	0	0	3	3	0
g8909	29	16	42	286	71	164
g8908	19	3	19	192	32	138
g8907	0	0	0	5	0	0
g8906	8	0	5	6	0	4
g8905	1	0	1	1	1	0
g8904	0	0	0	0	0	0
g8903	9	0	0	0	0	0
g8902	0	0	0	0	0	0
g8901	0	1	0	1	8	0
g8900	15	0	0	3	0	2
g890	0	0	0	0	0	0
g89	2	0	0	1	0	0
g8899	0	0	0	0	0	0
g8898	0	0	0	0	0	0
g8897	0	0	0	0	0	0
g8896	0	0	0	0	0	0
g8895	0	0	0	0	0	0
g8894	0	0	0	0	0	0
g8893	0	0	0	0	0	0
g8892	1	0	1	0	0	2
g8891	0	3	0	0	0	0
g8890	0	0	0	4	0	0
g889	0	0	0	0	4	0
g8889	0	0	0	0	0	0
g8888	0	0	0	0	0	0
g8887	0	0	0	0	0	0
g8886	0	0	0	6	2	2
g8885	3	0	0	0	0	0
g8884	378	365	409	235	114	108
g8883	0	0	0	0	3	0
g8882	39	26	41	105	23	94
g8881	4	3	0	4	1	0
g8880	0	0	0	0	0	0
g888	0	0	0	0	1	0
g8879	0	0	0	0	3	0
g8878	0	0	0	4	2	5
g8877	7	14	0	6	9	0
g8876	6	0	0	0	0	0
g8875	202	242	180	230	98	272
g8874	17	6	0	29	5	2
g8873	4	0	0	5	0	0
g8872	111	38	40	88	67	68
g8871	0	3	0	4	0	0
g8870	0	0	0	0	0	0
g887	1	2	2	1	1	0
g8869	0	0	0	0	0	0
g8868	3	0	0	0	2	0
g8867	0	4	0	0	0	0
g8866	240	362	112	117	46	97
g8865	0	0	0	0	0	0
g8864	10	2	0	9	8	12
g8863	0	0	0	2	5	0
g8862	0	0	0	0	0	0
g8861	5	0	12	16	38	83
g8860	13	0	4	8	0	0
g886	4	1	0	3	0	0
g8859	0	0	0	0	0	0
g8858	0	0	0	0	0	0
g8857	0	3	0	9	5	0
g8856	5	3	2	4	1	2
g8855	3	2	2	5	2	3
g8854	4	0	0	4	0	0
g8853	0	0	0	0	0	0
g8852	0	0	0	0	0	0
g8851	0	0	0	0	0	0
g8850	0	0	0	0	0	0
g885	34	29	22	48	42	37
g8849	0	0	0	0	0	0
g8848	0	0	0	0	0	0
g8847	0	0	0	0	0	2
g8846	13	7	6	8	0	19
g8845	9	0	4	10	4	9
g8844	5	0	0	3	3	9
g8843	0	0	0	10	5	0
g8842	73	20	34	103	59	102
g8841	58	12	36	25	29	26
g8840	0	0	0	0	0	0
g884	1	3	5	6	0	0
g8839	0	0	0	0	0	0
g8838	0	0	0	0	0	0
g8837	40	6	0	58	43	19
g8836	0	0	0	0	0	0
g8835	28	21	14	37	28	36
g8834	0	0	0	2	0	0
g8833	0	0	0	0	0	0
g8832	0	0	0	3	0	0
g8831	3	1	0	3	0	0
g8830	0	0	0	1	0	0
g883	6	3	5	18	8	6
g8829	0	0	0	0	0	0
g8828	0	0	0	0	0	0
g8827	0	0	0	0	0	0
g8826	0	0	2	2	3	5
g8825	0	0	0	0	0	0
g8824	0	0	0	0	0	3
g8823	0	0	0	0	0	0
g8822	0	0	0	0	0	0
g8821	0	0	0	2	0	0
g8820	3	0	1	5	1	1
g882	3	0	0	0	0	0
g8819	8	5	4	20	13	7
g8818	4	1	4	3	0	2
g8817	2	0	0	7	0	0
g8816	36	12	33	171	124	110
g8815	290	52	136	463	108	191
g8814	0	0	3	0	0	0
g8813	0	3	0	0	0	0
g8812	9	4	7	14	0	8
g8811	1	0	0	1	0	0
g8810	272	119	226	550	162	713
g881	2	0	0	10	0	0
g8809	4	5	0	5	1	6
g8808	8	0	0	3	0	0
g8807	3	0	0	0	0	0
g8806	5	0	5	15	8	17
g8805	0	5	0	6	1	0
g8804	0	0	0	5	0	1
g8803	0	0	4	0	0	0
g8802	5	0	3	0	0	0
g8801	3	0	4	0	0	0
g8800	0	0	0	0	0	0
g880	6	0	0	0	0	2
g88	5	0	0	7	0	0
g8799	0	0	0	0	0	0
g8798	1	0	0	0	0	0
g8797	2	3	0	3	0	4
g8796	24	14	17	71	30	51
g8795	0	0	0	0	0	0
g8794	0	0	0	0	0	0
g8793	2	0	0	0	0	0
g8792	138	214	148	80	49	112
g8791	3	4	0	0	6	0
g8790	0	0	0	6	0	0
g879	4	0	0	4	0	0
g8789	10	38	16	14	8	17
g8788	0	0	0	0	0	0
g8787	0	0	0	0	0	0
g8786	9	9	0	0	0	0
g8785	6	0	0	8	5	10
g8784	0	0	0	0	0	0
g8783	0	2	0	0	0	0
g8782	2	1	0	0	0	0
g8781	0	0	2	0	0	0
g8780	11	7	8	16	0	8
g878	0	0	3	11	13	0
g8779	2	0	0	0	0	0
g8778	5	9	8	3	17	3
g8777	66	18	49	137	17	17
g8776	14	1	2	3	2	0
g8775	6	2	8	8	0	5
g8774	287	103	111	423	216	260
g8773	9	5	3	25	11	13
g8772	11	4	0	17	8	13
g8771	16	0	3	20	4	9
g8770	0	0	0	0	0	0
g877	0	0	0	0	0	0
g8769	9	3	3	6	4	5
g8768	0	0	0	0	0	0
g8767	0	0	0	0	2	0
g8766	0	0	0	0	0	0
g8765	0	0	0	0	0	0
g8764	0	0	0	0	0	0
g8763	5	0	0	4	0	0
g8762	0	0	0	2	0	0
g8761	0	0	0	0	0	0
g8760	0	0	0	0	0	0
g876	0	0	0	0	0	0
g8759	221	85	94	80	33	60
g8758	90	71	55	82	23	26
g8757	3	0	3	5	2	3
g8756	0	0	0	0	0	0
g8755	6	0	0	0	0	0
g8754	0	0	7	0	0	0
g8753	0	0	0	0	0	0
g8752	0	0	0	0	0	0
g8751	0	0	0	0	0	0
g8750	4	0	9	6	0	0
g875	39	17	10	99	25	47
g8749	4	0	0	12	0	8
g8748	61	53	37	48	14	15
g8747	0	0	0	0	0	0
g8746	0	0	0	0	0	0
g8745	4	4	0	8	21	5
g8744	0	0	0	3	0	0
g8743	2828	1800	939	84	12	41
g8742	16	5	4	21	4	10
g8741	314	77	98	584	185	366
g8740	34	9	15	66	38	50
g874	4	0	0	0	0	0
g8739	110	90	61	347	257	202
g8738	0	0	0	2	0	0
g8737	3	0	0	0	0	0
g8736	0	0	0	0	0	0
g8735	0	0	0	0	0	0
g8734	40	41	30	90	24	31
g8733	694	618	794	627	182	252
g8732	8	0	0	4	2	0
g8731	5	0	0	4	0	0
g8730	1	0	0	0	0	0
g873	0	0	0	4	0	0
g8729	0	0	0	0	0	0
g8728	0	0	0	9	0	0
g8727	17	0	8	9	0	0
g8726	7	3	7	42	46	42
g8725	2	0	0	4	0	0
g8724	0	4	0	0	0	0
g8723	26	10	17	41	14	80
g8722	15	0	0	5	0	0
g8721	3	0	0	0	0	1
g8720	0	3	0	0	0	0
g872	0	0	0	0	0	0
g8719	0	0	0	0	0	0
g8718	0	0	0	0	0	0
g8717	0	0	0	0	0	0
g8716	4	3	0	0	0	0
g8715	190	83	84	252	131	186
g8714	0	0	0	0	0	0
g8713	0	0	0	3	7	0
g8712	0	0	0	0	0	0
g8711	21	2	17	37	41	45
g8710	0	0	0	0	0	0
g871	0	0	0	0	0	0
g8709	3	0	0	0	4	0
g8708	0	0	0	1	0	0
g8707	1	0	0	2	0	0
g8706	21	6	10	34	21	37
g8705	28	18	20	18	9	13
g8704	59	14	22	21	10	23
g8703	36	38	48	20	20	16
g8702	2	0	0	0	0	0
g8701	1	0	0	0	1	0
g8700	1	0	3	4	1	6
g870	3	0	3	0	0	0
g87	9	0	1	4	5	8
g8699	0	1	0	0	1	0
g8698	294	106	133	680	383	495
g8697	17	22	5	28	16	10
g8696	8	2	0	5	5	2
g8695	20	9	7	52	12	24
g8694	0	0	0	2	0	2
g8693	0	0	0	0	5	0
g8692	5	4	6	60	9	36
g8691	0	0	0	0	0	0
g8690	2	0	4	15	8	13
g869	0	0	0	0	0	0
g8689	0	0	0	1	0	0
g8688	15	3	6	19	0	9
g8687	0	0	0	0	0	0
g8686	0	0	0	0	0	4
g8685	0	2	1	0	0	0
g8684	0	0	0	0	0	0
g8683	4	2	0	4	0	0
g8682	5	0	0	0	0	0
g8681	9	6	8	11	0	8
g8680	12	10	18	15	15	8
g868	0	0	0	0	0	0
g8679	17	24	7	17	7	6
g8678	5	5	6	9	1	0
g8677	68	99	66	198	160	100
g8676	0	0	0	5	1	3
g8675	12	15	13	35	5	13
g8674	0	1	0	5	2	2
g8673	8	5	5	12	4	10
g8672	38	22	29	94	35	52
g8671	28	19	15	59	42	30
g8670	4	0	1	19	3	12
g867	0	0	0	0	0	0
g8669	286	118	120	297	122	104
g8668	12	10	7	21	27	21
g8667	512	388	281	702	345	354
g8666	5	3	5	6	0	0
g8665	138	79	83	343	152	198
g8664	10	7	10	30	10	8
g8663	0	0	1	1	0	1
g8662	2	1	0	3	6	5
g8661	11	3	2	14	4	3
g8660	1	4	0	1	2	1
g866	0	0	0	0	0	0
g8659	3	0	0	2	4	0
g8658	9	3	13	20	5	4
g8657	13	9	0	7	9	4
g8656	22	36	12	24	0	22
g8655	12	0	7	10	22	8
g8654	110	45	59	330	143	162
g8653	9	4	3	3	4	7
g8652	18	12	9	41	30	18
g8651	0	0	0	1	0	0
g8650	0	1	1	3	2	0
g865	1	0	0	0	0	0
g8649	21	15	14	24	20	28
g8648	17	22	15	21	16	27
g8647	19	16	12	20	10	17
g8646	5	0	0	4	0	0
g8645	2	10	6	11	8	6
g8644	24	26	22	28	18	20
g8643	9	6	0	9	9	2
g8642	32	29	8	25	18	12
g8641	23	1	1	6	5	3
g8640	16	9	10	10	8	15
g864	0	0	0	0	0	0
g8639	1	10	2	11	6	5
g8638	83	90	78	102	113	58
g8637	16	11	14	27	12	10
g8636	214	183	145	325	170	179
g8635	366	583	290	862	686	546
g8633	7	0	4	11	6	19
g8632	152	68	33	268	192	131
g8631	5	0	4	22	14	7
g8630	1337	671	656	1156	460	690
g863	2	0	0	0	0	0
g8629	13	0	0	6	3	0
g8628	46	34	32	117	29	76
g8627	17	11	9	71	14	40
g8626	16	5	9	2	1	0
g8625	0	0	0	14	0	0
g8624	93	48	45	308	135	178
g8623	5	0	0	6	0	0
g8622	0	0	8	6	0	0
g8621	58	51	27	14	8	14
g8620	0	0	2	5	0	0
g862	5	0	0	7	0	0
g8619	0	0	3	0	0	0
g8618	0	0	22	6	0	0
g8617	137	93	152	336	89	123
g8616	0	0	0	2	0	0
g8615	0	0	0	0	0	0
g8614	0	0	0	0	0	0
g8613	18	4	4	32	22	17
g8612	0	1	0	0	0	3
g8611	0	0	0	0	0	0
g8610	1	0	1	5	1	2
g861	0	0	0	0	0	0
g8609	29	13	31	38	29	51
g8608	0	0	0	3	4	0
g8607	5	22	6	13	5	4
g8606	0	6	0	0	0	0
g8605	514	680	465	230	134	137
g8604	99	64	77	34	13	27
g8603	4	0	2	12	5	8
g8602	0	0	0	0	0	0
g8601	0	0	0	0	0	3
g8600	3	6	3	5	0	0
g860	68	26	34	42	25	26
g86	1	3	0	1	1	0
g8599	0	0	0	0	0	0
g8598	52	65	57	21	10	8
g8597	21	8	8	13	4	11
g8596	108	92	75	133	44	42
g8595	0	0	0	0	5	0
g8594	1568	557	1686	1397	485	675
g8593	0	0	0	0	4	2
g8592	0	0	0	0	0	0
g8591	8	0	3	9	0	4
g8590	0	0	0	0	0	0
g859	85	61	46	125	71	81
g8589	225	149	136	111	41	39
g8588	0	0	0	0	0	0
g8587	29	35	36	0	13	9
g8586	0	0	0	0	0	0
g8585	3	0	0	2	0	0
g8584	1	0	0	2	2	2
g8583	0	0	0	2	0	0
g8582	84	47	46	56	33	59
g8581	14	4	12	18	4	12
g8580	0	2	0	0	0	0
g858	0	0	0	0	0	0
g8579	13	2	11	16	14	4
g8578	0	2	0	0	0	0
g8577	0	2	15	7	16	7
g8576	0	0	0	0	0	0
g8575	3	0	0	11	0	8
g8574	98	76	84	48	31	32
g8573	326	286	221	151	34	71
g8572	12	0	12	3	0	0
g8571	30	48	17	25	9	9
g8570	1	0	0	1	2	2
g8569	0	3	0	6	0	0
g8568	589	514	593	397	173	177
g8567	95	21	51	34	3	18
g8566	16	28	8	35	17	24
g8565	0	0	0	0	0	0
g8564	17	29	11	18	0	11
g8563	626	426	669	454	184	260
g8562	4	0	9	0	0	0
g8561	0	0	0	0	0	0
g8560	80	25	54	32	26	11
g856	11	7	7	16	3	2
g8559	26	0	0	15	0	0
g8558	110	22	35	10	0	0
g8557	47	37	14	0	0	3
g8556	0	0	0	0	0	0
g8555	16	12	9	43	8	28
g8554	4	3	1	11	10	4
g8553	0	0	2	6	3	12
g8552	0	0	2	15	2	15
g8551	3	0	0	0	0	0
g8550	98	22	78	30	19	14
g855	445	225	188	30	16	14
g8549	0	0	0	0	0	0
g8548	17	0	3	15	5	4
g8547	25	0	0	7	0	0
g8546	0	0	1	0	0	0
g8545	0	0	0	0	0	0
g8544	41	7	19	22	0	5
g8543	0	0	0	0	0	0
g8542	37	90	15	35	21	10
g8541	15	45	6	20	14	11
g8540	0	0	3	7	0	0
g854	57	5	3	51	15	15
g8539	0	2	3	8	3	4
g8538	2	0	0	3	0	2
g8537	1	0	0	1	0	0
g8536	0	0	0	0	0	0
g8535	20	32	25	20	0	16
g8534	51	143	83	52	53	20
g8533	3	0	5	0	5	0
g8532	4	6	2	8	4	0
g8531	22	20	23	46	20	26
g8530	0	0	0	8	0	5
g853	0	0	0	0	0	0
g8529	4	0	0	0	0	0
g8528	0	0	0	0	0	0
g8527	728	645	696	510	201	185
g8526	71	40	64	61	21	22
g8525	2475	1506	1733	3335	1723	2752
g8524	99	31	24	111	53	53
g8523	201	221	147	324	285	241
g8522	5361	2839	2775	5095	4024	4284
g8521	8439	3390	5212	10726	3560	7386
g8520	19	15	26	64	30	26
g852	10	2	8	6	3	3
g8519	4057	3424	1679	1670	667	1067
g8518	0	7	0	3	0	0
g8517	42	21	48	249	127	257
g8516	11208	5667	7158	6917	4109	7157
g8515	107	93	179	993	382	821
g8514	35	0	8	59	9	15
g8513	0	4	0	0	0	10
g8512	10	0	1	18	5	18
g8511	0	0	0	0	0	2
g8510	102	41	63	283	75	96
g851	2	0	0	3	0	0
g8509	3065	1509	1887	4019	1854	3070
g8508	413	343	195	631	586	229
g8507	75	28	62	318	226	174
g8505	35	27	17	124	86	137
g8504	2	3	2	3	0	0
g8503	1306	664	1227	10437	14943	12459
g8501	152	40	61	982	1830	941
g8500	0	0	0	0	0	0
g850	1	0	0	5	0	0
g85	12	4	1	11	1	2
g8499	0	0	8	23	4	29
g8498	10	0	0	0	0	0
g8497	7	0	0	2	1	4
g8496	0	0	0	0	0	0
g8495	8	0	0	2	2	0
g8494	38	0	15	0	0	0
g8493	51	38	18	30	11	19
g8492	25	21	7	32	15	21
g8491	21565	12693	13764	23165	7126	18191
g8490	620	352	632	1928	352	3550
g849	0	0	0	0	0	0
g8489	60819	51609	81404	447941	119407	449092
g8488	250	134	348	2082	117	1765
g8487	307	198	486	3796	1426	2572
g8486	79237	91831	143606	746654	203373	815161
g8485	73082	88505	133365	673858	188459	744807
g8484	4046	6612	4550	21613	10203	19358
g8482	1408	1557	2645	8607	5857	15877
g8481	0	0	0	0	0	0
g8480	286	170	112	285	75	99
g848	0	0	0	0	0	0
g8479	0	0	7	8	0	5
g8478	3	4	5	4	7	5
g8477	2778	1165	1802	5108	2144	4346
g8476	0	0	0	0	0	0
g8475	77	57	66	345	243	206
g8474	8	7	3	16	8	14
g8473	25	4	8	26	5	13
g8472	27	7	8	32	9	13
g8471	12	0	5	16	7	13
g8470	114	29	74	40	12	24
g847	0	0	0	3	0	0
g8469	0	5	0	50	0	29
g8468	28	47	26	28	18	23
g8467	0	0	0	0	0	0
g8466	0	0	0	0	0	0
g8465	8	40	36	44	53	166
g8464	0	0	0	6	3	2
g8463	0	0	0	0	0	0
g8462	14078	13682	15027	46952	39261	38700
g8461	23	9	9	6	5	2
g8460	0	0	0	0	0	0
g846	1	6	5	8	5	5
g8459	271	151	255	282	138	124
g8458	62	41	76	66	53	43
g8457	4473	3256	4365	7506	3544	5244
g8456	2438	1054	1373	4668	1896	2044
g8455	36	22	41	69	17	22
g8454	306	272	257	349	140	123
g8453	48	66	69	46	17	22
g8452	16	0	19	13	16	0
g8451	35	25	17	13	7	10
g8450	13	32	40	83	18	29
g845	15	6	10	15	6	0
g8449	238	147	178	95	38	58
g8448	838	910	892	1093	421	267
g8447	8	0	0	0	0	0
g8446	0	0	0	0	2	0
g8445	53	20	24	67	20	26
g8444	523	208	306	479	189	249
g8443	0	0	0	0	0	0
g8442	2	1	1	3	0	1
g8441	63	10	11	125	46	28
g8440	0	0	0	0	0	0
g844	0	0	0	0	0	0
g8439	0	0	0	0	0	0
g8438	51	37	48	41	0	8
g8437	0	0	0	16	0	0
g8436	8	3	0	24	4	6
g8435	36	7	0	20	7	7
g8434	0	0	0	0	0	0
g8433	0	0	4	0	0	0
g8432	0	6	0	0	0	0
g8431	0	0	0	10	0	9
g843	0	0	0	0	0	0
g8429	553	338	530	2910	762	906
g8428	26	27	15	76	47	53
g8427	35	27	35	36	6	19
g8426	56	19	40	65	21	15
g8425	4	0	0	6	4	2
g8424	0	1	0	2	0	0
g8423	0	0	0	0	0	0
g8422	177	147	245	375	120	126
g8421	0	0	0	0	0	0
g8420	222	195	212	151	86	60
g842	0	0	3	11	4	6
g8419	43	78	65	77	17	50
g8418	8	5	12	12	2	8
g8417	4	0	4	0	0	0
g8416	0	0	0	0	4	0
g8415	0	0	0	12	0	0
g8414	0	0	0	0	0	0
g8413	92	46	91	837	136	442
g8412	12	5	5	9	4	5
g8411	1	1	0	1	0	1
g8410	12	5	8	24	13	26
g841	206	97	97	232	181	95
g8409	108	39	9	22	17	15
g8408	15	5	8	25	4	12
g8407	7	5	8	45	6	15
g8406	7	5	0	0	0	2
g8405	70	25	38	264	39	72
g8404	0	0	4	0	0	0
g8403	2	0	0	0	0	0
g8402	41	17	16	0	0	14
g8401	2	0	0	0	0	0
g8400	4	0	0	0	0	0
g840	2	0	0	6	3	4
g84	0	0	0	0	0	0
g8399	0	0	0	0	0	0
g8398	102	75	64	93	27	39
g8397	61	5	17	21	14	10
g8396	14	0	11	19	0	0
g8395	4	0	0	0	0	4
g8394	0	0	0	0	0	0
g8393	356	236	229	167	68	81
g8392	4	0	0	6	0	3
g8391	63	50	28	18	20	10
g8390	35	12	17	39	0	0
g839	20	9	11	24	10	17
g8389	0	0	0	0	0	0
g8388	0	0	0	0	0	0
g8387	4	1	1	6	3	4
g8386	5	0	3	0	0	0
g8385	4	2	0	0	0	0
g8382	14	45	5	9	14	8
g8381	16235	7281	3875	14441	7625	14094
g8380	140	105	130	91	48	78
g838	9	4	3	10	5	5
g8379	1006	892	838	826	410	304
g8378	3926	2238	3456	6667	3999	6584
g8377	0	0	0	0	0	0
g8376	45	18	13	28	14	29
g8375	14011	4367	8750	10130	5377	8931
g8374	16	0	0	13	3	0
g8373	1118	680	711	1666	746	847
g8372	2246	835	1097	2455	666	1279
g8371	42	29	31	50	14	22
g8370	0	2	0	5	0	0
g837	0	0	0	0	0	0
g8369	0	0	0	0	0	0
g8368	85	39	134	482	494	427
g8367	9	0	0	0	6	0
g8366	23	0	0	18	0	0
g8364	0	0	0	4	5	0
g8363	0	0	0	0	0	0
g8362	0	0	0	0	0	0
g8361	34	17	29	90	43	102
g8360	2	0	0	0	0	0
g836	8	0	0	100	119	55
g8359	5	6	6	5	0	1
g8358	3	1	1	7	1	3
g8357	7	0	0	0	0	0
g8356	7	0	6	0	4	0
g8355	0	0	0	0	0	0
g8354	0	0	0	0	0	0
g8353	8	2	0	15	0	0
g8352	0	0	0	0	0	1
g8351	8	0	6	6	5	0
g8350	0	0	0	0	0	1
g835	0	0	0	0	0	0
g8349	0	0	0	0	0	0
g8348	0	0	0	2	1	0
g8347	8	0	5	8	0	4
g8346	0	0	0	4	3	0
g8345	0	0	0	1	0	0
g8344	37	32	14	56	37	23
g8343	0	0	0	0	4	0
g8342	0	0	2	4	6	6
g8341	2	0	0	2	0	0
g8340	6	7	4	12	4	12
g834	9	18	8	18	3	2
g8339	1	2	3	4	2	3
g8338	10	6	8	12	6	11
g8337	44	9	25	117	23	40
g8336	59	9	25	38	18	21
g8335	4	0	3	0	6	0
g8334	0	3	0	0	0	0
g8333	3	0	0	0	0	0
g8332	8	0	0	0	0	0
g8331	5	0	0	3	6	0
g8330	0	4	0	7	0	6
g833	3	3	1	13	3	1
g8329	0	0	0	0	0	0
g8328	0	0	0	0	0	0
g8327	0	0	3	4	0	0
g8326	0	0	0	0	0	0
g8325	0	0	0	3	6	0
g8324	34	12	15	77	49	31
g8323	0	0	0	0	0	0
g8322	0	0	0	0	0	0
g8321	0	0	0	0	0	0
g8320	71	13	18	21	4	8
g832	13	12	7	8	0	0
g8319	0	4	0	0	4	0
g8318	0	0	0	0	0	0
g8317	0	0	0	3	0	0
g8316	0	0	0	0	0	0
g8315	0	0	0	0	0	0
g8314	0	0	0	2	0	0
g8313	5	0	0	6	0	0
g8312	7	0	0	0	3	2
g8311	0	0	0	0	0	0
g8310	6	0	0	0	0	0
g831	4	0	0	0	0	0
g8309	5	0	3	5	0	3
g8308	4	0	0	0	0	0
g8307	0	8	4	4	0	5
g8306	13	6	13	10	3	8
g8305	6	9	6	16	5	6
g8304	0	0	0	0	0	0
g8303	0	0	0	0	0	2
g8302	9	0	0	11	0	0
g8301	155	36	29	140	28	22
g8300	17	13	7	22	12	8
g830	0	0	0	23	11	0
g83	0	6	0	1	0	0
g8299	16	47	13	36	46	14
g8298	2	6	0	9	5	6
g8297	13	13	1	16	0	0
g8296	0	0	0	6	0	0
g8295	17	1	1	3	1	3
g8294	2	0	0	0	0	0
g8293	6	1	6	18	9	16
g8292	0	0	0	1	0	0
g8291	6	0	0	3	0	2
g8290	10	0	0	4	0	0
g829	0	0	0	0	0	0
g8289	3	3	0	6	0	7
g8288	35	48	20	6	10	0
g8287	0	0	0	4	0	0
g8286	0	0	0	0	0	0
g8285	2	0	0	0	0	0
g8284	53	31	40	383	46	181
g8283	10	8	6	13	3	6
g8282	0	3	0	2	0	0
g8281	11	1	0	6	0	0
g8280	7	1	3	2	0	0
g828	1	3	0	3	0	0
g8279	63	24	21	83	36	51
g8278	11	11	0	12	7	0
g8277	12	1	5	9	3	8
g8276	0	0	0	0	0	0
g8275	28	119	102	87	39	289
g8274	81	13	36	31	0	22
g8273	3	7	11	32	7	43
g8272	2	3	1	3	3	0
g8271	113	13	66	53	54	34
g8270	0	0	0	0	0	0
g827	12	9	14	40	28	17
g8269	0	0	0	0	0	9
g8268	34	31	25	20	14	27
g8267	0	0	0	0	0	0
g8266	0	0	2	8	0	0
g8265	9	0	0	4	3	0
g8264	230	167	207	195	76	81
g8263	32	34	34	28	10	28
g8262	23	42	5	33	20	16
g8261	5550	5440	3725	5936	3291	3674
g8260	5057	2074	3315	4799	2030	3401
g826	0	0	0	0	0	0
g8259	1651	972	1832	3758	2045	2732
g8258	24312	8353	10121	5648	5966	4572
g8257	1376	669	601	886	1009	571
g8256	151	222	304	1242	522	1201
g8255	22	9	8	358	13	209
g8254	2075	1018	1355	2806	2029	2224
g8253	72	16	46	113	44	83
g8252	961	721	790	511	333	302
g8251	0	0	0	0	0	0
g8250	0	0	0	0	0	0
g825	0	3	4	3	0	6
g8249	0	0	0	0	0	0
g8248	0	0	0	0	0	0
g8247	0	0	0	29	12	48
g8246	59	0	0	251	104	169
g8245	31	23	23	526	536	498
g8244	10	0	6	10	14	7
g8242	233	277	823	977	1778	942
g8241	891	823	831	1404	776	1047
g8240	3	0	0	7	4	3
g824	0	0	0	0	0	0
g8239	11	0	23	159	242	59
g8238	5007	2363	5425	6141	3254	7070
g8236	3233	1068	1669	4134	1947	3658
g8235	980	444	390	1864	1198	1099
g8234	16	11	0	25	6	4
g8233	2	0	0	4	0	0
g8232	0	0	0	4	0	0
g8231	9	0	0	0	0	0
g8230	7	0	7	5	0	0
g823	0	0	0	3	0	0
g8229	80	117	91	84	7	22
g8228	4	6	0	5	0	0
g8227	93	139	82	107	75	70
g8226	0	0	3	0	0	0
g8224	8386	6708	9603	4744	2631	2954
g8223	18	28	24	15	27	21
g8222	3298	1763	2747	7712	3835	6262
g8221	117	28	52	4	4	6
g8220	2701	1170	1632	3641	2280	2858
g822	4	0	0	0	0	0
g8219	0	0	2	8	7	4
g8218	5	4	12	15	3	0
g8217	1083	1096	1592	1716	503	624
g8216	15886	8446	10982	27610	10543	16498
g8215	3618	1323	2607	5447	3243	4460
g8214	116	103	60	143	497	122
g8213	27003	22030	14886	14906	52022	14083
g8212	369	71	85	32	16	41
g8211	3929	1042	1866	3533	1584	2584
g8210	0	0	0	7	21	7
g821	0	0	0	0	0	0
g8209	71	53	104	1020	922	774
g8208	0	0	0	3	0	0
g8207	174	290	268	1274	1144	1119
g8206	2273	4477	6193	17618	3456	21125
g8205	0	0	7	99	251	96
g8204	0	0	0	0	0	0
g8203	1553	1377	1625	6017	6402	5369
g8202	11	0	0	9	10	5
g8200	26	47	15	24	27	38
g820	0	0	0	0	0	0
g82	9	0	8	43	16	7
g8199	502	357	567	3172	4502	3870
g8198	3992	2155	2471	4535	2052	3977
g8197	6122	2349	4152	7561	4508	6416
g8194	16181	8519	7310	7988	10417	7261
g8193	0	0	0	0	0	0
g8190	7173	3263	4423	9693	6793	9088
g819	8	3	2	7	1	3
g8189	14603	7613	14363	6311	1428	4896
g8187	1963	946	1920	890	424	746
g8186	573	171	220	453	256	341
g8185	55	22	25	123	41	77
g8184	14340	7783	8386	12575	6879	13218
g8183	0	0	6	0	0	0
g8182	1145	374	652	1493	1680	1819
g8181	196	89	89	182	64	114
g8180	0	0	0	2	0	2
g818	2	2	1	3	1	3
g8178	5166	2707	4880	14168	9198	22529
g8177	14735	21935	12697	14541	9532	14753
g8176	16952	8722	8651	10754	6379	9275
g8175	23	3	3	3	0	0
g8174	342	166	128	102	36	37
g8173	28	0	12	40	7	29
g8172	0	0	1	0	0	0
g8171	0	0	0	5	0	0
g8170	35	14	13	38	0	10
g817	0	2	0	2	0	0
g8169	5	0	0	6	0	0
g8168	0	0	0	11	0	0
g8167	50	4	26	19	7	3
g8166	13	12	9	18	12	11
g8165	8	0	0	4	3	0
g8164	0	0	0	0	0	0
g8163	0	0	0	5	1	0
g8162	23	12	26	47	18	55
g8161	15	16	12	13	9	9
g8160	6	3	1	7	2	0
g816	4	0	2	7	2	3
g8159	0	2	2	0	0	0
g8158	3	0	0	2	0	0
g8157	4	0	0	0	0	0
g8156	0	0	0	0	0	0
g8155	12	11	3	12	7	9
g8154	5	3	0	4	2	0
g8153	6	0	3	0	0	0
g8152	0	0	0	2	0	0
g8151	10	3	5	29	9	10
g8150	40	32	40	13	0	5
g815	0	0	0	0	0	0
g8149	2	13	2	21	2	11
g8148	33	10	11	95	22	29
g8147	38	41	30	30	9	12
g8146	3	0	1	9	2	3
g8145	7	3	7	12	8	30
g8144	3	6	3	8	3	5
g8143	0	0	0	7	0	0
g8142	0	0	0	0	0	0
g8141	45	35	34	17	0	0
g8140	22	5	23	12	2	14
[truncated: 23,995 more rows]

## Sheet: Supplemental 3
Supplemental Table 3. Myzus- EdgeR- Differential expression analysis (bacteriocyte compared to body tissues)
geneID	logFC (Bac/Body)	logCPM	PValue	FDR	sig DE
g991	-13.69	2.88129	1.21e-19	2.16e-17	1
g1790	-10.4	1.75414	0.00015503	0.00110131	1
g19494	-9.81	-0.955578	2.53e-09	7.12e-08	1
g23436	-9.26	-1.43212	4.6e-07	7.18e-06	1
g25923	-9.15	-1.56757	2.95e-12	1.55e-10	1
g13673	-8.79	-1.90046	3.7e-09	1.01e-07	1
g24892	-8.63	-2.06652	1.06e-06	1.48e-05	1
g11759	-8.63	-2.05543	1.69e-10	6.3e-09	1
g27319	-8.5	1.28671	1.68e-06	2.23e-05	1
g12321	-8.43	-2.22186	5.1e-11	2.11e-09	1
g20690	-8.3	-2.33905	1.02e-10	4e-09	1
g10221	-8.28	-2.38984	4.27e-06	5.04e-05	1
g10553	-8.28	-2.37772	2.3e-08	5.14e-07	1
g18900	-8.18	-2.45396	9.81e-10	3.09e-08	1
g26943	-8.16	-2.46256	6.43e-10	2.1e-08	1
g16432	-8.15	-2.47124	2.82e-09	7.8e-08	1
g17717	-7.99	-2.64407	1.58e-06	2.11e-05	1
g18463	-7.92	-2.67691	1.08e-09	3.35e-08	1
g26120	-7.87	-2.7166	5.82e-08	1.17e-06	1
g7722	-7.85	-2.72839	1.01e-09	3.17e-08	1
g25072	-7.85	-2.73311	8.19e-10	2.61e-08	1
g17966	-7.77	-2.76065	7.73e-07	1.12e-05	1
g3340	-7.68	-2.87327	8.88e-09	2.24e-07	1
g8247	-7.65	-2.89571	8.25e-08	1.59e-06	1
g26563	-7.62	-2.95811	2.21e-06	2.85e-05	1
g20686	-7.62	-2.92552	1.63e-09	4.85e-08	1
g23548	-7.6	-2.95923	2.92e-08	6.4e-07	1
g9738	-7.55	-3.00463	1.83e-07	3.17e-06	1
g21795	-7.55	-2.97749	2.71e-09	7.55e-08	1
g25927	-7.52	-3.00159	2e-08	4.57e-07	1
g6923	-7.5	-3.01777	4.69e-09	1.25e-07	1
g17233	-7.48	-3.05974	1.42e-07	2.57e-06	1
g4549	-7.47	-3.06292	2.86e-08	6.3e-07	1
g3415	-7.38	-3.13253	9.44e-08	1.79e-06	1
g13354	-7.35	-3.14827	1.89e-08	4.35e-07	1
g23468	-7.3	-3.21758	1.74e-06	2.3e-05	1
g23347	-7.14	-3.33368	3.41e-07	5.47e-06	1
g18881	-7.08	2.88115	0.00055607	0.00318333	1
g6195	-7.07	-3.38583	1.41e-07	2.54e-06	1
g27098	-7.06	-3.39257	5.19e-07	7.98e-06	1
g27809	-7.05	2.32253	7.29e-05	0.0005863	1
g27687	-6.98	-3.44275	3.37e-08	7.25e-07	1
g725	-6.94	-3.48142	6.08e-08	1.22e-06	1
g9586	-6.88	-0.276726	0.00032711	0.00206401	1
g1737	-6.82	2.14002	0.00162669	0.00755611	1
g23470	-6.77	3.66088	9.54e-07	1.35e-05	1
g21498	-6.71	5.84588	0.00090504	0.00470245	1
g6277	-6.69	-3.67664	9.06e-07	1.29e-05	1
g18634	-6.63	6.2447	0.00095115	0.00488923	1
g17307	-6.61	4.18759	0.00300229	0.0124445	1
g11039	-6.6	-3.74479	1.6e-06	2.14e-05	1
g1742	-6.44	3.57168	0.00222235	0.00971698	1
g20513	-6.12	3.07953	0.00015492	0.00110106	1
g21962	-5.98	3.28849	1e-06	1.41e-05	1
g1814	-5.97	1.31768	0.0123127	0.0374529	1
g1725	-5.95	1.52427	0.00623553	0.0221483	1
g14098	-5.95	-0.281256	3.87e-08	8.17e-07	1
g1779	-5.86	0.941583	0.00229829	0.00996827	1
g24587	-5.86	5.27641	1.25e-06	1.71e-05	1
g18477	-5.81	1.17462	0.00562936	0.0203831	1
g19495	-5.72	3.72002	3.69e-09	1e-07	1
g1756	-5.7	2.02253	0.00340327	0.013709	1
g22478	-5.66	8.28078	4.02e-07	6.36e-06	1
g21963	-5.61	1.80178	0.00176115	0.00807198	1
g11068	-5.57	7.71371	6.58e-05	0.00054093	1
g1722	-5.52	3.14786	0.00537641	0.0196647	1
g1736	-5.52	2.36542	0.00359238	0.0142786	1
g8205	-5.49	-0.560365	8.82e-05	0.00068892	1
g1791	-5.46	1.50102	0.0041732	0.0160831	1
g1780	-5.46	3.01133	0.00305272	0.0126075	1
g27731	-5.43	1.62425	0.0023547	0.0101695	1
g1821	-5.42	2.59103	0.00800606	0.026867	1
g1823	-5.41	3.23363	0.00742519	0.0253613	1
g21493	-5.38	5.99189	0.00124563	0.00607236	1
g16140	-5.33	-0.101989	0.00551284	0.0200712	1
g4324	-5.32	-1.55986	9.48e-08	1.8e-06	1
g9942	-5.29	-0.573805	6.08e-06	6.9e-05	1
g21236	-5.24	6.00853	0.00037022	0.00227805	1
g14536	-5.24	3.7429	0.00035035	0.00218629	1
g12793	-5.23	-0.699523	0.00285418	0.0119055	1
g26314	-5.18	0.714633	0.00010913	0.00082592	1
g1754	-5.14	0.59524	0.0141215	0.0417383	1
g27382	-5.11	0.339776	0.00061389	0.00344225	1
g1794	-5.06	2.16629	0.00910368	0.0296726	1
g22531	-5.02	2.1057	7.04e-05	0.00057036	1
g19963	-5.02	-2.11937	3.04e-08	6.63e-07	1
g14523	-5.01	-0.106275	0.00135178	0.00650374	1
g17722	-5.01	-0.88842	0.00115489	0.00571187	1
g12389	-4.99	-1.32246	8.38e-11	3.33e-09	1
g24134	-4.98	3.79406	0.00067254	0.00369283	1
g22317	-4.97	-3.33529	8.9e-07	1.28e-05	1
g18476	-4.96	1.80127	0.00447176	0.0170001	1
g17596	-4.96	3.32462	3.58e-07	5.72e-06	1
g1788	-4.95	2.00998	0.00360865	0.0143289	1
g20649	-4.95	-0.0884693	8.57e-07	1.24e-05	1
g25381	-4.94	3.60821	0.00020405	0.00138638	1
g7215	-4.89	2.75532	0.0870272	0.176423
g6536	-4.84	-0.190739	0.00377384	0.0148528	1
g11961	-4.84	8.03904	2.84e-06	3.56e-05	1
g17460	-4.83	-1.3884	8.84e-05	0.00068967	1
g3205	-4.83	2.7582	5.52e-05	0.00046452	1
g16959	-4.83	2.93844	3.29e-05	0.00030086	1
g17310	-4.8	-1.04863	9.76e-05	0.00075127	1
g836	-4.8	-1.31512	2.68e-05	0.00025298	1
g11798	-4.78	2.26805	2.07e-17	2.75e-15	1
g10718	-4.76	1.91962	4.21e-12	2.14e-10	1
g20515	-4.75	3.68819	0.00071051	0.00386519	1
g26296	-4.75	0.869759	2.13e-07	3.64e-06	1
g22702	-4.74	3.23788	4.23e-05	0.00037116	1
g18487	-4.73	-1.24447	0.0001236	0.00090972	1
g26962	-4.67	4.67575	2.62e-05	0.00024804	1
g11998	-4.66	-0.996174	2.08e-09	6.02e-08	1
g17055	-4.63	0.197789	0.0004514	0.00268891	1
g27543	-4.63	-0.518578	9.99e-06	0.00010707	1
g16062	-4.57	-0.834889	8.11e-07	1.17e-05	1
g18993	-4.55	2.77774	2.2e-15	2.14e-13	1
g12541	-4.53	2.36704	2.11e-09	6.07e-08	1
g26166	-4.52	-0.121544	1.07e-05	0.00011359	1
g26122	-4.52	3.21583	4.87e-13	3.05e-11	1
g22560	-4.5	0.507787	0.00068741	0.00376273	1
g10672	-4.5	2.34539	1.07e-08	2.62e-07	1
g15024	-4.49	-0.455435	0.00157599	0.00735538	1
g21503	-4.48	0.937493	0.00192589	0.00866922	1
g27299	-4.46	3.38359	3.76e-06	4.51e-05	1
g23344	-4.45	0.0596091	0.00633051	0.0223941	1
g16934	-4.44	-0.403392	0.022885	0.061561
g25093	-4.42	-1.81279	3.01e-05	0.00027957	1
g23399	-4.42	1.9625	8.53e-12	4.07e-10	1
g20363	-4.41	2.35444	6.82e-10	2.22e-08	1
g4905	-4.4	-0.0164207	0.00179151	0.00819694	1
g21872	-4.4	3.16467	3.37e-06	4.1e-05	1
g21707	-4.4	2.65246	3.48e-07	5.56e-06	1
g14743	-4.4	0.951037	5.18e-10	1.73e-08	1
g26578	-4.39	2.16779	1.91e-05	0.00018913	1
g7331	-4.39	1.2741	6.74e-06	7.57e-05	1
g10134	-4.38	0.442894	0.00601978	0.0215265	1
g24072	-4.38	5.79998	2.51e-06	3.19e-05	1
g9670	-4.37	-1.72404	0.00452785	0.0171749	1
g14546	-4.37	2.149	0.00355415	0.0141799	1
g7321	-4.37	1.51106	1.64e-05	0.00016573	1
g10991	-4.37	0.317676	6.01e-06	6.84e-05	1
g6627	-4.37	9.37738	1.62e-14	1.33e-12	1
g18873	-4.36	1.94011	0.00058924	0.00333828	1
g7216	-4.35	4.02927	0.00675626	0.0234313	1
g3728	-4.34	2.6294	0.00015729	0.00111287	1
g25781	-4.34	-2.51472	1.75e-05	0.00017419	1
g13992	-4.33	2.65297	6.74e-06	7.57e-05	1
g21232	-4.33	5.32324	1.04e-15	1.09e-13	1
g27549	-4.31	-3.17712	4.27e-06	5.04e-05	1
g9996	-4.28	0.55061	2.36e-07	3.97e-06	1
g23913	-4.27	-0.558934	0.00031116	0.00197519	1
g24263	-4.27	1.20641	3.08e-08	6.68e-07	1
g21154	-4.27	2.08283	2.74e-15	2.64e-13	1
g21495	-4.26	1.03979	0.00330605	0.0134093	1
g22532	-4.24	0.818816	0.00117491	0.00578986	1
g14543	-4.24	-0.987545	0.0326891	0.0814173
g23955	-4.21	-3.26442	1.72e-05	0.00017195	1
g25829	-4.19	0.099014	0.00222549	0.00972531	1
g6278	-4.19	-1.85355	0.00149637	0.00705199	1
g24440	-4.19	0.679842	5.4e-08	1.1e-06	1
g11213	-4.19	3.11422	9.94e-14	7.33e-12	1
g27664	-4.18	-0.695403	2.52e-05	0.00024086	1
g22704	-4.17	6.11661	2.62e-10	9.4e-09	1
g12922	-4.16	2.52741	0.00523353	0.0192487	1
g27318	-4.16	5.74173	3.01e-20	5.9e-18	1
g7466	-4.16	0.85217	0.0434296	0.101942
g10136	-4.14	1.04465	0.00074024	0.0040049	1
g27188	-4.11	6.33819	2.67e-13	1.8e-11	1
g13717	-4.1	0.361996	0.00067188	0.00369043	1
g26168	-4.09	1.51957	0.00194958	0.00876594	1
g22628	-4.09	-2.24322	3.05e-06	3.79e-05	1
g15282	-4.07	-2.58475	0.00113039	0.00561586	1
g26312	-4.06	1.7478	0.00229868	0.00996827	1
g13361	-4.06	-2.89433	0.00111453	0.00554923	1
g18265	-4.06	4.04555	1.7e-06	2.26e-05	1
g16365	-4.06	-0.454809	2.06e-09	5.97e-08	1
g14795	-4.06	1.75735	4.33e-12	2.19e-10	1
g16957	-4.05	3.2695	0.00351244	0.0140445	1
g19407	-4.05	3.61781	1.41e-09	4.28e-08	1
g25844	-4.03	-1.46348	9.27e-05	0.0007195	1
g23325	-4.02	0.475232	3.68e-08	7.81e-07	1
g4787	-4.01	2.51721	6.11e-12	3e-10	1
g10800	-4.01	0.79824	3.72e-17	4.84e-15	1
g1770	-4	2.28571	0.00763573	0.0259177	1
g23113	-4	8.86484	0.00048052	0.00281998	1
g25556	-4	2.95311	3.21e-11	1.38e-09	1
g18622	-3.99	9.14968	0.00726877	0.0248769	1
g25153	-3.98	-3.43283	0.00021919	0.00146834	1
g13624	-3.95	-3.01287	8.72e-06	9.5e-05	1
g22363	-3.95	-2.55802	1.97e-06	2.57e-05	1
g16368	-3.94	0.939206	1.41e-13	1.01e-11	1
g20141	-3.94	0.629715	0.043381	0.101873
g7717	-3.93	1.66777	2.04e-13	1.41e-11	1
g21789	-3.92	3.09939	2.56e-12	1.38e-10	1
g25160	-3.91	2.52299	0.00311873	0.0128101	1
g3567	-3.91	-0.685781	2.8e-05	0.00026309	1
g26650	-3.91	-3.14324	1.09e-05	0.00011593	1
g26510	-3.91	1.78195	4.71e-10	1.59e-08	1
g16118	-3.91	3.50675	1.78e-12	1e-10	1
g15413	-3.9	5.59177	4.62e-10	1.57e-08	1
g27245	-3.89	4.52356	0.00101855	0.00515712	1
g1726	-3.88	2.3621	0.00546951	0.0199501	1
g1699	-3.88	12.5197	0.00213274	0.00942913	1
g3722	-3.88	2.47859	0.00043665	0.00261181	1
g6918	-3.87	-1.85156	0.00296459	0.0123076	1
g25311	-3.85	-2.25636	0.00225386	0.0098007	1
g798	-3.85	-2.88838	2.6e-05	0.00024692	1
g8245	-3.85	1.14937	1.33e-15	1.36e-13	1
g23114	-3.84	8.67187	0.00068594	0.00375598	1
g22567	-3.84	0.713179	5.11e-07	7.88e-06	1
g14665	-3.84	4.5289	2.31e-13	1.58e-11	1
g12550	-3.84	5.18689	1.33e-15	1.36e-13	1
g16682	-3.83	2.86123	0.00052542	0.00304301	1
g26699	-3.82	-0.204965	0.0190914	0.053337
g26052	-3.81	-1.85764	0.0130456	0.0392309	1
g15138	-3.81	9.36598	0.00106193	0.00533758	1
g23356	-3.81	-1.82332	0.0560612	0.124814
g3197	-3.8	0.225186	0.00308063	0.0126868	1
g17764	-3.8	0.715754	0.00056723	0.00323203	1
g10160	-3.8	7.12693	9.28e-09	2.33e-07	1
g3233	-3.79	5.76589	5.73e-07	8.7e-06	1
g11328	-3.79	1.87434	1.55e-12	8.86e-11	1
g6894	-3.78	0.28994	0.0138857	0.0412257	1
g20210	-3.78	1.85871	6.14e-05	0.00050897	1
g1768	-3.77	2.63816	0.00520754	0.0191887	1
g14530	-3.77	3.06443	0.00085354	0.00449349	1
g13993	-3.77	0.633021	1.43e-06	1.94e-05	1
g25067	-3.76	-0.505858	0.00038927	0.00236768	1
g1753	-3.76	3.71751	0.00022706	0.00151275	1
g20458	-3.76	3.63391	1.69e-13	1.19e-11	1
g1818	-3.75	2.4128	0.00498296	0.018529	1
g21155	-3.75	-0.604078	0.00235093	0.0101588	1
g7658	-3.74	-2.13668	0.00325911	0.0132325	1
g20794	-3.74	-3.26111	6.89e-06	7.71e-05	1
g25085	-3.72	0.954749	0.00036003	0.0022318	1
g12682	-3.71	3.54974	5.45e-11	2.25e-09	1
g13935	-3.7	-2.00389	0.00219823	0.00964871	1
g24509	-3.7	0.804355	0.00121406	0.00595871	1
g21514	-3.7	2.61822	7.83e-06	8.63e-05	1
g7601	-3.69	0.55446	0.0026813	0.0113211	1
g18388	-3.69	0.753855	1.68e-07	2.95e-06	1
g17852	-3.69	5.48563	1.06e-14	9.23e-13	1
g18660	-3.69	4.94306	4.32e-18	6.41e-16	1
g15643	-3.68	8.30589	0.00079209	0.00423061	1
g23231	-3.68	-2.79085	2.55e-05	0.00024274	1
g19696	-3.67	2.68312	0.00122278	0.00599412	1
g27541	-3.67	-1.86735	0.00042187	0.00254549	1
g24488	-3.66	1.90092	1.25e-06	1.71e-05	1
g22869	-3.66	2.47633	2.04e-07	3.5e-06	1
g17311	-3.66	0.394261	1.37e-10	5.21e-09	1
g24016	-3.65	-2.34315	0.00223827	0.00976235	1
g12014	-3.65	1.81902	6.9e-05	0.00056127	1
g7285	-3.64	-1.50632	0.00479104	0.0179627	1
g20655	-3.64	0.943174	2.54e-07	4.24e-06	1
g6353	-3.64	6.76859	4.91e-10	1.65e-08	1
g9990	-3.63	2.24045	0.00094197	0.00484676	1
g24519	-3.63	1.3372	1.87e-09	5.49e-08	1
g26279	-3.63	4.83766	1.85e-09	5.45e-08	1
g26189	-3.63	5.08973	1.36e-10	5.18e-09	1
g2314	-3.63	1.2601	5.35e-13	3.33e-11	1
g6177	-3.63	0.471437	0.0249274	0.0658162
g11351	-3.62	1.17007	0.0117966	0.0362372	1
g21496	-3.62	7.39882	0.00627188	0.0222276	1
g26979	-3.62	1.27148	2.5e-08	5.55e-07	1
g25165	-3.61	1.13571	0.00070125	0.00382132	1
g18654	-3.61	3.45512	0.00038883	0.00236687	1
g24471	-3.61	2.3743	2.09e-05	0.00020408	1
g21922	-3.61	6.1391	4.23e-07	6.66e-06	1
g9560	-3.61	-0.0783121	3.53e-08	7.56e-07	1
g8501	-3.61	2.51184	3.1e-08	6.72e-07	1
g15591	-3.6	-2.46006	0.00470273	0.0176944	1
g10552	-3.6	6.62671	3.3e-06	4.05e-05	1
g1762	-3.6	2.73673	0.0265243	0.0691156
g27658	-3.59	4.81879	3.21e-13	2.1e-11	1
g17232	-3.58	0.0535339	1.6e-08	3.76e-07	1
g25889	-3.57	-1.10121	0.0097457	0.0313202	1
g7704	-3.57	8.61147	0.00399884	0.0155436	1
g17723	-3.57	-0.778868	0.00082846	0.00438356	1
g22228	-3.57	2.17242	3.59e-11	1.54e-09	1
g3381	-3.57	1.3683	5.53e-14	4.23e-12	1
g9491	-3.57	-0.969255	0.0575643	0.127558
g19792	-3.56	2.07307	0.0107929	0.0338222	1
g13875	-3.56	-0.0043969	1.71e-05	0.00017123	1
g10551	-3.56	5.86043	1.03e-05	0.00011021	1
g10923	-3.55	1.8246	3.65e-08	7.76e-07	1
g17763	-3.55	-1.4013	0.039662	0.0948099
g6404	-3.54	8.41281	0.00151252	0.00711328	1
g20631	-3.54	7.8529	2.03e-12	1.14e-10	1
g11518	-3.53	-2.28222	0.0116214	0.0358031	1
g11253	-3.53	3.28725	2.7e-09	7.53e-08	1
g14483	-3.53	3.16734	7.85e-14	5.88e-12	1
g22744	-3.53	4.94967	2e-16	2.37e-14	1
g1769	-3.53	1.76278	0.0245013	0.0649397
g17597	-3.52	0.627321	6.84e-05	0.00055736	1
g12462	-3.51	0.294936	3.71e-05	0.00033258	1
g14522	-3.51	4.31918	4.19e-07	6.61e-06	1
g3206	-3.51	-1.30297	0.0277756	0.0716312
g15812	-3.5	-1.88351	0.0107543	0.0337611	1
g26944	-3.5	6.45863	0.00977838	0.031387	1
g16439	-3.5	2.18231	4.06e-07	6.41e-06	1
g20164	-3.5	3.80403	8.75e-23	2.78e-20	1
g21508	-3.49	5.9881	8.99e-07	1.29e-05	1
g16024	-3.49	5.14648	1.04e-10	4.06e-09	1
g14538	-3.48	2.06314	0.00016887	0.0011796	1
g24264	-3.48	1.06681	7.83e-12	3.75e-10	1
g1876	-3.48	-0.485863	7.44e-12	3.59e-10	1
g10334	-3.47	-2.8347	0.00508053	0.0188332	1
g7543	-3.47	-0.434054	5.97e-07	9.02e-06	1
g9068	-3.46	-1.83269	0.00067079	0.00368572	1
g6859	-3.46	-2.79209	0.00057474	0.00326775	1
g10499	-3.46	1.10542	7.97e-07	1.16e-05	1
g27715	-3.46	4.69351	4.39e-07	6.89e-06	1
g16111	-3.46	0.485869	3.8e-10	1.31e-08	1
g19499	-3.46	6.3608	2.35e-11	1.04e-09	1
g3779	-3.45	-0.773889	0.0002909	0.00187178	1
g21189	-3.45	0.760811	2.44e-08	5.43e-07	1
g25933	-3.45	2.64022	6.52e-12	3.17e-10	1
g27428	-3.43	-2.07215	0.0149595	0.0437425	1
g19070	-3.42	-2.08604	0.0102522	0.0325587	1
g25785	-3.42	2.16585	0.00071831	0.00389822	1
g21934	-3.42	-1.83497	6.13e-05	0.0005086	1
g26084	-3.42	4.6093	5.93e-06	6.75e-05	1
g6550	-3.42	0.834587	9.86e-09	2.46e-07	1
g17337	-3.41	-2.3832	0.0050905	0.0188482	1
g12903	-3.41	3.27922	0.00028596	0.00184925	1
g5852	-3.41	1.86653	1.7e-08	3.95e-07	1
g15763	-3.41	1.32748	3.68e-11	1.57e-09	1
g25943	-3.41	3.61177	1.1e-11	5.16e-10	1
g26215	-3.41	4.64262	3.12e-13	2.05e-11	1
g3569	-3.4	-2.8388	0.00134996	0.00650303	1
g4740	-3.4	0.985859	0.00010935	0.00082684	1
g12810	-3.4	6.22959	2.8e-06	3.51e-05	1
g21341	-3.4	1.57005	2.74e-06	3.44e-05	1
g3700	-3.39	2.14419	2.76e-07	4.53e-06	1
g21895	-3.39	6.99672	7.76e-08	1.51e-06	1
g25269	-3.39	-1.16016	2.19e-08	4.93e-07	1
g4589	-3.39	1.69474	1.22e-08	2.98e-07	1
g11333	-3.39	5.28624	7.3e-09	1.87e-07	1
g10290	-3.39	8.72261	2.61e-25	1.18e-22	1
g11349	-3.38	7.83461	0.00017447	0.00121331	1
g20459	-3.38	-3.13653	0.00010589	0.00080714	1
g9860	-3.38	1.92855	1.92e-07	3.31e-06	1
g25379	-3.38	6.98162	1.74e-07	3.03e-06	1
g12761	-3.38	2.39095	1.44e-08	3.44e-07	1
g26085	-3.37	2.39171	0.00136334	0.00654166	1
g20209	-3.37	0.816218	4.51e-05	0.00039249	1
g23738	-3.36	2.73959	0.00499259	0.0185517	1
g24213	-3.36	-1.62633	0.00478162	0.0179444	1
g24930	-3.36	1.4259	0.00196008	0.00880315	1
g3235	-3.36	4.13449	0.00099895	0.00507896	1
g3705	-3.36	2.19035	4.33e-06	5.1e-05	1
g16743	-3.36	1.555	2.23e-06	2.87e-05	1
g20269	-3.36	0.509549	1.36e-06	1.86e-05	1
g23696	-3.36	4.80757	2.31e-14	1.84e-12	1
g3809	-3.35	0.708931	8.27e-05	0.00065117	1
g22359	-3.35	-1.16272	2.34e-06	2.99e-05	1
g4915	-3.35	-2.24719	0.0408822	0.0971703
g8239	-3.34	-0.47427	0.00527236	0.0193556	1
g15181	-3.34	2.07817	4.67e-06	5.45e-05	1
g21973	-3.34	1.33291	3.25e-08	7.03e-07	1
g26283	-3.34	-1.27147	0.104147	0.202412
g3414	-3.34	-0.182087	0.0626418	0.136721
g9737	-3.33	-2.01948	0.0107457	0.0337419	1
g18792	-3.33	-2.60955	0.00475171	0.017849	1
g3208	-3.33	0.311359	0.00021896	0.00146834	1
g22429	-3.33	0.110474	2.89e-08	6.34e-07	1
g11173	-3.33	1.38712	2.32e-10	8.37e-09	1
g27321	-3.33	5.15034	3.05e-12	1.6e-10	1
g22782	-3.32	1.52549	3.43e-07	5.5e-06	1
g20672	-3.32	1.81667	1.03e-09	3.21e-08	1
g27481	-3.31	-2.68918	0.00400122	0.0155475	1
g1783	-3.31	12.1155	0.00323641	0.0131569	1
g18491	-3.31	3.63335	3.69e-06	4.45e-05	1
g15280	-3.31	5.70709	7.84e-10	2.52e-08	1
g12213	-3.31	6.35222	6.1e-22	1.59e-19	1
g27542	-3.3	-0.316823	0.00451264	0.0171295	1
g22711	-3.3	5.04845	0.00054004	0.00311287	1
g12130	-3.29	-2.34712	0.0139484	0.0413657	1
g6675	-3.29	-2.87778	0.00478559	0.0179508	1
g21306	-3.29	2.52918	0.00190365	0.00859106	1
g25787	-3.29	1.4125	2.55e-06	3.24e-05	1
g20626	-3.29	5.37339	1.51e-09	4.53e-08	1
g17869	-3.29	5.92234	1.73e-10	6.41e-09	1
g5606	-3.29	-0.691252	1.33e-11	6.09e-10	1
g18304	-3.29	1.2648	9.71e-12	4.57e-10	1
g14809	-3.29	3.25618	1.23e-14	1.05e-12	1
g7805	-3.28	-1.87234	0.00117113	0.00577482	1
g5100	-3.28	-0.0313589	8.67e-06	9.45e-05	1
g26597	-3.28	5.10797	1.82e-06	2.39e-05	1
g10717	-3.28	2.14548	2.49e-07	4.17e-06	1
g12460	-3.28	6.97888	1e-14	8.79e-13	1
g3210	-3.27	1.1563	0.00010887	0.00082432	1
g24434	-3.27	2.89708	5.08e-11	2.11e-09	1
g27238	-3.26	-3.02188	6.73e-05	0.00055017	1
g27561	-3.26	8.20196	2e-06	2.6e-05	1
g6118	-3.26	-0.0685867	6.06e-08	1.21e-06	1
g21499	-3.26	5.2082	3.36e-08	7.23e-07	1
g8040	-3.25	-2.50256	0.00637374	0.0224893	1
g10965	-3.25	-2.52107	0.00589113	0.0211667	1
g27580	-3.25	2.96875	5.91e-05	0.00049208	1
g23326	-3.25	7.65342	9.78e-06	0.00010499	1
g2980	-3.25	5.11886	2.24e-17	2.96e-15	1
g20799	-3.24	-3.19144	0.00266133	0.0112518	1
g18239	-3.24	-3.35982	0.00020706	0.0014031	1
g16496	-3.24	0.421611	3.34e-07	5.38e-06	1
g14371	-3.24	1.05783	2.13e-08	4.81e-07	1
g11576	-3.24	1.92198	2.07e-08	4.71e-07	1
g15061	-3.24	5.09632	1.68e-08	3.9e-07	1
g20740	-3.24	5.67654	5.62e-11	2.31e-09	1
g21178	-3.24	7.16217	5.57e-16	6.14e-14	1
g22714	-3.23	1.20679	0.0001128	0.00084767	1
g22762	-3.23	1.34768	1.23e-06	1.7e-05	1
g5144	-3.23	1.04854	7.51e-07	1.1e-05	1
g23639	-3.23	5.32311	2.81e-13	1.87e-11	1
g22710	-3.22	3.23866	0.00075357	0.00406319	1
g21179	-3.22	2.15514	6.18e-07	9.29e-06	1
g14178	-3.22	-1.88014	0.0224558	0.0606634
g21735	-3.21	-2.92226	0.00687709	0.0237879	1
g8255	-3.21	-0.453857	0.00095399	0.00490221	1
g16241	-3.21	-1.91574	0.00018077	0.00125328	1
g17309	-3.21	10.0886	3.04e-05	0.00028134	1
g12282	-3.21	1.51696	1.43e-06	1.94e-05	1
g21515	-3.2	3.3926	0.00012275	0.00090606	1
g15267	-3.2	1.87042	3.58e-05	0.00032316	1
g18767	-3.2	1.49918	7.72e-06	8.53e-05	1
g21011	-3.2	4.39254	1.66e-11	7.49e-10	1
g19369	-3.2	2.00926	7.35e-15	6.66e-13	1
g16634	-3.19	0.71645	0.00178804	0.00818342	1
g17019	-3.19	-2.03382	0.00045445	0.00269794	1
g16135	-3.19	3.30737	6.62e-05	0.00054317	1
g25783	-3.19	1.0472	3.3e-05	0.00030135	1
g21072	-3.19	9.08754	1.12e-05	0.00011822	1
g27683	-3.19	7.65706	5.82e-06	6.67e-05	1
g20166	-3.19	4.77728	2.63e-10	9.42e-09	1
g16955	-3.19	5.22161	5.26e-21	1.18e-18	1
g12378	-3.18	-1.45076	0.00060833	0.00342441	1
g24022	-3.18	8.28392	2.05e-05	0.0001998	1
g25077	-3.18	4.54226	1.93e-07	3.33e-06	1
g14803	-3.18	1.57117	3.08e-08	6.68e-07	1
g25257	-3.18	1.06452	8.82e-11	3.5e-09	1
g24931	-3.18	2.47247	9.62e-15	8.48e-13	1
g26282	-3.18	-0.205878	0.0498529	0.113799
g23022	-3.17	-2.01257	0.00180364	0.00823668	1
g11334	-3.17	0.725118	7.99e-06	8.78e-05	1
g16829	-3.17	7.66108	1.7e-07	2.97e-06	1
g16420	-3.17	0.847489	2.64e-09	7.41e-08	1
g11447	-3.17	3.92308	3.6e-25	1.54e-22	1
g23969	-3.16	6.03603	0.00087794	0.00459328	1
g6893	-3.16	4.66769	2.33e-07	3.93e-06	1
g20462	-3.16	1.0516	6.14e-08	1.23e-06	1
g7557	-3.16	2.66543	1.57e-08	3.69e-07	1
g17535	-3.16	9.5684	4.18e-10	1.43e-08	1
g21005	-3.16	6.53078	1.47e-14	1.21e-12	1
g17537	-3.16	2.76567	8.82e-17	1.1e-14	1
g27619	-3.16	4.36656	7.37e-22	1.89e-19	1
g19840	-3.15	2.4088	0.00019911	0.00135677	1
g21180	-3.15	6.85221	1.13e-14	9.71e-13	1
g26753	-3.15	-2.46834	0.0220606	0.0598303
g24562	-3.14	-3.04754	0.00546909	0.0199501	1
g23444	-3.14	0.0541743	6.13e-06	6.94e-05	1
g18390	-3.14	0.962106	4.02e-07	6.36e-06	1
g21202	-3.14	-0.657786	2.31e-07	3.92e-06	1
g23545	-3.14	4.46261	1.05e-07	1.97e-06	1
g17987	-3.14	1.55503	5.93e-08	1.19e-06	1
g6720	-3.14	6.38559	4.19e-13	2.67e-11	1
g8503	-3.14	5.83845	3.9e-13	2.52e-11	1
g27720	-3.14	5.45028	4.74e-18	6.96e-16	1
g17970	-3.13	0.324349	3.23e-05	0.00029668	1
g7083	-3.13	0.313635	5.73e-07	8.7e-06	1
g23775	-3.13	2.47223	1.92e-08	4.41e-07	1
g20637	-3.13	3.45985	6.32e-12	3.1e-10	1
g5964	-3.13	2.44576	3.65e-12	1.87e-10	1
g19838	-3.12	-0.501919	0.0002646	0.00172805	1
g20899	-3.12	3.14832	5.89e-06	6.73e-05	1
g27538	-3.12	7.55791	8.62e-10	2.74e-08	1
g4914	-3.12	2.78525	6.66e-10	2.17e-08	1
g3561	-3.12	1.72246	1.43e-13	1.02e-11	1
g21010	-3.12	3.82883	1.32e-13	9.64e-12	1
g5793	-3.11	6.76268	0.00710336	0.0244049	1
g14712	-3.11	-2.1359	0.00143022	0.00681106	1
g17312	-3.11	0.616764	1.06e-07	1.99e-06	1
g7217	-3.11	2.23833	2.91e-09	8.05e-08	1
g13871	-3.11	5.2945	1.04e-10	4.06e-09	1
g16158	-3.11	5.10928	1.8e-18	2.8e-16	1
g27234	-3.1	-0.112059	0.00578275	0.0208292	1
g4660	-3.1	-2.7859	0.00012444	0.00091471	1
g1521	-3.1	-2.85389	0.00010682	0.00081228	1
g18897	-3.1	-1.38264	1.29e-05	0.00013447	1
g10671	-3.1	4.84123	6.04e-08	1.21e-06	1
g13077	-3.1	3.74846	2e-19	3.41e-17	1
g18898	-3.09	-2.67568	0.0161626	0.0466328	1
g22637	-3.09	5.64839	6.24e-05	0.00051569	1
g16978	-3.09	3.97831	1.84e-07	3.18e-06	1
g24070	-3.09	5.06123	1.46e-08	3.47e-07	1
g22550	-3.09	2.52389	8.8e-09	2.23e-07	1
g21810	-3.09	6.92272	4.91e-10	1.65e-08	1
g25934	-3.09	6.10423	1.27e-11	5.86e-10	1
g10955	-3.09	8.59158	5.25e-12	2.61e-10	1
g26223	-3.09	8.35747	8.58e-21	1.84e-18	1
g27581	-3.08	4.31997	0.00010632	0.00080926	1
g17793	-3.08	0.0969905	8.45e-05	0.00066353	1
g2992	-3.08	3.92418	2.16e-05	0.00021007	1
g19395	-3.08	4.53184	6.94e-08	1.37e-06	1
g9820	-3.08	1.98271	2e-08	4.58e-07	1
g16721	-3.08	2.62683	3.41e-13	2.21e-11	1
g7536	-3.08	3.56063	6.78e-21	1.47e-18	1
g19767	-3.07	0.551208	4.09e-05	0.00036209	1
g11234	-3.07	2.28704	6.88e-06	7.7e-05	1
g17468	-3.07	1.56552	3.88e-06	4.65e-05	1
g13588	-3.07	5.66713	6.62e-09	1.71e-07	1
g13870	-3.07	5.33898	2.16e-10	7.86e-09	1
g5732	-3.07	6.25496	1.39e-12	7.97e-11	1
g10591	-3.07	4.33391	7.08e-15	6.45e-13	1
g26493	-3.07	3.85219	1.64e-15	1.64e-13	1
g5794	-3.06	6.9533	0.00578265	0.0208292	1
g18878	-3.06	5.72804	0.00066485	0.00366178	1
g19763	-3.06	0.918099	2.11e-08	4.77e-07	1
g19871	-3.05	0.547146	8.34e-06	9.12e-05	1
g12976	-3.05	1.32084	2.04e-08	4.64e-07	1
g25171	-3.05	5.05947	2.89e-10	1.02e-08	1
g26193	-3.05	9.01229	1.4e-14	1.17e-12	1
g17242	-3.04	-1.93421	0.0007322	0.00396463	1
g15315	-3.04	-1.91024	0.00061853	0.00346339	1
g20120	-3.04	-2.96195	9.11e-06	9.87e-05	1
g6614	-3.04	3.36367	3.16e-08	6.84e-07	1
g10536	-3.04	-0.153037	5.99e-09	1.56e-07	1
g8209	-3.04	1.99419	6.22e-10	2.04e-08	1
g23581	-3.04	5.39065	1.86e-10	6.84e-09	1
g23936	-3.04	3.41365	1.38e-10	5.25e-09	1
g25419	-3.04	2.68767	2.81e-12	1.49e-10	1
g1052	-3.03	0.544428	0.00550342	0.0200461	1
g19355	-3.03	-2.24724	0.00155049	0.00725579	1
g20550	-3.03	-0.72382	3.72e-05	0.00033299	1
g14690	-3.03	2.60958	1.08e-07	2.01e-06	1
g21491	-3.03	8.86357	1.61e-08	3.78e-07	1
g16063	-3.02	-0.1338	0.00017365	0.00120978	1
g14915	-3.02	-0.81162	8.81e-07	1.27e-05	1
g17600	-3.02	6.30826	6.42e-20	1.18e-17	1
g14210	-3.02	3.31702	3.35e-21	7.6e-19	1
g16125	-3.01	2.42757	0.0143644	0.0423223	1
g2171	-3.01	-1.42507	0.00049246	0.0028837	1
g24878	-3.01	2.52293	6.83e-14	5.16e-12	1
g10186	-3.01	11.1523	3.7e-14	2.89e-12	1
g16397	-3.01	-0.25063	0.023691	0.0632207
g19380	-3	3.04517	1.17e-07	2.17e-06	1
g25772	-3	5.77365	2.79e-11	1.21e-09	1
g10305	-3	7.99702	3.53e-12	1.81e-10	1
g15644	-2.99	-3.17073	0.0162148	0.0467581	1
g25264	-2.99	0.790839	0.00416107	0.0160523	1
g9192	-2.99	0.9853	0.00159771	0.00744112	1
g4527	-2.99	6.64053	0.00014719	0.00105081	1
g21896	-2.99	-0.617659	3.54e-06	4.28e-05	1
g26051	-2.99	2.87928	1.04e-10	4.06e-09	1
g26076	-2.99	2.95627	8.66e-13	5.1e-11	1
g12524	-2.99	2.98782	7.37e-13	4.46e-11	1
g4750	-2.99	5.0716	1.65e-22	4.84e-20	1
g23299	-2.98	-0.712209	0.00149591	0.00705199	1
g23379	-2.98	2.58757	0.00137241	0.00657718	1
g22947	-2.98	-1.85434	0.00033358	0.0020982	1
g21248	-2.98	0.310242	2.99e-05	0.0002788	1
g9941	-2.98	-1.69179	2.14e-06	2.77e-05	1
g7537	-2.98	5.14055	1.05e-06	1.46e-05	1
g10110	-2.97	-1.83602	0.008543	0.0282741	1
g15	-2.97	-1.43534	0.00019749	0.0013486	1
g7182	-2.97	3.89748	7.87e-06	8.66e-05	1
g18720	-2.97	-0.11536	2.9e-10	1.02e-08	1
g10981	-2.97	5.63959	2.76e-13	1.85e-11	1
g20627	-2.97	6.86788	5.22e-17	6.73e-15	1
g19588	-2.96	1.33612	0.0165577	0.0476169	1
g21482	-2.96	8.33122	0.00139486	0.00667472	1
g26345	-2.96	4.04793	3.33e-06	4.07e-05	1
g17124	-2.96	1.79716	1.66e-06	2.21e-05	1
g10751	-2.96	5.68575	6.57e-07	9.8e-06	1
g21815	-2.96	1.5574	4.21e-08	8.83e-07	1
g7556	-2.96	1.46767	3.74e-10	1.29e-08	1
g12489	-2.96	4.37904	1.42e-11	6.44e-10	1
g27719	-2.96	7.76244	2.53e-12	1.37e-10	1
g25845	-2.96	2.65447	1.91e-12	1.07e-10	1
g14881	-2.96	5.42366	2.97e-19	5.01e-17	1
g11402	-2.95	1.85854	8.02e-13	4.78e-11	1
g1740	-2.95	3.00626	0.0200293	0.0552758
g19503	-2.94	-2.63417	0.0093886	0.0304377	1
g25470	-2.94	0.708872	0.00536284	0.0196242	1
g15264	-2.94	-1.99607	0.00180198	0.00823294	1
g17150	-2.94	4.17667	2.69e-07	4.44e-06	1
g14924	-2.94	4.10478	1.65e-10	6.15e-09	1
g5018	-2.94	4.65522	9.67e-14	7.17e-12	1
g11959	-2.94	3.89962	2.03e-15	2e-13	1
g11749	-2.93	0.561219	0.00010409	0.00079463	1
g10854	-2.93	-0.11878	7.09e-06	7.89e-05	1
g12994	-2.93	0.558833	2.62e-06	3.31e-05	1
g26164	-2.93	0.434798	2.09e-06	2.71e-05	1
g24013	-2.93	7.54224	3.43e-08	7.36e-07	1
g10674	-2.93	4.54955	1.04e-10	4.06e-09	1
g7085	-2.92	3.23723	0.00264122	0.0111727	1
g12210	-2.92	-2.46029	0.00064997	0.00360003	1
g20595	-2.92	2.59922	0.0003827	0.00233943	1
g11230	-2.92	-0.0185833	2.18e-07	3.71e-06	1
g22966	-2.92	9.72622	3.93e-08	8.28e-07	1
g15143	-2.92	4.82823	1.87e-08	4.3e-07	1
g24053	-2.92	3.94486	2.54e-09	7.15e-08	1
g19504	-2.92	-2.34355	0.0255113	0.0671009
g6947	-2.91	-0.579564	0.0166031	0.0477303	1
g26127	-2.91	2.07963	0.0051862	0.0191145	1
g14458	-2.91	-3.11974	0.00169277	0.00780822	1
g5253	-2.91	4.78183	6.46e-05	0.0005317	1
g10801	-2.91	-0.105092	6.28e-07	9.41e-06	1
g6452	-2.91	5.44717	2.57e-08	5.7e-07	1
g23170	-2.91	3.87647	3.52e-10	1.22e-08	1
g25932	-2.91	6.47815	2.66e-12	1.42e-10	1
g14255	-2.91	3.59867	0.0286815	0.0735135
g14539	-2.9	0.424533	0.0105082	0.0331461	1
g7206	-2.9	-3.221	0.00335484	0.0135656	1
g17761	-2.9	0.26079	0.00115359	0.00570787	1
g18361	-2.9	4.61913	2.76e-07	4.53e-06	1
g11231	-2.9	4.44498	6.22e-08	1.24e-06	1
g20436	-2.9	0.880921	1.67e-09	4.96e-08	1
g7091	-2.9	3.16841	1.49e-09	4.49e-08	1
g6919	-2.9	4.37558	1.35e-11	6.18e-10	1
g26408	-2.9	7.24627	3e-13	1.98e-11	1
g25097	-2.89	-0.931195	0.00307534	0.0126745	1
g24581	-2.89	-3.40568	0.00282617	0.0118267	1
g7110	-2.89	2.78072	0.00201374	0.00899575	1
g15803	-2.89	3.66414	0.00047818	0.0028094	1
g19379	-2.89	1.90799	1.64e-13	1.16e-11	1
g17459	-2.89	9.66382	1.4e-13	1.01e-11	1
g2136	-2.88	-2.45663	0.00214198	0.00945153	1
g21510	-2.88	6.6842	0.0008604	0.00451937	1
g22924	-2.88	5.25318	1.5e-05	0.00015345	1
g10853	-2.88	-0.0481351	7.68e-08	1.49e-06	1
g26188	-2.88	4.44609	5.77e-19	9.44e-17	1
g8246	-2.88	-0.425053	0.0671061	0.143949
g9801	-2.88	-1.93773	0.0356462	0.0872346
g21490	-2.87	7.66097	0.00013469	0.00097604	1
g15784	-2.87	2.91905	5.02e-07	7.78e-06	1
g15814	-2.87	2.6941	1.31e-08	3.15e-07	1
g17369	-2.87	2.32745	8.72e-09	2.21e-07	1
g27562	-2.87	3.52056	2.17e-09	6.23e-08	1
g3735	-2.87	2.99043	2.01e-09	5.84e-08	1
g25148	-2.87	5.3549	1.38e-11	6.29e-10	1
g13240	-2.87	6.06404	6.45e-12	3.15e-10	1
g16992	-2.87	6.27147	2.66e-13	1.8e-11	1
g21786	-2.86	1.05266	0.00267253	0.011296	1
g18668	-2.86	0.728029	1.37e-06	1.86e-05	1
g12960	-2.86	1.93749	2.73e-07	4.49e-06	1
g6354	-2.86	-0.84132	1.53e-07	2.72e-06	1
g6725	-2.86	7.02188	1.63e-18	2.56e-16	1
g20798	-2.85	-2.71877	0.0159132	0.0460726	1
g26668	-2.85	-1.0384	0.0104225	0.0329347	1
g21485	-2.85	7.61422	0.00224335	0.00977219	1
g7720	-2.85	-2.27791	0.00064295	0.00357237	1
g11730	-2.85	7.5515	9.43e-06	0.00010157	1
g21263	-2.85	2.12138	3.84e-07	6.11e-06	1
g23321	-2.85	2.85534	5.1e-08	1.05e-06	1
g17993	-2.85	3.82612	1.51e-09	4.53e-08	1
g14321	-2.85	12.6673	2.33e-13	1.59e-11	1
g12840	-2.85	5.48678	1.05e-13	7.73e-12	1
g403	-2.84	-1.93021	7e-05	0.00056759	1
g15499	-2.84	1.43529	2.97e-06	3.72e-05	1
g402	-2.84	0.00723445	7.95e-08	1.54e-06	1
g26228	-2.84	2.63324	6.39e-14	4.85e-12	1
g25227	-2.83	5.73426	0.010683	0.0335972	1
g25489	-2.83	2.91813	3.56e-05	0.00032241	1
g11094	-2.83	1.94757	1.68e-05	0.00016908	1
g27200	-2.83	-0.165438	5.49e-07	8.41e-06	1
g22727	-2.83	4.96483	4.64e-07	7.22e-06	1
g19554	-2.83	0.781909	2.52e-07	4.22e-06	1
g15241	-2.83	-0.774131	2.14e-07	3.65e-06	1
g7283	-2.83	3.65216	1.1e-17	1.55e-15	1
g12708	-2.83	-1.33353	0.0993746	0.195314
g18795	-2.82	-2.32669	0.0118934	0.036471	1
g25618	-2.82	1.75654	0.00838485	0.0278378	1
g14550	-2.82	2.95443	0.00763658	0.0259177	1
g15316	-2.82	1.1582	3.81e-08	8.06e-07	1
g24655	-2.81	-2.1342	0.00238593	0.0102736	1
g1033	-2.81	-1.88376	7.26e-05	0.00058437	1
g26195	-2.81	2.68972	4.88e-06	5.68e-05	1
g3649	-2.81	3.23539	3.17e-06	3.92e-05	1
g12060	-2.81	2.89159	5.02e-07	7.78e-06	1
g19354	-2.81	1.49981	7.97e-10	2.55e-08	1
g16124	-2.81	5.12093	1.14e-10	4.42e-09	1
g23982	-2.81	5.55289	3.69e-11	1.57e-09	1
g3706	-2.81	4.69682	1.76e-11	7.9e-10	1
g21971	-2.8	0.975412	0.00891607	0.0292501	1
g24406	-2.8	-2.92275	0.00261257	0.0110692	1
g16360	-2.8	6.10841	0.00202803	0.00904688	1
g18466	-2.8	-0.824479	0.00099607	0.00506594	1
g9640	-2.8	1.57991	0.00052958	0.00306261	1
g26278	-2.8	4.61501	1.8e-05	0.00017873	1
g23679	-2.8	1.87667	1.55e-07	2.73e-06	1
g9653	-2.8	3.45506	1.08e-11	5.05e-10	1
g17117	-2.79	-0.206059	0.0109736	0.0342666	1
g15013	-2.79	-3.30599	0.00643057	0.0226383	1
g16122	-2.79	-0.0583892	0.00014782	0.0010548	1
g6196	-2.79	4.22265	6.9e-09	1.77e-07	1
g10406	-2.79	0.562564	3.86e-09	1.04e-07	1
g23095	-2.79	5.41002	2.94e-09	8.12e-08	1
g6719	-2.79	8.29609	3.15e-10	1.11e-08	1
g123	-2.78	15.0191	0.00604888	0.0216014	1
g24047	-2.78	-0.357769	0.00030091	0.00192318	1
g6681	-2.78	1.02782	0.00026912	0.00175465	1
g4323	-2.77	-0.986703	0.00826066	0.0275061	1
g25786	-2.77	8.17316	0.00651255	0.0227953	1
g18621	-2.77	-1.74614	0.00493911	0.0184134	1
g25784	-2.77	5.86068	0.00417241	0.0160831	1
g13792	-2.77	6.96478	0.00012675	0.00092916	1
g10694	-2.77	7.47921	5.72e-05	0.00047834	1
g18355	-2.77	2.30329	5.84e-07	8.85e-06	1
g14889	-2.77	0.426009	6.67e-09	1.72e-07	1
g17854	-2.77	5.58693	4.93e-09	1.31e-07	1
g24187	-2.77	5.00222	1.44e-14	1.19e-12	1
g5036	-2.76	-1.73156	0.0126118	0.038213	1
g22848	-2.76	6.65261	5.47e-08	1.11e-06	1
g10643	-2.76	3.45165	1.07e-09	3.33e-08	1
g10793	-2.76	4.17531	2.35e-12	1.29e-10	1
g10587	-2.76	4.10713	2.3e-12	1.27e-10	1
g26316	-2.75	-3.12062	0.0157108	0.0455581	1
g7889	-2.75	-3.35039	0.0101878	0.032419	1
g14552	-2.75	-0.247933	0.00648056	0.0227486	1
g3223	-2.75	12.7195	0.0063572	0.0224447	1
g21972	-2.75	3.39115	0.00126068	0.0061269	1
g17989	-2.75	2.98704	2.03e-06	2.65e-05	1
g20536	-2.75	1.77782	0.0370368	0.0898335
g17464	-2.74	-2.16026	0.00271043	0.0114107	1
g11298	-2.74	-0.313188	0.00200976	0.00898112	1
g9561	-2.74	3.39016	1.39e-07	2.51e-06	1
g10785	-2.74	2.0279	6.82e-08	1.35e-06	1
g3330	-2.74	5.70239	4.28e-23	1.44e-20	1
g6315	-2.73	0.0359975	0.0009783	0.00498997	1
g23310	-2.73	1.65622	0.00029098	0.00187178	1
g4590	-2.73	2.51301	0.00015652	0.00110891	1
g10755	-2.73	6.70207	0.00010032	0.00076876	1
g9736	-2.73	-0.34464	9.96e-05	0.0007645	1
g22104	-2.73	-2.87466	7.21e-05	0.00058166	1
g27750	-2.73	-0.557646	2.75e-07	4.51e-06	1
g17118	-2.73	1.78847	2.34e-07	3.96e-06	1
g21708	-2.73	4.29849	6.68e-09	1.72e-07	1
g21190	-2.73	1.43135	3.92e-09	1.06e-07	1
g19577	-2.73	3.84672	1.3e-14	1.1e-12	1
g12357	-2.73	-1.31124	0.0241166	0.0641416
g10554	-2.72	6.61017	0.00212336	0.00939289	1
g16396	-2.72	2.14223	0.00187599	0.00848555	1
g6394	-2.72	-2.94584	0.00037356	0.00229501	1
g15656	-2.72	-0.820644	7.04e-05	0.00057036	1
g26117	-2.72	8.35372	1.23e-05	0.00012889	1
g13777	-2.72	6.05378	3.18e-06	3.93e-05	1
g11064	-2.72	2.11186	9.25e-08	1.76e-06	1
g15927	-2.72	3.28874	1.82e-11	8.13e-10	1
g1776	-2.71	8.32953	0.0089897	0.0294149	1
g6896	-2.71	0.708685	0.00055547	0.00318101	1
g24726	-2.71	-2.02705	9.31e-05	0.00072148	1
g13368	-2.71	-1.57745	2.39e-05	0.00022954	1
g24105	-2.71	2.88913	8.73e-06	9.5e-05	1
g5851	-2.71	2.90815	4.11e-06	4.87e-05	1
g18363	-2.71	5.07972	9.07e-07	1.29e-05	1
g19716	-2.71	7.6333	2.86e-10	1.01e-08	1
g1739	-2.7	12.7236	0.00548493	0.0199971	1
g8984	-2.7	-3.35624	0.00484045	0.0181094	1
g10544	-2.7	1.25575	0.00029467	0.00189247	1
g3402	-2.7	5.46939	0.00011221	0.00084437	1
g12026	-2.7	4.19096	7.89e-05	0.00062639	1
g25944	-2.7	-1.28899	8.92e-07	1.28e-05	1
g23089	-2.7	4.28209	5.98e-13	3.7e-11	1
g21424	-2.69	-1.82416	0.00164629	0.00763646	1
g11181	-2.69	6.68893	0.00154018	0.00722197	1
g23480	-2.69	-1.59601	3.58e-05	0.00032316	1
g19214	-2.69	5.13404	4.07e-06	4.84e-05	1
g27584	-2.69	4.90224	1.56e-07	2.75e-06	1
g10413	-2.69	3.7093	2.42e-09	6.87e-08	1
g27235	-2.69	3.13268	3.32e-10	1.16e-08	1
g16366	-2.69	-2.39118	0.0564767	0.125616
g6120	-2.69	-1.83157	0.0667915	0.143546
g7208	-2.69	-1.28913	0.0498444	0.113799
g17762	-2.68	-1.40259	0.0170512	0.0487622	1
g25659	-2.68	3.55358	0.00077572	0.00415299	1
g23159	-2.68	7.61027	0.00025624	0.00168001	1
g26697	-2.68	4.2453	1.52e-05	0.00015554	1
g3333	-2.68	-1.08472	1.87e-06	2.45e-05	1
g19362	-2.68	1.68968	9.78e-08	1.85e-06	1
g14167	-2.68	0.415521	9.25e-08	1.76e-06	1
g12023	-2.68	4.77089	7.58e-08	1.48e-06	1
g11321	-2.68	4.19674	5.52e-08	1.12e-06	1
g15388	-2.68	1.51104	1.72e-09	5.11e-08	1
g25230	-2.68	7.91713	1.78e-16	2.14e-14	1
g5183	-2.67	-3.07377	0.0128265	0.0386966	1
g16505	-2.67	1.47696	0.00066205	0.00364911	1
g13410	-2.67	-1.31559	2.11e-05	0.00020532	1
g9984	-2.67	0.517283	7.37e-07	1.08e-05	1
g25431	-2.67	7.76074	7.06e-07	1.04e-05	1
g18389	-2.67	-0.501403	2.75e-07	4.52e-06	1
g12809	-2.67	-2.85578	0.0428831	0.101018
g4401	-2.67	-3.26083	0.023667	0.0631717
g22846	-2.66	1.42357	0.00114442	0.00567135	1
g25808	-2.66	2.19728	0.00032105	0.00202981	1
g6294	-2.66	2.8431	6.64e-05	0.00054416	1
g15056	-2.66	4.8293	5.93e-06	6.75e-05	1
g24418	-2.66	6.78027	3.52e-06	4.26e-05	1
g13155	-2.66	3.57096	6.92e-13	4.22e-11	1
g25798	-2.66	3.87998	7.04e-15	6.45e-13	1
g18311	-2.66	6.72406	2.07e-16	2.44e-14	1
g17684	-2.66	-1.92063	0.114376	0.217626
g26139	-2.66	-2.67804	0.0538861	0.120939
g17228	-2.65	1.34574	0.00724159	0.0248	1
g23393	-2.65	1.16705	0.00211106	0.00935411	1
g18739	-2.65	-0.25363	0.00011818	0.0008801	1
g12995	-2.65	1.76964	8.32e-07	1.2e-05	1
g26424	-2.65	2.5365	3.43e-07	5.5e-06	1
g10537	-2.65	5.94719	3.26e-07	5.27e-06	1
g23591	-2.65	5.87557	2.69e-08	5.96e-07	1
g27205	-2.65	2.90198	7.36e-11	2.96e-09	1
g7330	-2.65	-1.72715	0.10975	0.210343
g22111	-2.64	13.5591	0.00742544	0.0253613	1
g19196	-2.64	-2.26311	0.00570503	0.020616	1
g25790	-2.64	8.89724	0.00379968	0.0149195	1
g11239	-2.64	2.43941	4.4e-07	6.9e-06	1
g10993	-2.64	-0.846886	0.0551632	0.123257
g6325	-2.64	-2.70484	0.0453267	0.105397
g27045	-2.63	-2.30186	0.00138099	0.00661434	1
g5822	-2.63	-2.8237	0.00072128	0.00391301	1
g20522	-2.63	-0.259154	0.0002106	0.00142161	1
g26050	-2.63	4.42757	0.00020459	0.00138872	1
g25791	-2.63	0.27627	3.59e-05	0.0003235	1
g15288	-2.63	-0.0234424	3.3e-05	0.00030183	1
g14232	-2.63	3.13575	1.02e-09	3.19e-08	1
g23973	-2.63	3.82524	2.36e-11	1.04e-09	1
g21720	-2.63	-1.12605	0.0233635	0.0625827
g17306	-2.62	-2.74022	0.00033214	0.00209079	1
g13010	-2.62	2.4597	7.09e-05	0.00057382	1
g3699	-2.62	2.97135	1.86e-06	2.44e-05	1
g6642	-2.62	4.35231	1.03e-08	2.56e-07	1
g10850	-2.62	7.39563	3.21e-11	1.38e-09	1
g10916	-2.62	5.58258	4.47e-16	4.96e-14	1
g11742	-2.61	-1.22893	0.00120733	0.0059313	1
g18083	-2.61	4.03185	4.46e-05	0.00038945	1
g18500	-2.61	5.65813	1.27e-08	3.07e-07	1
g22569	-2.61	3.04947	1.2e-08	2.92e-07	1
g19920	-2.6	-1.74011	0.0098089	0.031441	1
g14892	-2.6	-2.23357	0.00974723	0.0313202	1
g17274	-2.6	0.665583	0.00122571	0.00600664	1
g22707	-2.6	3.74453	9.38e-06	0.00010114	1
g12839	-2.6	4.82313	3.19e-12	1.66e-10	1
g18096	-2.6	10.0295	3.88e-14	3.02e-12	1
g14533	-2.6	-1.10142	0.122779	0.229108
g19347	-2.59	-2.39412	0.0140172	0.0415061	1
g9813	-2.59	4.28046	0.00019952	0.00135839	1
g15134	-2.59	9.77078	0.00018965	0.00130291	1
g11178	-2.59	1.73078	4.04e-05	0.00035832	1
g15310	-2.59	-1.17065	1.9e-05	0.0001886	1
g23437	-2.59	5.65753	1.46e-06	1.98e-05	1
g12344	-2.59	3.60182	1.28e-11	5.87e-10	1
g17213	-2.59	-1.38251	0.0196251	0.0544253
g12490	-2.58	-1.37346	0.0118645	0.0364152	1
g11775	-2.58	4.78729	0.0105037	0.0331427	1
g19846	-2.58	7.70086	0.00907347	0.0296157	1
g24402	-2.58	-3.25214	0.0053506	0.0195839	1
g23916	-2.58	-1.9174	0.0050814	0.0188332	1
g19578	-2.58	3.55577	0.00298466	0.0123812	1
g11923	-2.58	4.02566	0.00052277	0.00303204	1
g3545	-2.58	7.03796	0.00027222	0.00177123	1
g10851	-2.58	5.32691	5.46e-06	6.29e-05	1
g22223	-2.58	4.61747	1.69e-06	2.25e-05	1
g11901	-2.58	2.44879	1.77e-07	3.08e-06	1
g20907	-2.58	3.28645	1.14e-07	2.11e-06	1
g11319	-2.58	5.51819	1e-08	2.48e-07	1
g17598	-2.58	4.50836	3.64e-09	9.93e-08	1
g16614	-2.58	9.13682	5.18e-11	2.14e-09	1
g5963	-2.58	5.78524	2.82e-13	1.87e-11	1
g23044	-2.57	6.14461	0.00239863	0.0103199	1
g11182	-2.57	6.01256	0.00010241	0.00078365	1
g25542	-2.57	1.11115	7.14e-05	0.00057678	1
g5397	-2.57	2.6298	5.87e-06	6.71e-05	1
g26043	-2.57	2.83911	2.07e-06	2.69e-05	1
g21596	-2.57	2.0005	1.62e-06	2.16e-05	1
g17707	-2.57	10.4287	7.01e-07	1.04e-05	1
g9287	-2.57	0.608146	2.54e-07	4.24e-06	1
g24895	-2.57	2.77601	2.68e-09	7.5e-08	1
g6736	-2.57	4.45925	3.05e-11	1.32e-09	1
g4433	-2.56	-2.12437	0.0020823	0.00925253	1
g16969	-2.56	4.566	0.00020831	0.00140854	1
g8199	-2.56	4.19628	1.97e-09	5.75e-08	1
g19453	-2.56	5.98633	3.2e-10	1.12e-08	1
g14884	-2.56	-2.61788	0.040757	0.0969452
g8861	-2.56	-2.06114	0.0332035	0.082401
g15957	-2.55	3.82215	0.00035636	0.002216	1
g2841	-2.55	3.42589	1.15e-06	1.59e-05	1
g24441	-2.55	4.2091	1.46e-07	2.61e-06	1
g11952	-2.55	2.95822	1.87e-09	5.49e-08	1
g731	-2.55	2.07096	1.62e-09	4.83e-08	1
g3204	-2.55	6.47875	3.17e-10	1.11e-08	1
g15612	-2.55	3.1087	2.65e-11	1.16e-09	1
g23483	-2.55	-1.93419	0.150921	0.266658
g12296	-2.54	2.35107	0.0066499	0.0231586	1
g26250	-2.54	-2.32979	0.00058781	0.00333252	1
g11620	-2.54	2.7571	9.41e-05	0.00072809	1
g2786	-2.54	0.347079	2.57e-06	3.25e-05	1
g25557	-2.54	6.08256	5.27e-08	1.08e-06	1
g23094	-2.54	5.1368	5.82e-09	1.52e-07	1
g20197	-2.54	5.92871	1.78e-09	5.28e-08	1
g22926	-2.54	1.75576	1.45e-09	4.39e-08	1
g18100	-2.54	5.94509	1.08e-09	3.35e-08	1
g12932	-2.54	10.6473	9.19e-13	5.4e-11	1
g21210	-2.54	9.83542	1.48e-13	1.05e-11	1
g22945	-2.54	8.19337	2.29e-14	1.84e-12	1
g11473	-2.54	4.57141	7.31e-23	2.41e-20	1
g25792	-2.53	7.98554	0.00210977	0.00935102	1
g19295	-2.53	2.44676	3.67e-05	0.00033004	1
g15789	-2.53	7.59705	2.9e-05	0.00027108	1
g11446	-2.53	-1.28903	2.28e-06	2.93e-05	1
g6107	-2.53	3.72262	1.81e-06	2.38e-05	1
g3957	-2.53	4.07636	3.23e-07	5.22e-06	1
g24149	-2.53	-1.08056	7.53e-08	1.47e-06	1
g25252	-2.52	-2.24765	0.00860338	0.0284442	1
g14465	-2.52	-0.488441	0.00093667	0.00482259	1
g18843	-2.52	0.541669	0.00013511	0.00097732	1
g11270	-2.52	6.97252	3.61e-05	0.00032496	1
g23520	-2.52	6.40919	3.24e-05	0.00029709	1
g21383	-2.52	6.98125	1.43e-06	1.94e-05	1
g22700	-2.52	8.31548	4.34e-08	9.07e-07	1
g27479	-2.52	-2.5147	0.0219345	0.0595596
g27583	-2.51	5.71723	0.0141542	0.0418272	1
g9270	-2.51	-2.00469	0.00895231	0.0293228	1
g17432	-2.51	-0.934908	0.00604029	0.0215804	1
g8908	-2.51	-0.958956	0.0011611	0.00573445	1
g21071	-2.51	4.03961	0.00013235	0.00096391	1
g19713	-2.51	6.27644	0.00010839	0.00082228	1
g24720	-2.51	0.367541	3.7e-05	0.0003314	1
g15945	-2.51	2.37868	8.02e-06	8.81e-05	1
g12959	-2.51	3.36826	1.05e-08	2.6e-07	1
g23439	-2.51	5.22203	6.79e-09	1.75e-07	1
g6296	-2.51	6.85316	2.48e-09	7.02e-08	1
g15053	-2.51	5.31255	2.01e-10	7.33e-09	1
g11157	-2.51	-2.18067	0.265128	0.406821
g25212	-2.51	-2.53908	0.0786572	0.163167
g27383	-2.51	-1.36201	0.0856875	0.174354
g2842	-2.51	0.161125	0.0416947	0.0986433
g22115	-2.5	12.4355	0.00912351	0.0296938	1
g12581	-2.5	2.0648	0.00180598	0.00824174	1
g13770	-2.5	-0.227252	0.00162481	0.00754962	1
g19443	-2.5	2.51876	1.09e-05	0.00011609	1
g19240	-2.5	5.26647	1.02e-05	0.00010911	1
g10670	-2.5	-1.22921	5.95e-07	8.99e-06	1
g12570	-2.5	2.50694	2.21e-09	6.32e-08	1
g487	-2.5	5.10226	1.29e-19	2.28e-17	1
g1720	-2.49	11.6387	0.0107646	0.0337802	1
g18870	-2.49	-0.917334	0.00178051	0.00815363	1
g19864	-2.49	4.38435	0.0011136	0.00554687	1
g3542	-2.49	4.91522	0.00073171	0.00396419	1
g26256	-2.49	7.86645	0.00013356	0.00096966	1
g14503	-2.49	2.32585	7.13e-07	1.05e-05	1
g25172	-2.49	3.63959	2.8e-07	4.57e-06	1
g19493	-2.49	2.2814	1.83e-08	4.24e-07	1
g14898	-2.49	5.98307	4.1e-11	1.73e-09	1
g21932	-2.49	4.22312	2.43e-11	1.07e-09	1
g22424	-2.49	-1.91775	0.16382	0.283605
g13790	-2.48	0.557859	0.00638438	0.02251	1
g20268	-2.48	0.768406	0.00590144	0.0211941	1
g15375	-2.48	1.05315	0.00018538	0.00128026	1
g20186	-2.48	5.15842	9.81e-05	0.00075411	1
g27474	-2.48	-1.80894	4.52e-05	0.00039366	1
g17851	-2.48	3.51573	3.03e-06	3.78e-05	1
g16025	-2.48	7.97601	4.41e-08	9.19e-07	1
g6851	-2.48	3.47533	2.86e-08	6.3e-07	1
g6176	-2.48	9.48894	7.16e-10	2.32e-08	1
g20230	-2.48	6.57231	5.55e-21	1.22e-18	1
g12063	-2.47	-1.49092	0.0111662	0.0347382	1
g15428	-2.47	-0.500737	0.00041657	0.00251637	1
g10261	-2.47	1.44863	7.79e-06	8.59e-05	1
g19402	-2.47	2.80173	7.68e-07	1.12e-05	1
g22360	-2.47	1.17281	4.44e-09	1.19e-07	1
g24472	-2.47	6.31968	9.6e-10	3.03e-08	1
g19845	-2.47	1.88477	2.44e-10	8.79e-09	1
g11320	-2.47	3.69899	1.09e-12	6.39e-11	1
g11585	-2.47	-2.04695	0.196913	0.32548
g6281	-2.47	-0.0675895	0.041927	0.0991338
g4641	-2.46	-3.35897	0.0152096	0.044351	1
g9382	-2.46	9.71925	0.00818245	0.0273144	1
g6375	-2.46	1.43664	0.00045548	0.00270207	1
g16503	-2.46	0.212518	7.19e-05	0.0005802	1
g27350	-2.46	4.09935	4.95e-05	0.00042392	1
g6319	-2.46	2.34342	5.46e-06	6.29e-05	1
g15333	-2.46	1.81543	1.52e-06	2.04e-05	1
g27003	-2.46	-0.956308	6.46e-07	9.66e-06	1
g13466	-2.46	3.84881	1.06e-08	2.61e-07	1
g5145	-2.46	3.98075	3.67e-12	1.87e-10	1
g9698	-2.45	0.663197	0.00440926	0.0168087	1
g24048	-2.45	0.64524	0.00230578	0.00998813	1
g18876	-2.45	0.395741	0.0008683	0.00455033	1
g8726	-2.45	-2.15832	7.12e-05	0.00057575	1
g26047	-2.45	5.52158	6.18e-05	0.00051158	1
g18740	-2.45	6.89867	5.02e-05	0.00042923	1
g27273	-2.45	0.589238	4.17e-05	0.00036664	1
g13577	-2.45	6.7157	6.81e-06	7.64e-05	1
g13501	-2.45	0.795967	2.22e-07	3.77e-06	1
g6825	-2.45	3.60181	1.26e-07	2.31e-06	1
g23647	-2.45	0.0426196	5.33e-09	1.4e-07	1
g27733	-2.45	4.06026	6.65e-13	4.07e-11	1
g12882	-2.45	6.69372	1.31e-14	1.1e-12	1
g1717	-2.45	2.07712	0.228543	0.36425
g4666	-2.45	-3.03832	0.10477	0.203349
g21825	-2.44	-2.02056	0.00667046	0.0232149	1
g13569	-2.44	5.79911	0.00140596	0.00671973	1
g16005	-2.44	1.48945	5.16e-07	7.95e-06	1
g23530	-2.44	4.35546	1.24e-09	3.8e-08	1
g26203	-2.44	7.30522	1.68e-14	1.37e-12	1
g16267	-2.44	5.93533	1.58e-19	2.73e-17	1
g27600	-2.43	2.36335	0.00181778	0.00829082	1
g24919	-2.43	5.4535	0.0002273	0.00151371	1
g15020	-2.43	3.19003	0.00013064	0.00095365	1
g15926	-2.43	0.599141	0.00012452	0.00091487	1
g23020	-2.43	1.00919	7.52e-05	0.00060038	1
g4503	-2.43	5.41941	2.02e-05	0.00019814	1
g19102	-2.43	2.42639	1.7e-05	0.00017034	1
g25939	-2.43	0.852378	1.45e-06	1.96e-05	1
g24033	-2.43	5.10665	7.28e-09	1.87e-07	1
g3758	-2.43	2.96981	6.25e-11	2.54e-09	1
g27576	-2.42	8.94552	0.011866	0.0364152	1
g24081	-2.42	-0.55114	0.00141115	0.00673844	1
g10084	-2.42	6.40389	0.00069964	0.00381519	1
g3064	-2.42	-1.27826	0.00064347	0.00357359	1
g12807	-2.42	4.19	0.00063315	0.00352902	1
g22829	-2.42	3.96217	0.00010466	0.00079815	1
g19270	-2.42	4.7337	7.12e-05	0.00057575	1
g26980	-2.42	2.42851	6.38e-05	0.00052564	1
g21518	-2.42	6.79395	1.44e-07	2.59e-06	1
g15973	-2.42	7.60328	4.3e-09	1.16e-07	1
g23327	-2.42	3.68899	2.06e-14	1.67e-12	1
g9611	-2.42	4.56668	4.9e-19	8.18e-17	1
g10456	-2.42	-1.58935	0.0411554	0.0976293
g21220	-2.41	-2.79285	0.0147881	0.0433691	1
g23636	-2.41	0.536785	0.00528857	0.0194061	1
g14859	-2.41	-1.31804	0.00067888	0.00372429	1
g5892	-2.41	0.132026	0.00016187	0.00113918	1
g9844	-2.41	3.44949	8.79e-05	0.00068697	1
g15314	-2.41	-1.56401	7.29e-05	0.0005863	1
g20463	-2.41	8.33268	6.78e-05	0.00055285	1
g26433	-2.41	0.00366429	2.99e-05	0.0002788	1
g27266	-2.41	9.4666	7.2e-08	1.41e-06	1
g16430	-2.41	1.45805	4.35e-08	9.08e-07	1
g14842	-2.41	3.78797	1.24e-08	3.01e-07	1
g14785	-2.41	5.73608	1.85e-10	6.79e-09	1
g20535	-2.41	2.76525	1.48e-10	5.56e-09	1
g17308	-2.41	10.1464	2.49e-12	1.35e-10	1
g11687	-2.41	5.25994	8.24e-14	6.14e-12	1
g13383	-2.41	-1.66187	0.0245653	0.0650768
g17134	-2.41	-2.99576	0.0767344	0.160036
g21504	-2.41	8.23374	0.028389	0.0729405
g3533	-2.41	-2.1311	0.0261711	0.0683829
g2952	-2.4	-2.0045	0.003028	0.0125249	1
g25533	-2.4	-2.80407	0.00136212	0.00653826	1
g15741	-2.4	6.56205	0.00102107	0.00516499	1
g22891	-2.4	3.79105	6.79e-05	0.00055411	1
g21517	-2.4	6.8024	5.44e-05	0.00046049	1
g26024	-2.4	3.19103	3.23e-05	0.00029668	1
g3862	-2.4	1.53268	1.24e-05	0.00012932	1
g25774	-2.4	2.28758	1.14e-05	0.00011966	1
g7130	-2.4	6.75808	2.55e-06	3.24e-05	1
g15496	-2.4	4.56719	1.44e-06	1.95e-05	1
g12372	-2.4	9.09829	2.09e-07	3.58e-06	1
g4906	-2.4	5.1994	5.62e-08	1.14e-06	1
g26160	-2.4	1.75545	3.58e-08	7.63e-07	1
g19550	-2.4	3.00429	9.98e-09	2.48e-07	1
g14751	-2.4	5.41365	0.0213325	0.058184
g9371	-2.39	8.80202	0.0111072	0.0345953	1
g19712	-2.39	8.01188	0.00015089	0.00107382	1
g25068	-2.39	-0.399812	3.23e-06	3.98e-05	1
g19208	-2.39	5.7756	5.16e-07	7.95e-06	1
g19451	-2.39	3.69758	9.02e-08	1.72e-06	1
g12431	-2.39	3.01648	4.74e-09	1.26e-07	1
g11219	-2.39	-2.66794	0.019738	0.0546523
g3221	-2.38	7.77622	0.010239	0.0325364	1
g26482	-2.38	-0.915205	0.00076982	0.00412974	1
g4592	-2.38	4.34565	0.00038128	0.00233295	1
g16117	-2.38	0.544055	0.00014056	0.00100935	1
g23355	-2.38	0.841646	0.00013135	0.00095756	1
g22361	-2.38	-0.848562	5.75e-05	0.00048038	1
g20521	-2.38	1.48583	4.87e-05	0.000418	1
g21283	-2.38	4.8793	4.12e-05	0.00036375	1
g25090	-2.38	0.871892	9.32e-06	0.00010069	1
g14418	-2.38	2.23082	6.31e-06	7.13e-05	1
g4604	-2.38	3.76586	5.97e-07	9.02e-06	1
g10286	-2.38	7.2921	2.09e-08	4.74e-07	1
g15281	-2.37	8.50165	0.0144975	0.0426668	1
g5330	-2.37	-2.65713	0.00584874	0.0210287	1
g14480	-2.37	-0.458053	0.00418589	0.0161128	1
g21328	-2.37	-3.15154	0.00058265	0.003308	1
g25039	-2.37	1.51429	0.0002563	0.00168001	1
g26194	-2.37	3.84658	2.56e-06	3.25e-05	1
g26904	-2.37	1.51608	1.78e-06	2.35e-05	1
g1432	-2.37	0.684008	1.31e-07	2.37e-06	1
g4550	-2.37	9.15131	6.53e-12	3.17e-10	1
g10531	-2.37	5.82967	4.62e-13	2.93e-11	1
g10220	-2.37	-2.32001	0.0333039	0.0826113
g21259	-2.36	2.34231	0.0142419	0.0420372	1
g20149	-2.36	4.21882	0.00663027	0.0231021	1
g18945	-2.36	6.3724	0.00052781	0.00305346	1
g14009	-2.36	-0.2929	0.00033496	0.00210599	1
g25075	-2.36	3.41709	0.00010745	0.00081646	1
g2756	-2.36	-1.78975	4.88e-05	0.00041889	1
g7620	-2.36	2.26868	1.82e-06	2.39e-05	1
g14689	-2.36	4.24278	7.37e-08	1.44e-06	1
g10545	-2.36	4.92438	3.47e-12	1.79e-10	1
g10304	-2.36	5.49233	7.67e-14	5.77e-12	1
g27161	-2.35	2.37181	0.00033867	0.00212093	1
g11835	-2.35	-3.01374	0.00027004	0.00175922	1
g6226	-2.35	4.32018	0.00014838	0.00105821	1
g3709	-2.35	0.946681	0.00012058	0.00089214	1
g13786	-2.35	-2.64963	0.00011788	0.00087869	1
g27390	-2.35	1.26159	4.09e-05	0.00036209	1
g20437	-2.35	2.00274	2.91e-06	3.64e-05	1
g25402	-2.35	5.9659	8.09e-08	1.57e-06	1
g11405	-2.35	-0.973853	0.0411382	0.0976033
g10223	-2.34	0.416168	0.00632833	0.0223927	1
g7695	-2.34	-1.0042	0.00106258	0.00533918	1
g10133	-2.34	6.29607	2.04e-05	0.00019925	1
g11224	-2.34	2.06704	9.18e-06	9.94e-05	1
g5309	-2.34	5.14266	2.5e-07	4.18e-06	1
g13215	-2.34	4.17937	8.44e-09	2.15e-07	1
g10526	-2.34	5.35377	2.43e-09	6.89e-08	1
g26348	-2.34	4.71039	1.13e-10	4.37e-09	1
g24156	-2.34	5.34796	1.96e-13	1.36e-11	1
g24865	-2.34	-3.08538	0.0438354	0.102667
g3698	-2.33	5.68741	0.00069779	0.00381035	1
g12025	-2.33	2.62256	0.00033849	0.00212065	1
g25040	-2.33	3.82534	0.00015766	0.00111454	1
g15019	-2.33	4.24105	8.21e-05	0.00064744	1
g18689	-2.33	7.38248	3.93e-05	0.00034882	1
g14239	-2.33	0.557202	9.36e-06	0.00010098	1
g16403	-2.33	1.20315	4.95e-06	5.75e-05	1
g16596	-2.33	3.76012	5.05e-07	7.81e-06	1
g8487	-2.33	3.48867	1.26e-07	2.32e-06	1
g10953	-2.33	8.45859	1.1e-07	2.05e-06	1
g23705	-2.33	5.60396	1.4e-10	5.29e-09	1
g14396	-2.33	1.84483	0.054791	0.122571
g16561	-2.33	-3.12859	0.061419	0.134515
g5259	-2.33	-2.32375	0.0488504	0.112079
g16364	-2.32	-2.29023	0.00870751	0.0287286	1
g19597	-2.32	7.03379	0.00092265	0.00477457	1
g74	-2.32	3.88273	0.0006275	0.00350741	1
g11272	-2.32	5.68022	1.31e-06	1.79e-05	1
g7530	-2.32	-0.842629	7.16e-07	1.05e-05	1
g26443	-2.32	1.87928	2.58e-07	4.29e-06	1
g10529	-2.32	7.09037	1.19e-07	2.2e-06	1
g11007	-2.32	3.30318	5.13e-09	1.35e-07	1
g10653	-2.32	4.9348	6.74e-11	2.73e-09	1
g26246	-2.32	5.15044	3.13e-14	2.47e-12	1
g16676	-2.32	5.34423	4.19e-16	4.69e-14	1
g12803	-2.31	-2.37845	0.00898586	0.0294084	1
g27585	-2.31	7.64245	0.00846502	0.028057	1
g27309	-2.31	5.36641	0.00215207	0.00948812	1
g16635	-2.31	3.59514	0.00029626	0.00189879	1
g19205	-2.31	3.21924	0.00010261	0.00078447	1
g4162	-2.31	0.822918	9.4e-05	0.00072792	1
g22772	-2.31	3.61276	3e-05	0.00027942	1
g24941	-2.31	4.19	3.52e-06	4.26e-05	1
g10520	-2.31	2.96303	3.35e-06	4.09e-05	1
g44	-2.31	-0.789299	1.28e-06	1.75e-05	1
g22779	-2.31	1.10817	6.16e-08	1.23e-06	1
g22246	-2.31	5.88648	2.11e-10	7.69e-09	1
g11243	-2.31	-3.63413	0.0241385	0.0641604
g3826	-2.31	-2.3777	0.0249085	0.0657771
g26564	-2.3	-0.169251	0.00391338	0.0152788	1
g19681	-2.3	5.26693	0.00320395	0.0130708	1
g13800	-2.3	0.508612	0.0007947	0.00424311	1
g11538	-2.3	2.18856	0.00070325	0.00383091	1
g22854	-2.3	0.496317	0.00051802	0.00301114	1
g23546	-2.3	7.10942	0.00025122	0.00165149	1
g9753	-2.3	-0.519209	5.68e-06	6.52e-05	1
g12874	-2.3	6.42001	6.03e-09	1.56e-07	1
g3716	-2.29	7.08954	0.00554941	0.0201745	1
g8133	-2.29	-3.56037	0.00529298	0.0194178	1
g25098	-2.29	-2.53042	0.00108493	0.00542567	1
g20908	-2.29	4.34075	0.00016716	0.00116914	1
g19598	-2.29	4.67641	2e-05	0.00019627	1
g25026	-2.29	1.44269	1.08e-05	0.00011519	1
g18085	-2.29	4.41483	4.38e-06	5.15e-05	1
g11986	-2.29	6.74791	3.1e-07	5.02e-06	1
g15624	-2.29	6.48546	2.77e-07	4.53e-06	1
g14974	-2.29	2.09984	6.53e-08	1.29e-06	1
g26261	-2.29	5.90038	9.27e-09	2.33e-07	1
g14200	-2.29	4.31463	1.09e-14	9.45e-13	1
g16728	-2.28	0.765847	0.00592343	0.0212474	1
g21511	-2.28	6.48998	0.00153094	0.00718712	1
g15186	-2.28	3.75792	0.00045751	0.00271309	1
g19595	-2.28	3.22021	5.57e-05	0.00046774	1
g22105	-2.28	-1.89432	3.17e-05	0.0002926	1
g19537	-2.28	0.0611194	1.13e-06	1.56e-05	1
g26191	-2.28	5.59615	2.8e-10	9.96e-09	1
g9868	-2.28	-2.50025	0.126927	0.234956
g2933	-2.27	-2.1905	0.00782588	0.0264132	1
g19839	-2.27	1.3115	0.00456235	0.017285	1
g7194	-2.27	-1.35307	0.00446046	0.0169724	1
g16234	-2.27	2.38689	0.00030971	0.00196832	1
g21094	-2.27	-2.00553	0.00023377	0.00155157	1
g26674	-2.27	5.66099	0.00015436	0.00109753	1
g18940	-2.27	4.73257	1.77e-06	2.34e-05	1
g15140	-2.27	6.49404	1.55e-07	2.74e-06	1
g26171	-2.27	5.81571	4.89e-08	1.01e-06	1
g12806	-2.27	0.88255	0.0178265	0.0505147
g25089	-2.27	-2.06478	0.0776193	0.161415
g14449	-2.26	-1.15973	0.00027392	0.00178008	1
g15237	-2.26	2.00064	8.1e-05	0.00064091	1
g20435	-2.26	1.77746	3.71e-06	4.47e-05	1
g13604	-2.26	1.03812	2.37e-06	3.03e-05	1
g11317	-2.26	2.78371	5.2e-10	1.73e-08	1
g10592	-2.26	4.87665	2.43e-18	3.7e-16	1
g12066	-2.26	-1.60535	0.12216	0.228302
g6790	-2.25	8.35218	0.00035721	0.00221865	1
g20896	-2.25	2.41904	0.000191	0.00130933	1
g16344	-2.25	1.76645	4.13e-05	0.00036445	1
g25972	-2.25	0.0606817	3.65e-05	0.00032812	1
g21249	-2.25	5.47673	1.69e-05	0.00017023	1
g18036	-2.25	0.912632	6.12e-06	6.93e-05	1
g14553	-2.25	6.02048	4.17e-06	4.93e-05	1
g24259	-2.25	4.51674	3.24e-06	3.98e-05	1
g19594	-2.25	6.48359	1.36e-09	4.13e-08	1
g20638	-2.25	6.50065	6.55e-10	2.14e-08	1
g6748	-2.25	5.30074	2.42e-21	5.57e-19	1
g2554	-2.25	-1.66596	0.0206318	0.0567017
g6193	-2.25	-1.34931	0.0407777	0.0969799
g23489	-2.24	2.95214	0.00135602	0.00651639	1
g27411	-2.24	2.29484	0.00043512	0.00260463	1
g21796	-2.24	-1.07187	0.00013278	0.00096573	1
g7074	-2.24	6.10959	5.46e-05	0.00046122	1
g1495	-2.24	-0.271053	4.97e-06	5.77e-05	1
g81	-2.24	1.21181	2.29e-06	2.94e-05	1
g16595	-2.24	3.89216	6.8e-08	1.35e-06	1
g17326	-2.24	5.22511	5.82e-08	1.17e-06	1
g12048	-2.24	4.27633	1.92e-08	4.41e-07	1
g6289	-2.24	2.77884	9.7e-10	3.06e-08	1
g17789	-2.24	4.49606	1.57e-10	5.87e-09	1
g18141	-2.24	2.89524	1.05e-10	4.07e-09	1
g7378	-2.24	3.17079	8.85e-12	4.2e-10	1
g4711	-2.24	-0.59635	0.0268099	0.0697366
g6327	-2.24	-1.14295	0.0193116	0.0538005
g14973	-2.23	0.254146	0.0104768	0.0330903	1
g16921	-2.23	2.75954	0.00062641	0.00350376	1
g12341	-2.23	-1.63886	0.00042892	0.0025753	1
g1084	-2.23	-1.86028	0.00026938	0.00175564	1
g16243	-2.23	1.85247	0.00022429	0.00149744	1
g24191	-2.23	8.77303	0.00010666	0.00081146	1
g23244	-2.23	8.14938	8.99e-06	9.74e-05	1
g4191	-2.23	6.35513	1.63e-06	2.17e-05	1
g16441	-2.23	4.42961	6.35e-07	9.5e-06	1
g27500	-2.23	4.41097	2.57e-07	4.28e-06	1
g10026	-2.23	6.68491	4.74e-09	1.26e-07	1
g19122	-2.23	3.55738	7.13e-10	2.31e-08	1
g14177	-2.23	5.16864	2.87e-15	2.72e-13	1
g18880	-2.23	-1.78991	0.286922	0.430966
g27025	-2.22	-2.28486	0.0122945	0.0374261	1
g2280	-2.22	-1.61113	0.00548431	0.0199971	1
g5016	-2.22	7.75649	0.00285271	0.0119055	1
g27402	-2.22	2.88288	0.00163707	0.00759989	1
g11777	-2.22	1.06791	0.00087855	0.00459496	1
g26367	-2.22	6.97718	1.59e-05	0.00016122	1
g12547	-2.22	3.58079	6.88e-06	7.7e-05	1
g26522	-2.22	2.99882	8.11e-08	1.57e-06	1
g14341	-2.22	2.34293	1.62e-08	3.78e-07	1
g9675	-2.22	4.23225	7.49e-11	3e-09	1
g15309	-2.22	5.60723	7.53e-13	4.53e-11	1
g11059	-2.22	-2.04762	0.0324982	0.0810565
g21324	-2.22	-2.91335	0.132184	0.242355
g27579	-2.22	7.5131	0.0288479	0.0738906
g17969	-2.21	2.25952	0.00321958	0.0131089	1
g19217	-2.21	4.25522	0.00061041	0.0034288	1
g6789	-2.21	8.26123	0.00029815	0.00190863	1
g21265	-2.21	-1.76428	0.0001188	0.00088351	1
g23684	-2.21	3.28208	9.75e-05	0.00075111	1
g13352	-2.21	3.78872	6.02e-05	0.00050066	1
g17832	-2.21	2.22511	2.05e-06	2.67e-05	1
g26071	-2.21	2.87409	9.35e-07	1.32e-05	1
g11719	-2.21	4.07751	9.14e-07	1.3e-05	1
g20560	-2.21	0.934542	1.27e-07	2.32e-06	1
g20267	-2.21	6.201	3.63e-08	7.73e-07	1
g15790	-2.21	-2.3503	0.183619	0.308619
g23345	-2.21	-0.884659	0.0338444	0.0837165
g27602	-2.21	0.37595	0.0192396	0.0536565
g3976	-2.21	-1.5714	0.0517281	0.117074
g25657	-2.2	8.0829	0.00526042	0.0193207	1
g21516	-2.2	8.23836	0.00178292	0.00816233	1
g25263	-2.2	7.90433	0.00073391	0.00397202	1
g10956	-2.2	1.03849	0.00010936	0.00082684	1
g20512	-2.2	7.35947	3.03e-05	0.0002808	1
g9704	-2.2	-0.14775	1.43e-05	0.00014712	1
g4099	-2.2	0.910274	1.6e-06	2.15e-05	1
g23656	-2.2	4.19503	8.59e-07	1.24e-05	1
g16967	-2.2	6.05301	5.57e-07	8.51e-06	1
g23532	-2.19	-0.968063	0.0016187	0.00752562	1
g7178	-2.19	0.0651677	0.00080756	0.00430019	1
g21618	-2.19	3.62394	0.00075656	0.00407515	1
g3511	-2.19	-2.41152	0.00050208	0.00292918	1
g7654	-2.19	-2.76832	0.00031308	0.001985	1
g6727	-2.19	1.25249	4.74e-05	0.00040894	1
g19160	-2.19	7.61978	4.55e-05	0.00039614	1
g27035	-2.19	0.826041	2.35e-05	0.00022643	1
g9495	-2.19	4.81736	1.01e-05	0.00010852	1
g10143	-2.19	12.5634	2.34e-06	2.99e-05	1
g6895	-2.18	2.11541	0.00555139	0.0201745	1
g20334	-2.18	-3.00685	0.00344599	0.0138249	1
g3040	-2.18	2.70842	0.00100268	0.00509304	1
g14856	-2.18	-1.57453	7.71e-05	0.00061408	1
g26523	-2.18	6.74705	6.36e-05	0.00052429	1
g16834	-2.18	1.70225	6.03e-05	0.00050095	1
g6119	-2.18	1.69568	4.68e-05	0.00040547	1
g22817	-2.18	6.77302	7.76e-06	8.56e-05	1
g10676	-2.18	7.69056	7.04e-07	1.04e-05	1
g25922	-2.18	-3.28604	0.127771	0.236172
g10044	-2.17	-2.4241	0.00829319	0.0275912	1
g4190	-2.17	-2.74745	0.00353148	0.0141072	1
g15795	-2.17	6.05148	0.00056871	0.00323813	1
g17939	-2.17	-1.86294	0.00054941	0.00315393	1
g27566	-2.17	5.09592	0.00037048	0.00227874	1
g17214	-2.17	-0.870771	4.91e-05	0.00042094	1
g16370	-2.17	-0.199079	1.71e-05	0.00017123	1
g21793	-2.17	1.78285	2.6e-06	3.29e-05	1
g19006	-2.17	-0.413069	1.64e-06	2.19e-05	1
g24046	-2.17	0.632525	9.53e-07	1.34e-05	1
g18821	-2.17	7.81846	9.51e-08	1.8e-06	1
g17345	-2.17	5.41958	4.09e-08	8.6e-07	1
g27734	-2.17	5.9326	7.04e-11	2.84e-09	1
g17136	-2.17	1.352	0.0180851	0.0511137
g17197	-2.16	0.291395	0.0150393	0.0439271	1
g18290	-2.16	-2.57588	0.0121276	0.0370581	1
g20043	-2.16	-3.39507	0.00681592	0.0236123	1
g6971	-2.16	3.38141	0.00358804	0.0142721	1
g19228	-2.16	0.330459	0.00239763	0.0103184	1
g23641	-2.16	5.48386	0.00199972	0.00895329	1
g10543	-2.16	4.99497	0.0010465	0.00527002	1
g26357	-2.16	5.52646	0.00086009	0.00451925	1
g23613	-2.16	-0.13125	0.00020828	0.00140854	1
g15054	-2.16	3.13097	5.7e-05	0.00047729	1
g24976	-2.16	5.38828	2.42e-05	0.0002325	1
g22239	-2.16	5.37703	1.72e-05	0.00017175	1
g18387	-2.16	1.15396	1.15e-05	0.00012101	1
g21520	-2.16	4.18744	6.64e-06	7.47e-05	1
g3726	-2.16	3.48243	5.59e-07	8.53e-06	1
g6227	-2.16	5.985	5.92e-11	2.43e-09	1
g10586	-2.16	4.44475	5.51e-12	2.72e-10	1
g10194	-2.16	-1.14802	0.0377656	0.0911696
g26065	-2.16	-2.18587	0.116045	0.219956
g3058	-2.16	-3.11386	0.0944713	0.187818
g5855	-2.16	-3.45349	0.0527211	0.118727
g6970	-2.16	-2.39807	0.0186854	0.0524264
g15058	-2.15	5.05087	0.00035859	0.0022246	1
g27201	-2.15	-2.39101	0.00030844	0.00196263	1
g26301	-2.15	1.56175	0.00018688	0.00128833	1
g9900	-2.15	7.40477	4.1e-05	0.00036315	1
g19714	-2.15	5.17224	2.88e-05	0.00026892	1
g20796	-2.15	4.31159	2.04e-05	0.00019925	1
g23734	-2.15	4.19021	1.02e-05	0.00010919	1
g21880	-2.15	0.652413	2.8e-06	3.52e-05	1
g1760	-2.15	12.8118	0.0188859	0.0528932
g25543	-2.15	-2.32572	0.0183235	0.0516555
g14987	-2.14	1.72735	0.00128057	0.00621397	1
g18871	-2.14	5.90441	0.00018638	0.00128543	1
g15078	-2.14	2.96473	0.00011717	0.00087387	1
g26239	-2.14	3.53865	8.01e-05	0.00063486	1
g5391	-2.14	4.06341	3.01e-05	0.00027957	1
g25238	-2.14	3.23345	1.39e-05	0.0001435	1
g21480	-2.14	1.4883	3.8e-06	4.56e-05	1
g10208	-2.14	6.14355	3.58e-06	4.33e-05	1
g4486	-2.14	3.46044	3.15e-06	3.91e-05	1
g21617	-2.14	2.6392	8.09e-07	1.17e-05	1
g10188	-2.14	1.97784	2.06e-07	3.53e-06	1
g26070	-2.14	6.5972	5.07e-09	1.34e-07	1
g16109	-2.14	5.92618	1.36e-19	2.37e-17	1
g12836	-2.13	-0.745809	0.0035002	0.0140082	1
g12411	-2.13	-0.387605	0.00343047	0.0137863	1
g23616	-2.13	0.374305	0.00149519	0.00705199	1
g20689	-2.13	0.674878	0.00096207	0.00493096	1
g26249	-2.13	-0.556218	0.00042408	0.00255548	1
g24572	-2.13	-2.17244	0.00017482	0.00121522	1
g17714	-2.13	2.61552	0.00011197	0.0008433	1
g16575	-2.13	4.67463	2.29e-05	0.00022107	1
g15653	-2.13	4.09899	5.25e-06	6.07e-05	1
g12469	-2.13	3.67959	1.27e-07	2.32e-06	1
g16228	-2.13	4.62972	1.23e-08	2.99e-07	1
g21621	-2.13	6.04503	3.27e-11	1.41e-09	1
g3890	-2.13	-3.34108	0.0612759	0.134257
g9741	-2.13	-2.5712	0.10365	0.201668
g348	-2.12	-2.78446	0.00644943	0.022668	1
g26844	-2.12	1.34449	0.00191598	0.00863197	1
g22972	-2.12	1.6636	0.00107495	0.00538763	1
g6724	-2.12	-0.395545	0.00080339	0.00428377	1
g21181	-2.12	4.92281	0.00056529	0.00322327	1
g14554	-2.12	5.35218	0.00046659	0.00275762	1
g9948	-2.12	2.30243	0.00029607	0.00189837	1
g18398	-2.12	-0.225044	2.46e-05	0.00023607	1
g17538	-2.12	3.60063	1.67e-05	0.00016858	1
g7618	-2.12	1.87482	1.36e-05	0.00014054	1
g2605	-2.12	-0.455956	6.43e-06	7.25e-05	1
g26458	-2.12	6.40132	1.62e-07	2.84e-06	1
g15142	-2.12	8.93084	1.45e-07	2.6e-06	1
g18040	-2.12	6.17373	3.55e-08	7.59e-07	1
g5717	-2.12	2.98662	7.54e-09	1.93e-07	1
g15427	-2.12	-3.11515	0.145696	0.259887
g13794	-2.11	6.64685	0.00704749	0.0242557	1
g21509	-2.11	7.19726	0.0010766	0.0053942	1
g22226	-2.11	5.03628	7.43e-05	0.00059473	1
g335	-2.11	4.33254	8.21e-06	9e-05	1
g23666	-2.11	0.958848	6.17e-08	1.23e-06	1
g21547	-2.11	5.92913	9.98e-09	2.48e-07	1
g17379	-2.11	3.60435	2.51e-09	7.09e-08	1
g21666	-2.11	3.49031	5.47e-10	1.82e-08	1
g22490	-2.11	5.84252	1.14e-12	6.64e-11	1
g14825	-2.11	-1.59944	0.0401736	0.0958306
g3571	-2.11	-1.35834	0.0565379	0.125716
g19821	-2.1	6.81976	0.00074956	0.0040457	1
g25451	-2.1	6.90755	0.00028939	0.00186458	1
g5043	-2.1	4.32071	0.00013599	0.00098186	1
g21853	-2.1	2.91914	5.54e-05	0.00046601	1
g21787	-2.1	0.33615	4.62e-05	0.00040116	1
g10806	-2.1	3.30275	7.33e-06	8.15e-05	1
g24530	-2.1	9.38	3.85e-06	4.62e-05	1
g3859	-2.1	4.19092	1.57e-09	4.69e-08	1
g15198	-2.1	-3.34402	0.0838252	0.171554
g23697	-2.1	-2.88939	0.151268	0.267064
g7044	-2.1	-3.06937	0.0275136	0.071106
g18928	-2.09	-0.794039	0.0131618	0.0394979	1
g13384	-2.09	-2.34468	0.0110775	0.0345162	1
g4504	-2.09	-0.836734	0.0109572	0.0342288	1
g27409	-2.09	-0.0035306	0.00708855	0.0243705	1
g23592	-2.09	-2.3634	0.00019887	0.0013557	1
g22406	-2.09	-0.0157942	0.00014399	0.00103227	1
g17724	-2.09	3.21661	0.0001335	0.00096966	1
g25987	-2.09	4.06723	9.58e-05	0.00073979	1
g27606	-2.09	7.18428	1.03e-05	0.00010964	1
g18568	-2.09	4.24291	1.71e-06	2.26e-05	1
g4912	-2.09	4.31033	1.45e-07	2.61e-06	1
g15299	-2.09	-1.48528	0.0399892	0.0954483
g22816	-2.09	-1.73564	0.0374711	0.090638
g25155	-2.08	-1.0564	0.00366456	0.0145073	1
g21501	-2.08	7.53797	0.00240411	0.0103379	1
g23300	-2.08	0.212653	0.00167448	0.00773958	1
g15671	-2.08	-0.968157	0.00033038	0.00208131	1
g23425	-2.08	3.11369	0.00011816	0.0008801	1
g2757	-2.08	-0.866401	9.71e-05	0.00074869	1
g11463	-2.08	0.133418	8.12e-05	0.00064171	1
g19293	-2.08	1.81334	6.32e-05	0.00052225	1
g19591	-2.08	5.55146	5.57e-05	0.00046774	1
g27614	-2.08	4.28712	2.74e-05	0.00025789	1
g19267	-2.08	5.33043	1.71e-05	0.00017138	1
g2796	-2.08	-0.0543061	8.98e-06	9.74e-05	1
g11739	-2.08	1.96071	4.14e-06	4.9e-05	1
g21209	-2.08	4.67211	4.97e-08	1.02e-06	1
g9913	-2.08	5.59897	2.11e-09	6.07e-08	1
g22687	-2.08	3.88954	1.39e-10	5.27e-09	1
g11621	-2.08	4.92645	1.57e-12	8.9e-11	1
g6538	-2.07	-2.0093	0.00260192	0.0110359	1
g7429	-2.07	3.19975	0.00175342	0.00804352	1
g14984	-2.07	2.35381	0.00066402	0.00365869	1
g25186	-2.07	-0.446072	0.00012931	0.00094483	1
g14090	-2.07	0.514274	8.49e-05	0.00066573	1
g24373	-2.07	-0.721825	4.99e-05	0.00042729	1
g15145	-2.07	3.29892	1.93e-05	0.00019017	1
g24573	-2.07	6.07362	8.51e-06	9.3e-05	1
g16523	-2.07	3.68374	6.11e-06	6.93e-05	1
g10347	-2.07	4.20796	2.26e-07	3.84e-06	1
g19818	-2.07	2.25843	1.42e-08	3.39e-07	1
g17023	-2.07	8.31585	3.33e-09	9.14e-08	1
g18722	-2.07	-2.90735	0.133254	0.243779
g22232	-2.07	-0.713386	0.0581861	0.128758
g24276	-2.07	-1.06612	0.0425502	0.100278
g2998	-2.06	-2.57712	0.0172355	0.0491207	1
g21474	-2.06	-1.88846	0.00582867	0.020963	1
g11455	-2.06	-2.39782	0.00220214	0.00966054	1
g25611	-2.06	1.03377	0.00148042	0.00699653	1
g11044	-2.06	1.65762	0.00096816	0.00495258	1
g1102	-2.06	-2.41752	0.0008465	0.00446558	1
g15268	-2.06	4.80258	0.00077422	0.00414911	1
g12322	-2.06	1.27493	0.00041565	0.00251229	1
g9777	-2.06	-0.0634551	0.00014519	0.00103837	1
g14286	-2.06	-1.58513	0.00012042	0.00089139	1
g3035	-2.06	2.40126	9.24e-05	0.00071805	1
g11225	-2.06	0.263412	2.12e-05	0.00020595	1
g4399	-2.06	2.49415	1.91e-09	5.6e-08	1
g19386	-2.06	5.12384	5.95e-11	2.43e-09	1
g13793	-2.06	7.29043	0.0342969	0.0845589
g18684	-2.05	6.47672	0.00752373	0.0256223	1
g19210	-2.05	5.55196	0.00353875	0.0141292	1
g20884	-2.05	5.34168	0.00065527	0.00362052	1
g6827	-2.05	-0.323184	0.00056494	0.00322247	1
g19715	-2.05	6.97929	0.00025334	0.00166339	1
g16447	-2.05	-0.960926	0.00017392	0.00121085	1
g15167	-2.05	6.36955	9.06e-05	0.00070562	1
g24675	-2.05	0.789229	1.27e-05	0.00013221	1
g3276	-2.05	-0.368128	7.05e-06	7.85e-05	1
g26845	-2.05	6.51057	2.6e-07	4.33e-06	1
g21952	-2.05	4.94369	7.26e-08	1.43e-06	1
g7568	-2.05	3.88021	1.29e-12	7.48e-11	1
g27331	-2.05	-2.23784	0.0669093	0.143682
g15658	-2.04	6.94237	0.0110209	0.0343736	1
g13674	-2.04	-1.66099	0.00769677	0.0260829	1
g10435	-2.04	3.61767	0.00168194	0.00776727	1
g24146	-2.04	-2.58843	0.00108228	0.00541583	1
g25940	-2.04	-0.785061	0.00017006	0.00118629	1
g15960	-2.04	3.32565	7.09e-05	0.00057382	1
g12200	-2.04	3.97897	2.64e-05	0.00025013	1
g6820	-2.04	2.27064	1.77e-05	0.00017635	1
g23655	-2.04	3.18678	7.65e-06	8.47e-05	1
g3655	-2.04	4.06699	7.01e-06	7.82e-05	1
g16679	-2.04	4.79222	1.71e-06	2.26e-05	1
g16810	-2.04	2.66079	2.02e-07	3.47e-06	1
g17461	-2.04	5.02075	8.38e-08	1.62e-06	1
g22358	-2.04	-1.79543	0.0292927	0.0748262
g5190	-2.03	-1.9392	0.0166204	0.0477713	1
g25989	-2.03	0.802464	0.00338232	0.0136454	1
g14091	-2.03	0.46664	0.0006342	0.00353118	1
g25553	-2.03	-0.634496	0.00017396	0.00121085	1
g19077	-2.03	0.908585	7.33e-05	0.00058835	1
g12482	-2.03	4.91469	4.7e-06	5.48e-05	1
g17995	-2.03	3.04907	2.98e-08	6.52e-07	1
g19880	-2.03	6.40979	8.44e-09	2.15e-07	1
g27509	-2.03	4.35177	2.06e-09	5.97e-08	1
g26423	-2.03	-1.84588	0.0803157	0.165956
g4916	-2.03	-1.51399	0.0736495	0.154763
g8499	-2.03	-3.26279	0.180759	0.305105
g19596	-2.02	0.201505	0.00795723	0.0267427	1
g7329	-2.02	4.90051	0.00457969	0.01733	1
g25916	-2.02	4.98808	0.00093617	0.00482159	1
g11734	-2.02	7.31735	0.00019698	0.0013457	1
g23122	-2.02	1.93426	3.67e-05	0.00032955	1
g11484	-2.02	7.61116	2.29e-09	6.54e-08	1
g19507	-2.02	-1.32199	0.0411358	0.0976033
g20370	-2.02	-3.20384	0.0751904	0.157396
g23580	-2.02	-1.70847	0.0353063	0.0865766
g25661	-2.02	9.88402	0.023285	0.0624535
g17509	-2.01	0.926306	0.0140368	0.0415344	1
g4159	-2.01	0.578846	0.00580453	0.0208887	1
g11309	-2.01	5.3153	0.00249729	0.0106778	1
g23369	-2.01	-1.79989	0.00102331	0.00517459	1
g4548	-2.01	7.26034	8.53e-05	0.00066893	1
g27678	-2.01	6.84192	6.1e-05	0.00050579	1
g20700	-2.01	-0.669492	5.88e-05	0.0004899	1
g17805	-2.01	-0.305331	5.46e-05	0.00046122	1
g16426	-2.01	8.82828	4.84e-05	0.00041579	1
g323	-2.01	1.74243	2.41e-05	0.00023136	1
g6535	-2.01	2.02243	1.78e-05	0.00017714	1
g13854	-2.01	4.96856	9.2e-07	1.31e-05	1
g21348	-2.01	3.36079	6.29e-07	9.42e-06	1
g15243	-2.01	7.23011	1.31e-08	3.15e-07	1
g24451	-2.01	4.62304	1.47e-14	1.21e-12	1
g2463	-2.01	-3.16604	0.239049	0.376194
g6286	-2	-1.37426	0.0147625	0.0433031	1
g8029	-2	0.211667	0.00984116	0.0314993	1
g20786	-2	-0.511255	0.00032346	0.00204422	1
g9147	-2	0.478182	0.00013918	0.00100173	1
g12485	-2	3.23883	2.87e-05	0.00026867	1
g19382	-2	3.63898	1.96e-06	2.57e-05	1
g6427	-2	9.31407	6.56e-07	9.79e-06	1
g21811	-2	6.93546	1.27e-07	2.32e-06	1
g21625	-1.99	-1.04404	0.0144383	0.0425084	1
g21382	-1.99	4.41507	0.0136871	0.0408117	1
g25170	-1.99	5.18525	0.0103361	0.0327597	1
g7231	-1.99	6.20417	0.0100453	0.0320427	1
g17356	-1.99	7.5082	0.00537353	0.0196587	1
g25256	-1.99	0.419361	0.0022795	0.00989864	1
g10137	-1.99	1.1481	0.00054678	0.00314375	1
g22213	-1.99	1.94859	0.00031149	0.00197649	1
g15383	-1.99	1.09611	0.00029088	0.00187178	1
g11257	-1.99	0.890331	0.00022947	0.00152626	1
g22951	-1.99	-0.217848	0.0001644	0.00115288	1
g10177	-1.99	-0.556437	4.16e-05	0.00036664	1
g16932	-1.99	7.87408	1.44e-05	0.000148	1
g14653	-1.99	0.186226	1.11e-05	0.00011755	1
g20583	-1.99	0.982865	8.74e-07	1.26e-05	1
g25154	-1.99	5.74519	0.0190468	0.0532216
g14873	-1.98	-1.58042	0.0109293	0.0341626	1
g4919	-1.98	-1.04898	0.0055173	0.0200828	1
g425	-1.98	-1.48115	0.0005262	0.00304637	1
g14019	-1.98	8.25748	0.00051249	0.00298338	1
g17508	-1.98	2.56691	0.00038361	0.00234226	1
g26165	-1.98	8.29339	0.00036947	0.00227666	1
g20266	-1.98	5.50859	0.00020748	0.00140535	1
g19561	-1.98	2.70853	4.13e-05	0.00036458	1
g17170	-1.98	1.93797	2.22e-05	0.0002151	1
g26941	-1.98	2.38146	1.54e-08	3.65e-07	1
g17709	-1.98	3.49409	4.13e-09	1.11e-07	1
g19915	-1.98	5.34291	0.0263641	0.0687737
g22877	-1.98	-2.2127	0.028493	0.0731095
g12805	-1.97	-0.4733	0.00829093	0.0275895	1
g21176	-1.97	-1.54125	0.00428315	0.0164194	1
g11240	-1.97	-1.42685	0.00237891	0.0102545	1
g1588	-1.97	-1.1378	0.00190236	0.0085877	1
g15681	-1.97	-2.24906	0.00155556	0.00727473	1
g18247	-1.97	3.06812	0.00030108	0.0019235	1
g19037	-1.97	6.17834	0.00023322	0.00154856	1
g11469	-1.97	3.35972	0.00019835	0.0013539	1
g23173	-1.97	-0.0762982	0.00015813	0.00111581	1
g24533	-1.97	1.93477	0.00013544	0.00097833	1
g26524	-1.97	6.99615	3.35e-05	0.00030554	1
g20196	-1.97	-0.0453632	2.84e-05	0.00026662	1
g23577	-1.97	5.00855	2.6e-05	0.00024648	1
g25630	-1.97	6.77444	7.75e-06	8.56e-05	1
g19277	-1.97	4.82145	5.39e-06	6.21e-05	1
g12034	-1.97	3.50858	1.72e-06	2.28e-05	1
g7671	-1.97	6.06143	8.07e-07	1.17e-05	1
g3887	-1.97	2.06749	8.63e-08	1.66e-06	1
g18551	-1.96	-2.99557	0.0171643	0.0489724	1
g24752	-1.96	-1.05148	0.00402266	0.0156133	1
g18794	-1.96	3.92472	0.00384643	0.0150694	1
g1601	-1.96	-1.88783	0.00379971	0.0149195	1
g9130	-1.96	-2.77057	0.00377237	0.0148528	1
g16769	-1.96	4.17291	0.00055464	0.0031774	1
g20483	-1.96	6.03458	3.22e-06	3.96e-05	1
g11029	-1.96	2.22045	0.0516275	0.116941
g12937	-1.96	-2.3642	0.0397326	0.09495
g23471	-1.96	3.2526	0.0248654	0.0657071
g7247	-1.96	3.36227	0.0411059	0.0975558
g9666	-1.96	5.78075	0.0193406	0.0538362
g10754	-1.95	8.44596	0.0138396	0.0411349	1
g19758	-1.95	-1.52903	0.00886876	0.0291334	1
g9771	-1.95	1.89987	0.0035007	0.0140082	1
g21013	-1.95	-2.55956	0.00185723	0.00842975	1
g21500	-1.95	6.85471	0.00075984	0.00409004	1
g8368	-1.95	1.23084	0.000634	0.00353118	1
g771	-1.95	-1.37406	0.00053605	0.00309325	1
g23389	-1.95	6.00652	0.00021917	0.00146834	1
g8517	-1.95	0.0164205	6.44e-05	0.00053064	1
g22787	-1.95	-1.70708	0.064821	0.140434
g27575	-1.94	9.48746	0.00799874	0.0268538	1
g7132	-1.94	3.81915	0.00488735	0.0182591	1
g12933	-1.94	1.66297	0.00230723	0.00999169	1
g23302	-1.94	6.1283	0.00161128	0.00749558	1
g25486	-1.94	-0.406657	0.00148434	0.00700987	1
g10523	-1.94	-1.80324	0.00124111	0.00605775	1
g8413	-1.94	1.02768	0.00080639	0.00429686	1
g24890	-1.94	2.45464	0.00022163	0.00148219	1
g22496	-1.94	3.83141	4.65e-06	5.44e-05	1
g20189	-1.94	5.69667	4.57e-06	5.35e-05	1
g18133	-1.94	4.91954	2.6e-07	4.33e-06	1
g9855	-1.94	4.97464	1.09e-07	2.03e-06	1
g26170	-1.94	5.41216	3.24e-10	1.13e-08	1
g27835	-1.94	3.08971	0.0489366	0.112212
g16762	-1.93	0.298994	0.00786367	0.0265182	1
g27632	-1.93	-2.26436	0.00166109	0.00768892	1
g6469	-1.93	-0.234366	0.0012861	0.00622374	1
g14715	-1.93	-0.789952	0.00123671	0.00604185	1
g19442	-1.93	0.662914	0.00065023	0.0036002	1
g21307	-1.93	8.09071	7.34e-05	0.00058871	1
g15396	-1.93	3.94912	4.94e-05	0.00042344	1
g19172	-1.93	2.22345	4.35e-05	0.00038107	1
g7326	-1.93	5.26176	2.68e-06	3.37e-05	1
g22965	-1.93	7.0411	1e-10	3.96e-09	1
g17353	-1.93	6.67097	0.249642	0.388868
g20441	-1.93	-2.28156	0.0719979	0.151976
g21513	-1.93	7.79037	0.0262843	0.0686109
g23343	-1.93	-0.394244	0.0179825	0.0508818
g27406	-1.93	-3.47569	0.019734	0.0546508
g5152	-1.92	1.26606	0.0121015	0.0369948	1
g19470	-1.92	-2.36976	0.00956906	0.0308901	1
g5116	-1.92	-1.78682	0.00132426	0.00639084	1
g5235	-1.92	5.39411	0.00096479	0.00493916	1
g24885	-1.92	0.734751	0.0008534	0.00449349	1
g25824	-1.92	3.62675	0.00079715	0.00425477	1
g20124	-1.92	1.96594	0.00042492	0.00255712	1
g23230	-1.92	0.417993	0.00028936	0.00186458	1
g26109	-1.92	0.786903	5.57e-05	0.00046774	1
g1414	-1.92	0.969953	4.2e-05	0.00036924	1
g9800	-1.92	0.899193	2.73e-05	0.00025771	1
g9794	-1.92	2.8915	5.68e-06	6.52e-05	1
g16695	-1.92	4.41443	1.69e-06	2.25e-05	1
g12481	-1.92	5.59852	9.3e-07	1.32e-05	1
g4098	-1.92	6.73564	9.13e-09	2.3e-07	1
g16637	-1.91	1.95751	0.00225242	0.00979714	1
g6857	-1.91	-0.558075	0.00157011	0.00733413	1
g7322	-1.91	4.30651	0.00063193	0.0035235	1
g24601	-1.91	-0.821236	0.00015607	0.00110771	1
g11776	-1.91	2.54249	0.00012644	0.00092818	1
g15460	-1.91	0.106853	0.00011577	0.00086626	1
g11486	-1.91	7.8851	1.58e-07	2.78e-06	1
g23504	-1.91	3.28188	1.17e-08	2.85e-07	1
g11489	-1.91	-2.26277	0.157486	0.275404
g2997	-1.9	0.0822209	0.0173664	0.0494142	1
g24082	-1.9	4.08511	0.00295186	0.0122653	1
g2521	-1.9	2.13224	0.00235631	0.0101737	1
g4032	-1.9	5.52302	0.00216167	0.00951723	1
g18140	-1.9	-0.539935	0.00207971	0.0092462	1
g26190	-1.9	3.48093	0.0014586	0.00691442	1
g8909	-1.9	-0.339285	0.00090057	0.00468383	1
g9993	-1.9	3.84524	0.0002835	0.00183635	1
g12475	-1.9	4.42335	3.23e-05	0.00029674	1
g25376	-1.9	1.665	9.82e-06	0.00010537	1
g26976	-1.9	-1.30156	0.066337	0.142821
g6331	-1.89	-2.67822	0.0119885	0.0366847	1
g12015	-1.89	0.104558	0.00355666	0.0141828	1
g21590	-1.89	-2.06913	0.00247344	0.0105986	1
g19075	-1.89	-0.679443	0.00228835	0.00993436	1
g6968	-1.89	-2.23535	0.00135157	0.00650374	1
g21194	-1.89	-0.120336	0.00128109	0.00621397	1
g7951	-1.89	0.766006	0.00091881	0.00475843	1
g4085	-1.89	1.67882	0.00015839	0.00111721	1
g3200	-1.89	3.03428	0.00014668	0.00104762	1
g26912	-1.89	2.17119	0.00013278	0.00096573	1
g9840	-1.89	8.63753	2.05e-05	0.00020014	1
g9583	-1.89	3.75253	1.53e-05	0.00015581	1
g16525	-1.89	1.2231	3.32e-06	4.05e-05	1
g13735	-1.89	4.12699	6.16e-07	9.27e-06	1
g22240	-1.89	5.50471	1.19e-09	3.66e-08	1
g17171	-1.89	5.95859	1.59e-10	5.96e-09	1
g19782	-1.89	8.94692	0.0737711	0.154915
g20142	-1.89	2.54341	0.0729306	0.153537
g22345	-1.88	-1.73224	0.00742628	0.0253613	1
g6376	-1.88	1.99559	0.0067517	0.0234257	1
g11340	-1.88	0.997285	0.00371484	0.0146734	1
g2086	-1.88	-2.9375	0.00320951	0.0130813	1
g9728	-1.88	0.399714	0.00255784	0.010881	1
g2301	-1.88	-1.32816	0.00242782	0.0104285	1
g16506	-1.88	7.84478	0.00082571	0.00437484	1
g11999	-1.88	2.06809	0.00061067	0.00342904	1
g2271	-1.88	-1.34914	0.00016937	0.00118251	1
g8515	-1.88	1.76382	0.00011401	0.0008547	1
g15079	-1.88	6.24149	1.94e-05	0.00019145	1
g3216	-1.88	7.84004	5.93e-06	6.75e-05	1
g19387	-1.88	5.06853	1.24e-07	2.28e-06	1
g26950	-1.88	3.68133	1.29e-08	3.11e-07	1
g22004	-1.88	5.08364	4.42e-12	2.23e-10	1
g25359	-1.88	2.02562	0.0375487	0.0907702
g26545	-1.88	-2.84428	0.184254	0.309457
g27233	-1.88	-1.61761	0.0554996	0.123894
g5079	-1.88	-2.86563	0.0469997	0.108508
g15573	-1.87	-1.25565	0.0132066	0.0396098	1
g7275	-1.87	-1.88415	0.0115728	0.035695	1
g5492	-1.87	-2.14465	0.00592432	0.0212474	1
g21798	-1.87	0.762682	0.00322782	0.0131323	1
g19185	-1.87	2.21475	0.00095726	0.00490996	1
g18354	-1.87	2.43729	0.00074738	0.00403669	1
g15487	-1.87	3.44512	0.00047188	0.00277961	1
g26649	-1.87	7.86726	0.00045934	0.00272192	1
g5722	-1.87	1.16861	0.00014476	0.00103675	1
g4767	-1.87	2.87843	4.87e-05	0.00041805	1
g16711	-1.87	1.7051	1.02e-05	0.00010867	1
g6403	-1.87	0.506621	2.56e-06	3.24e-05	1
g14037	-1.87	4.34126	8.98e-07	1.29e-05	1
g14216	-1.87	2.35153	1.1e-07	2.04e-06	1
g4338	-1.87	3.80819	6.21e-08	1.24e-06	1
g10624	-1.87	5.4671	4.06e-08	8.54e-07	1
g18066	-1.87	-2.49187	0.0299307	0.0759543
g6054	-1.86	1.86492	0.0047941	0.0179637	1
g663	-1.86	7.28432	0.00451811	0.017142	1
g5135	-1.86	-1.60006	0.00332632	0.0134777	1
g6826	-1.86	2.05373	0.00213519	0.00943323	1
g17868	-1.86	4.84759	0.0011817	0.00581611	1
g12091	-1.86	0.603976	0.00108421	0.00542378	1
g25917	-1.86	4.90301	0.00032802	0.00206891	1
g10232	-1.86	2.69928	6.63e-05	0.00054364	1
g6338	-1.86	6.54469	4.68e-05	0.00040576	1
g26216	-1.86	7.34526	1.36e-05	0.00014049	1
g7413	-1.86	0.48877	8.31e-06	9.1e-05	1
g13	-1.86	2.20049	6.24e-06	7.05e-05	1
g13805	-1.86	4.12244	8.03e-10	2.57e-08	1
g16438	-1.86	-1.76004	0.027895	0.0718807
g22364	-1.85	-3.01543	0.0101542	0.0323446	1
g7179	-1.85	-1.52307	0.00335596	0.0135667	1
g10992	-1.85	0.318445	0.00297303	0.0123394	1
g22905	-1.85	6.94309	0.00118293	0.00582037	1
g617	-1.85	2.1112	0.00097219	0.00496778	1
g22630	-1.85	-0.412961	0.00071316	0.00387557	1
g3215	-1.85	8.8801	0.00038727	0.00235919	1
g9757	-1.85	1.94775	0.0003649	0.00225581	1
g12800	-1.85	3.70167	0.00016634	0.00116429	1
g24323	-1.85	0.242165	8.56e-05	0.00067013	1
g8913	-1.85	1.14688	7.64e-05	0.000609	1
g22121	-1.85	-0.365969	6.88e-05	0.00055991	1
g18766	-1.85	1.2605	6.62e-05	0.00054317	1
g11165	-1.85	3.55855	4.61e-05	0.00040076	1
g23086	-1.85	3.96513	2.69e-07	4.44e-06	1
g25951	-1.85	4.10709	1.28e-10	4.92e-09	1
g7077	-1.85	-1.88482	0.0820691	0.168657
g9861	-1.85	2.9253	0.0273532	0.0707607
g12071	-1.84	0.122864	0.0173115	0.0493022	1
g21502	-1.84	8.4894	0.00334323	0.0135324	1
g19218	-1.84	5.76246	0.00238346	0.0102658	1
g6288	-1.84	-0.0817079	0.00213395	0.00943183	1
g13596	-1.84	0.278673	0.00068848	0.00376469	1
g14780	-1.84	1.21872	0.00039321	0.00238896	1
g8482	-1.84	5.62986	0.00022073	0.00147802	1
g16399	-1.84	2.33315	9.23e-05	0.00071707	1
g20096	-1.84	3.66584	0.0178639	0.050595
g3715	-1.84	-3.05675	0.142619	0.255818
g803	-1.84	-2.87121	0.0807195	0.166444
g6938	-1.83	-1.86505	0.0155997	0.0452887	1
g18554	-1.83	-0.100934	0.0140533	0.0415677	1
g4272	-1.83	-3.22914	0.013236	0.0396829	1
g13876	-1.83	2.18344	0.00084839	0.00447407	1
g17144	-1.83	5.67004	0.0003848	0.00234656	1
g12476	-1.83	4.90166	0.0001992	0.00135679	1
g16043	-1.83	5.29127	0.00011311	0.00084897	1
g3374	-1.83	1.68936	7.95e-05	0.00063053	1
g2520	-1.83	0.762369	4.17e-05	0.00036664	1
g19445	-1.83	7.63727	1.2e-06	1.66e-05	1
g27118	-1.83	4.28951	1.37e-08	3.28e-07	1
g13690	-1.83	3.29523	4.17e-09	1.12e-07	1
g12318	-1.83	-1.6289	0.0777061	0.161553
g17886	-1.83	-0.649316	0.120881	0.226694
g9383	-1.83	5.93266	0.0304356	0.0769035
g10490	-1.82	3.19655	0.0134505	0.0402197	1
g23826	-1.82	-1.14501	0.0105386	0.033209	1
g11916	-1.82	-2.38658	0.00594268	0.021294	1
g16440	-1.82	0.971966	0.0059237	0.0212474	1
g20340	-1.82	3.1429	0.00464791	0.017538	1
g22683	-1.82	7.32545	0.00216416	0.00952552	1
g11873	-1.82	4.61956	0.00151069	0.00710888	1
g22694	-1.82	7.35742	0.00112838	0.00560935	1
g12379	-1.82	2.00698	0.00068403	0.00374682	1
g22263	-1.82	1.91571	0.00049522	0.00289771	1
g27660	-1.82	-1.99693	0.00047865	0.00281111	1
g8816	-1.82	-0.553336	0.00032918	0.0020746	1
g11299	-1.82	9.52704	6.98e-05	0.00056689	1
g26336	-1.82	5.92162	6.62e-06	7.45e-05	1
g21687	-1.82	3.02012	4.41e-06	5.18e-05	1
g16154	-1.82	5.9459	7.44e-08	1.46e-06	1
g24183	-1.82	3.39123	4.96e-08	1.02e-06	1
g14259	-1.82	-2.68603	0.0498331	0.113791
g15726	-1.82	0.49355	0.0412649	0.0978599
g20714	-1.82	-3.46681	0.0327306	0.0814823
g23540	-1.82	-2.3701	0.0936573	0.186644
g481	-1.82	-3.13127	0.0292578	0.0747611
g18793	-1.81	-0.394838	0.0125972	0.0381792	1
g27134	-1.81	-1.44499	0.00062987	0.00351364	1
g16970	-1.81	2.51332	0.00043968	0.00262598	1
g4768	-1.81	1.88029	0.00031469	0.00199312	1
g6291	-1.81	-0.737817	8.33e-05	0.00065493	1
g21329	-1.81	0.135424	6.93e-05	0.00056285	1
g23505	-1.81	4.63991	2e-05	0.00019631	1
g15275	-1.81	4.21387	1.59e-05	0.00016125	1
g22003	-1.81	2.29949	5.6e-06	6.43e-05	1
g11846	-1.81	3.53223	4.38e-07	6.88e-06	1
g21950	-1.81	4.39678	2.68e-09	7.5e-08	1
g16425	-1.81	2.54207	0.0179956	0.050894
g26027	-1.81	1.79197	0.276418	0.419279
g26302	-1.81	0.461717	0.0228274	0.0614554
g20112	-1.8	0.927659	0.0114021	0.0353056	1
g17231	-1.8	3.31085	0.00574925	0.0207368	1
g3338	-1.8	-0.243758	0.00209585	0.00929713	1
g8486	-1.8	11.4069	0.0008154	0.00433215	1
g12804	-1.8	6.2345	0.00040898	0.00247434	1
g18034	-1.8	5.64501	0.00020069	0.00136515	1
g10930	-1.8	3.20407	0.00014921	0.00106331	1
g18951	-1.8	1.40136	4.42e-05	0.00038659	1
g21452	-1.8	4.44127	8.39e-06	9.18e-05	1
g19408	-1.8	3.6295	4.39e-06	5.16e-05	1
g22443	-1.8	4.08879	2e-06	2.6e-05	1
g15777	-1.8	4.53649	2.1e-09	6.07e-08	1
g5037	-1.8	5.13644	3.37e-10	1.17e-08	1
g23695	-1.8	3.0114	0.0450175	0.104862
g25380	-1.79	1.28571	0.00937983	0.0304154	1
g20144	-1.79	2.12534	0.00810967	0.0271343	1
g21254	-1.79	8.51805	0.00693503	0.0239465	1
g9654	-1.79	6.10268	0.00626405	0.0222197	1
g21177	-1.79	4.593	0.00236157	0.0101916	1
g21470	-1.79	-1.01906	0.00206706	0.00919916	1
g26628	-1.79	-1.95522	0.00078527	0.00419761	1
g23932	-1.79	9.97601	0.0004415	0.00263584	1
g23931	-1.79	10.1056	0.00033692	0.0021158	1
g8030	-1.79	1.19411	0.0003081	0.00196122	1
g3553	-1.79	1.09664	0.00010848	0.0008226	1
g21700	-1.79	1.70943	4.43e-05	0.00038727	1
g9852	-1.79	2.38486	3.84e-05	0.00034222	1
g4728	-1.79	2.59961	2.28e-05	0.00021982	1
g26637	-1.79	3.72971	1.82e-09	5.38e-08	1
g5533	-1.79	-3.04925	0.0514953	0.116696
g23550	-1.78	5.33318	0.0159751	0.0461844	1
g2518	-1.78	-0.774749	0.00663415	0.0231088	1
g13677	-1.78	-2.96565	0.00525307	0.0193071	1
g14242	-1.78	5.69589	0.00186826	0.0084578	1
g10538	-1.78	0.172844	0.00107751	0.00539706	1
g25076	-1.78	4.31506	0.00085316	0.00449349	1
g17116	-1.78	2.7145	0.00063339	0.00352912	1
g15292	-1.78	4.00388	0.00036792	0.0022727	1
g21096	-1.78	1.73526	5.96e-05	0.00049655	1
g16174	-1.78	7.15624	1.69e-05	0.00017023	1
g2994	-1.78	8.96051	3.29e-06	4.04e-05	1
g18037	-1.78	8.16945	9.27e-07	1.31e-05	1
g19049	-1.78	5.54534	5.17e-08	1.06e-06	1
g1227	-1.78	-1.43968	0.0206727	0.0567631
g10861	-1.77	7.83068	0.00417368	0.0160831	1
g5684	-1.77	-1.93714	0.00246014	0.0105559	1
g9772	-1.77	3.65512	0.00128208	0.00621397	1
g23423	-1.77	4.96123	0.00120776	0.00593147	1
g14086	-1.77	-2.16324	0.00045168	0.00268956	1
g6430	-1.77	0.842783	0.00016425	0.00115238	1
g16356	-1.77	5.60416	1.92e-05	0.00018963	1
g20085	-1.77	4.07621	3.11e-06	3.86e-05	1
g25563	-1.77	-2.33675	0.0370758	0.0899011
g25941	-1.77	-2.7409	0.0277844	0.0716339
g9668	-1.77	1.76735	0.0985653	0.194036
g6551	-1.76	2.54604	0.0150171	0.0438703	1
g6033	-1.76	-1.37253	0.0146088	0.0429307	1
g26526	-1.76	4.11889	0.0112861	0.0350354	1
g21921	-1.76	-2.14282	0.00788044	0.0265465	1
g21358	-1.76	1.1358	0.00657065	0.0229329	1
g5586	-1.76	-1.31653	0.00154952	0.00725579	1
g20969	-1.76	-0.0527282	0.0011702	0.00577288	1
g8485	-1.76	11.2837	0.00102673	0.00518706	1
g20624	-1.76	4.03586	0.00088003	0.00459815	1
g12150	-1.76	-1.96876	0.00028913	0.00186458	1
g14957	-1.76	3.25767	0.00022868	0.00152229	1
g23933	-1.76	7.70097	0.00019341	0.00132418	1
g23490	-1.76	6.2679	0.00016857	0.00117796	1
g15556	-1.76	7.07718	8.18e-05	0.00064584	1
g10179	-1.76	6.40821	7.03e-06	7.83e-05	1
g5677	-1.76	3.37888	3.74e-07	5.96e-06	1
g10574	-1.76	6.95008	3.74e-11	1.59e-09	1
g5283	-1.76	-3.48846	0.23877	0.375978
g15084	-1.75	-2.75632	0.0121293	0.0370581	1
g10333	-1.75	3.25717	0.00812955	0.0271779	1
g12245	-1.75	-1.47974	0.00643871	0.0226569	1
g14404	-1.75	9.95421	0.00615283	0.0219036	1
g26375	-1.75	2.21243	0.00067007	0.00368309	1
g12945	-1.75	-0.0592363	0.0003262	0.00205991	1
g27728	-1.75	7.60429	0.00013095	0.00095503	1
g3614	-1.75	6.55677	3.93e-06	4.7e-05	1
g19231	-1.75	4.08333	7.52e-08	1.47e-06	1
g23172	-1.75	6.59446	2.01e-08	4.59e-07	1
g13954	-1.75	-2.6121	0.139628	0.252038
g18143	-1.75	-1.99585	0.0863232	0.175341
g26666	-1.75	0.615469	0.0177788	0.0503977
g27865	-1.75	-1.4034	0.019462	0.0540674
g26599	-1.74	5.63404	0.00705545	0.0242778	1
g20078	-1.74	-2.02962	0.00550088	0.0200414	1
g25066	-1.74	5.55757	0.00251	0.0107206	1
g17298	-1.74	2.60738	0.00242701	0.0104279	1
g25807	-1.74	7.34221	0.00225717	0.00981241	1
g19211	-1.74	1.98777	0.00184384	0.00838558	1
g3641	-1.74	1.87123	0.00165462	0.00766751	1
g21942	-1.74	1.65061	0.00046418	0.00274501	1
g25706	-1.74	-1.80844	0.00022417	0.00149729	1
g12067	-1.74	3.01792	3.51e-05	0.0003187	1
g8056	-1.74	3.27049	3.07e-06	3.82e-05	1
g17198	-1.74	0.217188	0.0419985	0.099214
g17445	-1.74	-2.66759	0.0840219	0.171913
g25440	-1.74	-2.10553	0.0659268	0.142208
g9344	-1.73	-1.33796	0.0085063	0.0281761	1
g6377	-1.73	4.84298	0.00374532	0.0147644	1
g24492	-1.73	0.88078	0.00179864	0.00822008	1
g21600	-1.73	4.18297	0.00060814	0.00342441	1
g21258	-1.73	3.78137	0.00045409	0.00269723	1
g20611	-1.73	1.52309	0.00042586	0.0025618	1
g8489	-1.73	10.6205	0.00031267	0.00198316	1
g11095	-1.73	3.44123	5.12e-05	0.00043693	1
g10637	-1.73	2.54717	3.17e-06	3.92e-05	1
g3677	-1.73	3.34408	1.48e-06	1.99e-05	1
g19225	-1.73	8.5	0.0727687	0.153297
g19302	-1.73	-3.60507	0.211358	0.343839
g11834	-1.72	1.76031	0.0150873	0.0440351	1
g7538	-1.72	4.4715	0.00650603	0.0227876	1
g25809	-1.72	5.07675	0.00512635	0.0189423	1
g27526	-1.72	3.45716	0.00151713	0.00713073	1
g5348	-1.72	2.3709	0.00111371	0.00554687	1
g18935	-1.72	-0.273079	0.00090768	0.00471311	1
g21881	-1.72	4.04675	0.00043077	0.00258546	1
g12250	-1.72	3.92389	0.00036817	0.00227338	1
g22684	-1.72	0.450376	0.0002568	0.00168259	1
g18615	-1.72	0.652389	0.00011717	0.00087387	1
g27185	-1.72	2.02879	3.5e-05	0.00031839	1
g20475	-1.72	3.75572	1.86e-05	0.00018455	1
g13757	-1.72	3.21377	2.42e-08	5.39e-07	1
g4594	-1.72	4.44078	2.4e-09	6.82e-08	1
g8488	-1.72	2.54598	0.0407058	0.0968671
g6539	-1.71	-2.00441	0.0111757	0.0347539	1
g23925	-1.71	4.32972	0.00672991	0.0233808	1
g18403	-1.71	-1.45555	0.00133775	0.0064481	1
g27305	-1.71	2.19531	0.00104327	0.00525545	1
g9716	-1.71	-0.576696	0.00039668	0.0024063	1
g27695	-1.71	5.91626	0.00027974	0.00181559	1
g16400	-1.71	-0.572863	0.00022634	0.00150924	1
g12877	-1.71	2.59069	0.00010261	0.00078447	1
g24540	-1.71	2.26848	9.51e-06	0.00010234	1
g14740	-1.71	3.63196	3.18e-06	3.92e-05	1
g15909	-1.71	3.06156	5.89e-07	8.91e-06	1
g3944	-1.71	-2.85685	0.106355	0.20562
g6899	-1.71	-1.26538	0.0303466	0.0767642
g20603	-1.7	-1.68743	0.0121725	0.0371447	1
g7265	-1.7	1.22748	0.00944349	0.0305656	1
g4161	-1.7	0.496441	0.00641761	0.0225977	1
g16948	-1.7	-2.86327	0.00505154	0.0187445	1
g26598	-1.7	5.22296	0.0031754	0.0129823	1
g24487	-1.7	-2.72565	0.00252849	0.0107912	1
g24727	-1.7	1.17816	0.00110857	0.00552821	1
g26098	-1.7	1.64515	0.00107434	0.0053863	1
g11343	-1.7	-1.54815	0.00087142	0.00456364	1
g9960	-1.7	4.25918	0.00021111	0.00142384	1
g12480	-1.7	-0.734102	5.24e-05	0.00044659	1
g17145	-1.7	7.01092	4.82e-05	0.00041454	1
g23284	-1.7	1.02221	2.19e-05	0.00021239	1
g17539	-1.7	5.95499	1.36e-05	0.0001405	1
g12680	-1.7	2.62818	1.31e-05	0.00013624	1
g14937	-1.7	3.70964	4.76e-08	9.87e-07	1
g12192	-1.7	-2.04286	0.133998	0.244746
g3457	-1.7	-2.07464	0.0947338	0.188163
g4714	-1.7	-3.06795	0.14455	0.258367
g26546	-1.69	-0.30033	0.0115519	0.0356475	1
g3132	-1.69	0.25425	0.00816796	0.0272776	1
g19536	-1.69	1.13616	0.00359814	0.0142943	1
g18553	-1.69	6.53841	0.00190856	0.00860991	1
g7246	-1.69	2.42629	0.00167541	0.00774164	1
g14429	-1.69	6.30828	0.00130985	0.00633288	1
g1412	-1.69	-0.57096	0.00061593	0.00345125	1
[truncated: 13,053 more rows]

## Sheet: Supplemental 4
Supplemental Table 4. A. pisum- Stringtie-Raw Counts
gene_id_1	AP_BAC_1	AP_BAC_2	AP_BAC_3	AP_BODY_1	AP_BODY_2	AP_BODY_3
7055876	325523	404993	363445	127365	114670	110646
7055877	1214966	1570211	1405553	574203	449528	460701
7055880	39898	47564	44325	13948	10901	12393
7055881	50610	61051	50250	25700	22703	19613
7055882	161055	180927	162039	80620	74684	63091
7055883	21415	25349	23596	8403	8712	6800
7055884	720062	847477	752279	313232	266511	271078
7055886	71035	92417	71096	28383	27819	26388
7055887	103923	127482	111358	50252	46404	41991
7055888	2088223	2321647	2147692	977536	794482	780727
100144773	415	587	722	84679	63025	22098
100144774	835	838	696	107416	75581	18250
100144775	39004	36856	26782	15879	16243	22429
100144776	1315	1460	576	646	1210	564
100144777	2179	1854	2117	9083	9176	7557
100144778	49	39	17	2937	2079	710
100144779	38462	55634	27328	137625	128704	154353
100144780	33	62	18	3452	2695	768
100144781	199	303	158	15931	8482	1303
100144782	119	294	101	17500	11759	2172
100144783	119612	88749	63372	11391	11845	14654
100144784	0	0	0	0	0	0
100144785	1088	1785	588	175791	106138	44157
100144787	118	154	77	15920	9549	4228
100144788	30	71	24	5343	3040	1104
100144789	38030	47769	35377	43969	56687	48113
100144790	0	6	0	352	166	86
100144791	12	22	0	608	881	412
100144792	0	0	0	108	156	63
100144794	19	85	49	3953	3080	453
100144795	67	90	32	3996	2263	960
100144796	49	277	81	13508	9657	1217
100144797	8920	7448	5839	6994	6221	6491
100144798	10972	10572	8471	8025	8692	6469
100144799	57089	52392	42843	30654	27987	25928
100144800	41867	36660	28403	30548	23852	24588
100144801	11554	11878	9215	6691	6232	5824
100144802	1471	3358	790	188807	136777	133637
100144867	63880	51447	42829	35267	34196	27400
100144868	34370	29718	20930	27866	31254	24766
100144869	313992	263351	236398	242556	232300	221268
100144870	37733	29678	21741	24911	28269	22539
100144886	12416	12133	9349	14164	15029	13044
100144887	32493	27167	20705	21705	25413	19483
100144888	51980	41903	36281	17926	14058	11768
100144889	40237	33657	24730	30114	32649	25514
100144890	1177	1085	470	1270	2867	831
100144891	15860	14540	10025	13059	12842	11271
100144892	24649	19831	14661	16256	18667	14588
100144893	31870	27076	19613	24245	27400	21429
100144894	27810	22222	15960	17210	20442	15809
100144895	48311	45733	38549	28421	22617	23067
100144896	3233	3388	2300	3683	3619	2881
100144898	40010	34115	28008	22166	19340	18387
100144899	49262	57228	49413	10320	10025	7731
100144900	22137	18587	13890	14188	16198	12940
100144901	25227	23084	17129	17879	18685	16418
100144902	10167	7868	5603	7203	9001	7595
100144903	23099	18719	14425	11549	12606	10991
100144904	33569	28672	24007	19757	18113	16285
100144905	1437	1375	1021	3226	2422	2287
100144907	15817	14184	11913	9800	9070	8404
100144908	52491	50227	42258	27179	24915	22646
100144909	67684	64066	49545	36239	33548	30893
100144910	5189	5081	4149	5319	4292	4538
100144911	25223	25446	19889	44335	30198	27193
100144912	30784	24732	17724	49876	41806	37872
100144913	22503	30204	13491	40483	41798	58409
100144915	29786	26198	19940	26990	28581	22119
100144916	31781	27288	19867	23543	28671	22114
100144917	19909	19997	14932	17230	18197	14643
100144918	70660	62053	96722	215940	208726	187751
100145820	44372	35961	26728	33306	37030	28721
100145821	5020	4500	3040	3485	4143	3148
100145822	185618	175497	177079	198741	203153	183639
100145823	7230	7781	5750	5864	6318	4812
100145824	27854	32856	21075	40156	39521	41116
100145825	90973	93137	72833	63385	60508	77056
100145826	31442	31879	26750	26521	25601	24773
100145827	16461	14061	11910	9445	9966	8386
100145828	13576	13177	10926	11105	11774	9390
100145829	16142	14293	10720	14459	13758	11873
100145830	18850	14988	12668	9810	8829	7446
100145831	40809	36267	28032	31308	33716	27778
100145832	37096	34076	25190	29574	31669	25331
100145833	79457	62142	52844	36522	32220	29566
100145834	33462	30342	24154	26518	29028	23856
100145835	10232	11717	9279	8676	9425	7690
100145836	36219	33237	25842	24781	24744	20972
100145837	57024	55366	39501	48198	57123	45740
100145838	40491	34574	28196	14980	18720	13375
100145839	44438	36453	27097	38441	42402	34392
100145840	32688	26701	23431	11266	8978	7535
100145841	40319	46575	42938	25244	19687	16456
100145842	25059	22086	16390	17536	19295	16014
100145843	41808	31783	23317	30375	35956	26982
100145844	24065	18939	14286	16177	19029	14800
100145845	32237	32033	23041	24061	31425	24884
100145846	45018	39021	29543	39342	33880	32351
100145847	6027	6735	5159	5370	5782	4774
100145848	39317	31448	24580	33521	35323	28271
100145849	36439	30239	22490	26285	29042	23549
100145850	9181	12180	9904	2819	3149	2707
100145851	152	317	197	3033	13416	12479
100145852	262	338	134	1913	1379	1419
100145853	120	241	68	24171	13459	19280
100145854	485	342	176	16252	8694	8164
100145855	6	437	143	528	6936	4979
100158659	426	584	512	1202	1565	1054
100158660	76041	71104	53749	58274	64935	52320
100158661	25	24	15	630	475	481
100158662	6174	5304	7546	13738	10361	9424
100158663	51	74	57	2948	3264	2639
100158664	15360	14143	12198	10003	9622	8509
100158665	134	159	136	339	266	86
100158666	515	525	300	2772	3234	1816
100158668	9492	10955	7635	8291	14641	8825
100158669	1779	2267	1648	2074	2509	1656
100158670	652	697	520	895	924	763
100158671	704	958	899	5163	5469	4470
100158672	29272	27329	21390	19094	18086	14604
100158673	18	17	7	1182	717	1085
100158674	1102	1266	833	2465	2370	1907
100158675	0	0	0	0	0	0
100158676	1312	1496	1588	7435	7049	6931
100158680	511	532	410	1947	1528	1269
100158681	669	935	869	1081	1218	830
100158682	400	593	361	630	744	592
100158683	1455	1492	1207	4056	3097	3495
100158686	1351	1337	995	769	850	631
100158687	388	489	310	386	544	307
100158689	888	1050	974	1912	2130	1932
100158690	0	0	0	0	0	0
100158692	29	40	4	974	368	634
100158693	0	0	0	0	0	0
100158694	2516	1897	1877	5679	4184	3356
100158695	1461	1277	868	3194	2130	5596
100158696	494	497	378	702	781	549
100158698	76211	59471	49897	38418	36306	31906
100158700	0	0	0	0	0	0
100158702	1323	1015	741	1912	1424	3293
100158703	2839	2098	1983	487	814	414
100158704	80	134	77	3719	2700	993
100158707	0	0	0	0	0	0
100158708	67	97	67	303	219	283
100158710	10821	9577	12078	23853	19852	18328
100158712	22	9	8	13	5	21
100158713	428	293	132	144	374	106
100158715	0	0	0	0	0	0
100158717	3378	3822	2674	3988	3885	3496
100158718	3413	3117	2374	4440	3546	3198
100158720	69	97	60	1784	2180	2289
100158721	0	0	0	5	0	0
100158722	968	1232	973	1238	1120	1173
100158725	4036	6588	5422	4769	4641	5352
100158726	914	901	625	875	860	595
100158727	1830	1671	1246	1187	1325	927
100158728	443	40	125	3154	905	1218
100158729	587	453	205	7563	6012	5987
100158730	232	274	161	1180	1144	824
100158731	165	77	25	714	546	522
100158732	19	7	6	76	83	65
100158733	621	322	227	6049	2158	1932
100158734	869	1023	814	1772	2225	1695
100158735	1967	3307	2711	5629	5376	4708
100158736	1237	1283	770	1426	989	1481
100158737	0	10	0	322	214	293
100158739	861	920	588	4704	3489	6530
100158740	1134	449	365	10267	3867	3575
100158742	1166	2193	1064	10312	11501	12806
100158743	1582	1715	1295	672	860	930
100158745	3682	3618	3262	1344	1005	925
100158746	673	698	551	1008	1040	763
100158747	6626	6522	4706	8950	9010	7491
100158748	0	0	0	3	0	0
100158749	5870	6617	5482	3037	3665	3699
100158750	5325	4638	3768	3214	3363	3060
100158751	148	19	21	5685	257	1131
100158753	1443	1519	1272	2152	2227	1808
100158754	6200	7766	7377	10021	8779	8388
100158756	562	577	484	277	412	613
100158757	0	0	0	0	0	0
100158759	1155	1429	1083	880	752	775
100158760	1058	1593	1096	1728	2344	1452
100158762	1753	1947	1582	1029	1527	1055
100158764	439	329	243	435	415	384
100158765	4922	6378	4649	5233	7116	5365
100158766	352	309	230	37085	20751	16981
100158767	2723	4049	3080	1380	1003	529
100158768	3277	4899	4384	12052	15667	11228
100158770	30105	27133	23163	17269	14888	14415
100158771	1427	2758	1817	3229	4336	5981
100158774	3326	3514	3869	6327	6389	5089
100158775	874	702	715	2277	2948	2330
100158776	64	100	64	485	436	337
100158780	4749	4375	3044	7761	6678	5301
100158781	540	714	760	1950	1867	1544
100158782	1834	2318	2202	2489	2352	2237
100158783	675	390	496	52378	12017	12176
100158785	461	532	302	1250	1931	1538
100158786	403	184	157	8974	2360	1050
100158787	1172	1237	1964	5153	2291	2840
100158788	5300	4625	3829	5036	3813	4099
100158789	245	260	50	10546	4468	7999
100158791	288	302	245	11248	5597	5454
100158792	10554	12986	12318	3472	3377	2847
100158793	0	13	0	622	322	112
100158794	0	3	0	0	0	3
100158795	12	15	9	393	142	84
100158796	536	308	371	37375	8610	8890
100158798	2233	2238	1497	4932	4121	3769
100158799	3448	3983	2918	4250	2658	4253
100158802	59	66	26	3494	2455	2750
100158803	1145	1367	1123	1650	1220	1243
100158804	28196	24052	20347	8694	7626	7562
100158806	4542	5100	4213	17520	18842	13899
100158807	0	9	0	0	0	0
100158808	1	0	0	0	0	0
100158810	2650	3433	2684	5844	6076	4552
100158811	2229	2891	2168	2678	2875	2242
100158812	7983	7417	5992	622	610	790
100158813	3465	3388	2733	1907	2032	1658
100158815	190	269	138	876	836	627
100158816	2721	3430	2698	4686	3803	4707
100158818	2665	2586	2027	2311	2435	2092
100158819	2199	1833	1433	958	1275	784
100158822	98349	101178	84089	57197	53706	50845
100158825	0	0	0	293	143	189
100158826	52	114	29	10167	8565	8419
100158827	388	505	381	917	1085	804
100158828	1354	1781	1336	1682	2353	1454
100158829	0	0	0	0	0	0
100158830	1390	1630	1410	1094	1472	1080
100158831	0	0	0	0	0	0
100158832	1720	1752	1242	1840	1739	1754
100158833	13079	15403	11269	13137	16224	11122
100158834	56875	57745	47511	42694	40759	36852
100158835	3943	4287	3925	9143	9249	7867
100158837	229	220	230	415	695	550
100158838	5870	6103	5320	4341	4780	3570
100158840	1579	1927	1962	4976	4413	3774
100158841	126	143	62	1455	1026	929
100158842	1575	1857	1371	1969	2035	1591
100158843	394	560	505	1375	1481	1098
100158844	669	942	907	2158	2142	1575
100158845	252	147	75	5851	1355	2077
100158849	4754	6628	5782	10775	11342	8785
100158850	2341	2300	1719	2462	2140	1687
100158851	0	0	0	182	135	137
100158852	0	0	0	0	0	0
100158853	0	0	0	4	4	0
100158854	848	1192	850	1188	1309	1161
100158855	857	942	630	5814	5070	7710
100158856	7716	7733	5648	8771	7873	7431
100158857	851	1048	796	9630	20831	8134
100158858	2360	3160	2524	2927	3067	2315
100158859	3751	4108	3389	3677	3861	2932
100158860	0	0	0	5	7	8
100158861	961	927	687	801	790	653
100158862	1811	1728	1186	1226	1536	1195
100158863	0	0	0	0	0	0
100158864	132	160	88	538	525	617
100158866	35543	32073	22745	30484	33998	26947
100158867	316	101	24	24097	12185	19491
100158868	1086	1210	1027	973	967	819
100158869	0	0	0	0	0	0
100158870	49	33	15	98322	10453	31299
100158872	25997	23049	20304	7336	6602	7781
100158873	120248	170964	68951	233360	243481	354045
100158874	2339	2370	2240	4545	5947	3757
100158875	72	88	24	2296	1536	1765
100158876	7396	10152	9282	1305	1923	1606
100158877	1473	1703	1698	3329	3424	3022
100158879	0	0	0	87	0	9
100158882	1016	1245	893	390	353	450
100158883	38849	58714	68419	25671	22088	18874
100158884	59363	53838	49191	5118	4355	4181
100158887	2546	2420	1809	1079	1202	944
100158888	15	345	6	5377	5473	8706
100158890	2398	3268	2705	4340	5181	3703
100158892	0	0	0	66	19	0
100158893	0	0	0	0	0	0
100158897	1461	1503	1159	1323	1401	1213
100158898	0	0	0	31	22	32
100158899	1555	1328	626	1049	1437	973
100158900	4592	6309	5517	4195	4398	3501
100158903	172	294	257	319	381	298
100158904	2625	2665	2128	1866	2202	1485
100158905	160	345	286	3759	4702	2992
100158906	1331	1455	1294	1608	1951	1479
100158907	4855	5738	5828	8641	13652	7994
100158908	2785	3201	3051	5160	6100	4542
100158909	3680	3924	3224	3034	2760	2651
100158910	0	0	0	5	11	3
100158911	2513	2702	2582	10303	8770	10771
100158912	10	34	0	331	542	222
100158913	1643	2442	2000	2391	2906	2222
100158914	272	71	51	119532	5222	27169
100158915	20	42	23	3358	2617	961
100158916	1140	1510	677	2288	1930	3152
100158918	2616	3095	2515	2651	2829	2211
100158919	7078	6566	5782	2874	2417	2148
100158920	499	740	509	1293	1364	1071
100158922	208	196	221	2226	3076	2424
100158923	40248	37214	24773	40196	47230	42208
100158924	57	77	43	926	714	839
100158925	1329	1208	997	1235	1495	1252
100158926	5205	6986	6080	11373	12722	8999
100158927	0	0	0	0	0	0
100158928	57223	48548	59601	1067	1435	1021
100158929	21	35	48	520	336	441
100158930	294	124	68	837	664	694
100158931	370	282	224	8094	6660	5011
100158932	3170	3600	2926	1952	1890	1613
100158933	283	373	335	1620	1882	1591
100158934	2453	2143	1655	1821	2033	1736
100158935	187	148	167	42	47	40
100158936	1091	1319	1008	916	866	739
100158937	930	1088	1024	794	1108	807
100158938	0	5	0	16	8	4
100158939	675	1112	510	2103	2877	1693
100158942	146	174	100	1323	698	1207
100158944	3304	3408	3042	2487	2203	2141
100158945	2754	3246	2726	3124	3211	2285
100158946	157	51	92	7847	1494	596
100158947	53	39	11	4770	2095	2906
100158948	1343	1723	1034	1824	2326	1403
100158949	0	0	0	39	36	34
100158950	239	205	87	279	208	214
100158951	1573	2045	1481	2121	2111	1795
100158952	1295	1408	998	1297	1365	1107
100158954	1126	2394	1698	13997	18222	26288
100158955	4	0	0	802	7	335
100158956	0	0	0	0	0	0
100158957	5034	4139	3247	3773	3647	3105
100158958	23	22	9	7894	1891	3275
100158959	16144	24474	16668	30883	26156	34766
100158962	1226	1239	935	1360	1326	1085
100158963	159	89	107	15203	5152	6520
100158964	469	553	412	1018	827	704
100158965	13471	15115	11983	16025	19516	15475
100158966	1664	1620	1596	4182	4285	3292
100158967	37431	29506	21610	24191	27269	21842
100158969	22	15	20	0	0	0
100158970	556	750	413	695	1002	599
100158972	932	1369	1851	11667	12207	6989
100158973	2344	2298	1847	1370	1668	1274
100158974	4008	1399	1581	56145	21806	30894
100158976	3503	3731	2894	3449	4001	2897
100158977	9328	10197	8867	819	594	599
100158978	1054	1383	1055	1619	1941	1429
100158979	772	632	323	500	701	286
100158980	26906	20650	15839	17175	19360	14758
100158981	73	117	70	861	951	705
100158983	25399	21896	18903	4034	4056	3489
100158984	542	330	119	1521	1613	1586
100158985	56	68	23	99	157	104
100158987	1761	1723	984	2213	2881	1907
100158988	2062	2096	1928	3134	4554	2787
100158990	38	47	24	137	116	242
100158991	13605	21713	16445	25453	22199	20730
100158993	3727	5634	4406	6178	7643	5811
100158994	1190	2131	1747	7111	7088	5197
100158995	122	141	143	434	303	352
100158996	6520	7354	2872	11472	11502	16423
100158999	3685	4273	3417	6500	5650	6320
100159001	7014	7671	6303	3562	4191	3312
100159002	1656	1366	959	1238	1232	1056
100159005	1561	1762	911	8564	6364	7826
100159008	2529	3525	2493	4684	5449	3911
100159009	58	85	105	3596	2457	2857
100159010	0	0	0	62711	38486	41812
100159011	1874	1663	1240	1319	1570	1131
100159013	906	1277	1082	1414	1569	1368
100159014	9924	10305	8820	7224	6693	6156
100159015	1583	2752	2442	4058	3725	3395
100159016	1397	1327	807	738	1329	907
100159019	8969	13799	8510	13177	13691	15482
100159021	1121	1166	820	2748	2406	4039
100159023	389	353	256	557	522	462
100159024	71	445	85	124420	129008	205838
100159025	281	350	191	2718	2094	912
100159026	0	0	0	0	0	0
100159027	377	194	160	6304	2440	2651
100159028	1076	1508	1009	1086	1514	990
100159030	1414	1569	1964	5694	6744	5306
100159031	3648	4941	4057	4732	4558	4453
100159032	3858	6097	4303	4614	5435	4730
100159033	3038	3453	2886	336	615	228
100159034	2814	3843	3195	4074	4092	3855
100159035	7643	6665	6044	4607	3827	2801
100159036	15	5	1	14	20	6
100159037	0	0	0	0	0	0
100159038	3528	3840	2900	3732	3463	2936
100159039	2064	2643	2005	2072	2011	1686
100159040	2405	2684	1683	1848	2934	1989
100159041	2516	1078	793	3137	1225	2610
100159043	644	475	162	1438	1868	1196
100159044	1060	1324	734	2052	2525	1704
100159045	63812	49954	37752	49299	54697	42576
100159047	1672	1672	1251	985	1038	1027
100159048	24	218	75	3888	6622	6692
100159049	687	1192	852	2626	2963	2081
100159050	321	414	271	1299	1726	2051
100159051	25	13	11	75	109	139
100159052	766	1083	942	2743	3217	2198
100159053	352	318	189	1383	1480	1282
100159054	0	0	0	0	0	0
100159056	343	389	304	1144	1210	953
100159057	395	505	397	549	508	449
100159060	1006	878	651	631	801	623
100159061	313	442	385	2684	3617	2314
100159063	518	646	154	49663	21563	30641
100159064	100	10	32	4808	181	895
100159065	51131	64222	93898	157036	216519	186829
100159067	5388	5132	4392	6589	5857	5373
100159068	1143	1842	1595	1493	1407	1246
100159070	565	331	281	50439	6806	11464
100159071	1352	1573	1182	1261	1232	908
100159074	668	845	585	1223	1355	1052
100159075	57	48	52	64	206	91
100159076	292	358	365	9	24	18
100159077	24	84	39	1133	2049	1896
100159080	121	168	131	219	364	284
100159081	389	499	376	576	657	524
100159083	162	233	169	512	564	377
100159086	0	0	0	0	0	0
100159087	1228	1357	205	42449	19385	26289
100159088	186	185	107	1671	1626	705
100159090	22	26	10	18	25	15
100159092	2919	2699	2116	2371	1977	2152
100159093	7766	9456	9081	8143	6599	5429
100159094	0	0	0	0	0	0
100159095	183	97	44	458	450	380
100159096	2154	1739	903	3194	5139	4612
100159098	13044	14188	9958	12982	19782	11775
100159099	789	1274	976	1605	1806	1366
100159100	772	695	362	2029	1999	2741
100159102	1715	1822	1405	1788	2011	1666
100159103	6856	5756	5588	9553	8121	6881
100159104	956	959	675	752	959	744
100159106	32729	38622	47176	9333	6595	8127
100159107	4834	5738	5288	18261	15912	14423
100159108	2207	2546	1822	3125	3217	2475
100159109	20	13	13	1637	1606	547
100159110	81	75	49	1711	1414	1040
100159114	1754	2426	1971	2358	2292	1935
100159115	4	1	0	0	1	3
100159117	328	329	255	900	822	701
100159118	307	399	268	462	505	407
100159119	1667	1663	1201	1169	1402	1192
100159120	7243	8511	6630	10512	9953	8331
100159122	397	581	435	2340	1905	1631
100159123	85	119	42	55	116	51
100159124	644	573	728	1143	1097	919
100159128	0	11	0	208	134	175
100159129	653	752	594	1811	2032	1426
100159131	1089	1774	1702	4058	4124	3487
100159133	46	46	15	669	1038	528
100159134	15019	12030	17218	8822	4001	5533
100159135	3772	5886	5077	6406	5069	5080
100159136	212	263	220	307	346	350
100159138	240599	159431	208887	6915	5840	3288
100159139	124	280	148	441	403	142
100159140	8524	11502	10459	15607	20206	15585
100159141	1103	1594	1343	1395	2154	1433
100159142	71	92	27	753	320	289
100159143	256	381	299	466	493	354
100159144	804	1215	891	1717	1834	1328
100159145	25278	23768	19699	7999	8788	7559
100159146	0	13	0	18	29	29
100159148	0	0	0	0	0	0
100159149	4	11	3	177	230	148
100159150	764	931	719	472	638	531
100159151	1373	1703	1441	2019	2629	1903
100159152	24912	21793	24946	73162	59853	56086
100159153	269	482	365	170	288	140
100159157	0	0	0	0	0	0
100159159	214	229	274	2218	2370	1780
100159160	45	62	13	5058	2272	3967
100159162	26	0	0	2251	589	820
100159163	851	864	636	2067	1447	2856
100159165	2642	3063	2533	2862	3216	2756
100159166	26	43	9	418	119	142
100159168	2488	2840	2120	2861	3351	2726
100159169	670	1118	1008	2245	2336	1680
100159170	1006	1080	847	2425	2262	1673
100159172	71	108	90	187	197	152
100159173	542	679	621	1037	1583	1148
100159176	2679	2304	1983	3523	3963	3160
100159177	115	193	165	3412	5573	3440
100159178	1441	1968	1009	5714	5553	7409
100159179	8163	9353	8107	11556	15101	9554
100159180	1	0	0	23	13	11
100159182	63	60	32	77	261	53
100159183	2995	2851	2129	2776	2580	2141
100159184	14314	11394	19301	67450	36759	37968
100159186	12905	17842	13483	20814	16135	19056
100159187	596	703	465	943	1931	929
100159188	22110	15455	17281	4515	4532	4394
100159189	493	597	409	1018	1117	770
100159190	298	366	169	375	501	223
100159191	0	0	0	0	0	0
100159192	14405	15921	12207	14536	17420	11877
100159193	932	731	513	507	711	469
100159194	0	0	0	0	0	0
100159195	818	1153	622	817	609	526
100159196	0	0	0	0	0	0
100159197	141745	115658	109436	1886	2289	2580
100159200	2219	3042	2403	2587	3100	2486
100159201	0	0	0	0	22	0
100159202	1082	1129	970	959	881	783
100159203	1499	769	888	2583	1320	1696
100159205	21627	23047	18223	12620	13936	12658
100159206	0	0	0	0	0	0
100159207	1620	2543	2006	6014	3859	3026
100159208	1328	1648	1187	4852	4233	3495
100159210	19	0	0	731	297	460
100159211	2964	4017	4044	4527	4303	3561
100159213	97	95	94	3270	2662	2600
100159214	1159	1026	833	746	819	627
100159215	0	0	0	0	0	0
100159216	7	0	0	152	122	289
100159217	6284	7778	5722	9963	7954	6898
100159218	2618	2722	2275	3364	4068	3127
100159219	225	271	207	253	260	235
100159220	9959	10239	7523	4955	7093	5112
100159221	15583	14443	13003	508	497	344
100159222	84	117	9	4829	3390	4045
100159225	63	63	54	645	454	445
100159226	98	136	53	8414	5674	1936
100159227	7	8	6	8	11	6
100159228	1051	1424	1042	1398	1674	1432
100159229	217027	234876	204308	203293	196099	179416
100159230	4140	3758	2550	2947	3712	3364
100159231	242	231	95	1881	2152	2124
100159233	0	0	0	0	0	0
100159234	6043	7574	6500	14078	11624	11413
100159235	903	992	824	2488	2220	1882
100159237	2294	3266	2478	2655	3793	2384
100159238	2564	2661	1990	1978	1786	1641
100159241	147	68	26	563	649	657
100159243	0	12	0	767	470	556
100159244	237	215	198	11367	7858	10469
100159245	1128	1140	1133	2404	2382	1905
100159246	0	0	0	0	0	0
100159248	458	924	418	1892	2050	2475
100159249	598	693	600	1423	1352	1209
100159250	911	1176	946	1474	1745	1343
100159251	1498	1525	1204	1146	1369	1273
100159252	1623	2080	1516	998	1364	1204
100159253	5943	6908	5239	5455	7124	5291
100159254	1837	1933	1413	2045	2681	2041
100159255	4345	4596	3242	5337	5663	4448
100159256	636	738	512	818	931	714
100159257	7410	9985	8829	4868	3909	2316
100159258	1649	2110	1461	1732	2696	1748
100159259	0	2	0	17	12	0
100159260	1685	1756	1574	2480	2521	1869
100159261	942	1289	985	1114	1649	1035
100159262	16791	17466	16428	163	172	127
100159263	43	59	45	10437	7872	5920
100159264	276	329	200	3283	1520	1878
100159265	1991	2533	2097	3462	3381	2939
100159268	2060	2403	2132	1256	1226	1159
100159271	275	365	325	476	509	470
100159273	3925	3481	2376	3148	3701	2668
100159274	386	558	462	757	902	731
100159275	1358	1120	907	5002	2423	2937
100159277	8437	8013	5436	73148	60747	63647
100159278	9809	10942	9724	10606	10429	8827
100159279	3664	3457	5295	84331	64765	57807
100159280	70	69	18	5610	4137	4346
100159282	0	10	3	365	108	149
100159283	14	0	0	192	178	151
100159285	196	238	178	347	423	313
100159286	70	98	94	2898	1378	1736
100159287	1018	1060	580	1654	2341	1857
100159289	2	0	4	32	24	26
100159291	2522	2943	2282	1479	1669	1202
100159292	459	539	272	254	483	295
100159293	811	732	642	635	718	519
100159296	1099	1151	907	949	1280	885
100159297	708	643	432	614	636	596
100159298	2611	3319	2861	1119	1087	1103
100159299	2162	2371	2157	1729	1736	1408
100159302	1082	1304	585	2725	2657	3513
100159303	2040	2284	1891	1371	1305	1286
100159304	4682	4945	4563	5866	4909	4508
100159306	1384	1271	1247	2284	3051	1998
100159307	506	455	459	844	896	626
100159309	23903	21275	17560	10083	11551	9511
100159310	1808	2252	2114	2220	2289	1928
100159311	4328	3858	3148	3834	3412	2801
100159313	91	90	23	1986	1350	1251
100159314	1487	1729	1301	1407	1490	1104
100159315	0	47	17	5989	3788	4480
100159316	32	62	19	2005	1493	1221
100159317	40798	54658	55163	9469	10838	9340
100159318	3013	3042	2805	12701	6044	4560
100159320	798	893	612	738	850	585
100159321	0	32	0	2895	1580	2271
100159323	6	0	0	135	108	120
100159324	9	24	7	1373	1605	1084
100159325	0	8	0	16	13	0
100159326	272	201	179	3676	5750	2557
100159327	72	115	37	2054	1861	474
100159328	2575	2952	2089	2495	2648	2358
100159329	4290	3431	3028	4041	2888	2882
100159330	0	35	5	59	467	351
100159331	3243	3086	2540	18570	15607	13929
100159332	83	56	82	67	76	79
100159333	0	0	0	0	0	9
100159334	2593	2743	2062	1927	2092	1737
100159336	0	0	0	0	0	0
100159337	10840	10420	10294	9612	9106	7803
100159338	1269	1354	1038	2578	2401	1964
100159339	1687	1824	1415	1016	1229	848
100159344	1258	1910	1465	2914	3716	2879
100159345	1771	3006	2002	12262	9045	9512
100159346	118	40	19	919	638	724
100159347	216	243	213	244	232	230
100159348	512	621	536	1385	1825	1126
100159349	2554	2264	2297	1011	1094	738
100159350	4379	5346	3560	5894	6806	5283
100159351	1124	1985	1081	10923	10134	10239
100159352	5	56	5	263	654	191
100159353	153	183	33	7509	3657	5273
100159355	3038	3409	2586	267	243	296
100159356	659	702	624	539	559	407
100159357	9969	7172	7090	4403	5839	4699
100159359	2499	3549	3836	14939	19926	13129
100159360	7	17	5	86	36	45
100159361	105	179	135	3142	3360	2308
100159364	688	638	615	2432	2929	2251
100159365	0	0	0	0	0	0
100159366	790	1005	649	869	821	738
100159367	50	65	33	1050	735	848
100159368	140	273	159	1557	3420	1466
100159369	5542	4421	3472	4114	3535	3489
100159370	13717	11312	9333	7161	6311	5956
100159371	758	929	838	2253	2289	1938
100159372	1050	1467	1067	1491	1970	1350
100159373	3574	3511	1898	17172	17897	14595
100159374	254	258	144	390	688	335
100159375	54950	54560	54544	23478	22651	24527
100159378	0	0	0	0	0	0
100159379	1015	1448	1226	965	1019	799
100159380	74	172	155	3397	2287	1063
100159381	9556	12682	9873	11690	12779	10763
100159382	3142	3155	2482	2856	2546	2376
100159383	1414	1857	3363	2371	1563	1967
100159384	2333	2584	1947	2339	2470	1997
100159386	3240	3793	3350	2062	2022	1764
100159387	77	172	116	5112	5201	2476
100159388	0	0	0	84	48	104
100159389	1501	1607	1219	793	997	706
100159390	599	773	578	1047	1198	1050
100159391	2933	4509	4117	6405	6521	5047
100159393	1109	765	804	8783	5945	7982
100159394	603	1032	483	4536	3727	3508
100159395	2055	2693	2469	5135	4495	3776
100159396	2260	2187	1665	1990	1994	1632
100159398	1556	1566	1200	1054	1236	922
100159399	1323	1524	733	2041	2206	1854
100159402	505	440	268	305	323	271
100159403	5198	4822	3619	3170	3626	2598
100159404	1310	1760	1070	1692	1951	1696
100159405	13	8	8	46	27	23
100159407	383	518	385	477	639	465
100159409	2756	4784	4383	9201	6868	6702
100159410	60037	47795	33316	45572	56839	41998
100159411	580713	557182	435699	249538	253358	269790
100159412	325	318	276	346	295	241
100159413	225	333	241	562	639	478
100159414	2930	3923	2831	5412	5244	4471
100159415	0	4	0	0	0	0
100159416	6698	7115	5182	5594	5781	5446
100159418	4424	6182	4837	7429	8314	7781
100159419	4816	4284	3591	3222	3033	2596
100159421	284	308	119	2377	958	847
100159422	0	27	34	71	43	21
100159423	1892	177	832	41305	4308	6839
100159424	307	404	270	532	668	467
100159425	8181	8469	5898	7708	9270	7140
100159427	543	769	544	1155	1804	1053
100159428	183	132	81	2183	1933	1686
100159429	3230	5335	3799	897	2878	2225
100159430	860	780	547	692	783	582
100159431	9884	11086	8029	9361	8447	10626
100159432	30	19	0	344	205	250
100159434	1473	1991	1655	2413	3088	2136
100159435	23	82	34	362	1176	830
100159439	5304	5977	5074	1765	1745	1388
100159441	27115	22742	20710	14461	15248	17894
100159443	59	74	13	4402	3027	3723
100159444	285	251	206	4064	3879	4131
100159445	0	0	0	0	3	0
100159446	996	1062	916	721	785	557
100159447	59	68	21	7142	4634	1324
100159449	64343	52040	37770	48903	52749	41069
100159450	0	0	0	0	33	0
100159451	1050	1133	960	1297	1330	1246
100159452	1793	2323	2094	2431	2445	2073
100159454	2554	2700	2258	1110	695	509
100159455	70	156	75	7781	6064	2157
100159456	1988	2797	2285	7020	7510	5672
100159458	134	178	126	322	528	359
100159459	1396	2119	1686	2107	4079	2355
100159460	505	649	504	1228	1481	1171
100159461	2128	3164	2155	8151	11803	16681
100159462	16	15	20	25	42	27
100159463	82	100	67	369	403	614
100159466	2475	2155	1796	1589	1518	1328
100159468	0	0	0	0	0	0
100159469	896	1344	1292	5461	7856	5082
100159470	1027	1456	1325	2407	2292	1753
100159471	216	321	186	2908	2822	2879
100159472	908	211	575	208754	61706	75081
100159475	0	0	0	0	0	0
100159476	902	1372	1571	5840	6152	5022
100159477	691	748	338	467	784	430
100159478	64	23	23	11566	1066	2352
100159479	4410	6246	5496	8050	7518	6290
100159480	31779	28302	25954	4500	3747	2765
100159481	89	143	96	224	339	176
100159482	129	123	132	5468	8304	8088
100159483	464	785	519	893	1820	1016
100159484	762	1051	736	2200	2239	1848
100159485	24	13	7	768	289	504
100159487	207	178	63	286	307	272
100159488	7413	8617	7314	22125	25400	20507
100159489	1155	1269	1164	1417	1113	855
100159490	23	47	17	876	628	636
100159491	2137	2579	2382	3215	3358	2523
100159492	7	28	14	743	529	360
100159493	1230	1092	818	514	849	679
100159494	630	1144	828	1681	1556	1367
100159495	2565	2898	2119	1764	1878	1517
100159498	399	578	576	703	552	380
100159499	11	12	0	140	72	75
100159500	0	0	0	0	0	0
100159501	2513	3146	2578	1969	1482	1342
100159502	46	23	0	2222	1202	1431
100159503	3510	4682	2717	2270	5366	2488
100159505	805	988	729	1324	1329	1023
100159506	13	28	16	23	400	191
100159507	1402	1519	1081	1788	1883	1391
100159508	385	326	254	1654	2016	1144
100159509	2931	3472	3083	5623	6106	4676
100159510	1802	1711	1490	941	921	616
100159512	0	0	0	0	0	0
100159513	4625	6670	5545	12281	10633	8304
100159514	988	1587	1243	1680	1884	1450
100159515	9	13	0	467	290	357
100159516	0	0	0	0	0	0
100159518	197	217	162	1243	609	694
100159519	26	44	36	3667	3219	3175
100159520	11938	11101	8101	7991	12162	7693
100159521	1359	1417	675	1520	1861	1243
100159522	11998	18152	17039	5064	6490	4851
100159523	2941	2610	1922	10537	7208	7333
100159524	11045	9917	7285	10602	14739	11119
100159525	767	887	827	1834	2329	1747
100159526	562	201	192	25755	4722	7754
100159527	314	716	72	7684	13864	16670
100159528	1944	2438	1965	1744	2264	1421
100159530	826	963	1135	2582	2725	2347
100159531	198	305	370	2190	1606	1344
100159533	234	329	337	519	461	436
100159535	63	95	24	1222	835	1055
100159536	36031	31404	23596	25860	27473	22960
100159537	8973	9763	8832	2557	2122	1239
100159540	1807	1962	927	4550	3007	3477
100159541	2549	5015	2239	5475	6255	8572
100159542	1121	1657	1466	2774	2732	2474
100159544	29684	23802	17797	22063	24290	19387
100159545	1115	1254	990	1730	1981	1359
100159546	851	1078	927	1192	1512	1127
100159547	805	1069	1012	3769	3567	2787
100159549	0	0	0	0	0	0
100159550	1323	1631	1650	1081	1018	1009
100159551	3631	3317	2548	2065	2222	1892
100159552	3035	3183	2484	2455	2282	2076
100159553	904	1060	871	1578	2159	1193
100159554	2761	3116	2219	4068	4514	3305
100159555	5111	7017	5595	8272	7040	6530
100159556	26	31	13	810	261	335
100159557	0	8	0	129	77	55
100159558	0	0	2	19	18	28
100159559	1334	2159	1095	12255	10338	12423
100159560	8692	8491	5498	23002	22321	36255
100159561	698	780	736	1870	1715	1461
100159562	653	908	655	1051	1282	973
100159563	424	492	258	462	634	398
100159564	3906	5794	3754	23653	19668	33943
100159565	1241	1505	1605	1424	1268	1450
100159566	220	302	260	1889	1748	1580
100159567	1098	1145	900	674	773	622
100159568	1988	2591	2014	3336	4259	2956
100159569	1982	3521	1813	9347	8471	13160
100159570	619	573	341	982	942	1032
100159571	49549	39971	29366	32739	37835	29981
100159572	0	0	0	77	23	24
100159573	963	1667	1287	1911	2255	1883
100159574	9817	10673	8539	9949	9932	8320
100159575	2172	2919	2137	3137	3058	2763
100159576	846	1183	465	2205	2054	2336
100159578	224	443	341	6	0	17
100159579	605	716	727	1504	1599	1080
100159580	176	252	130	2081	1487	1860
100159581	0	0	0	0	0	0
100159582	602	421	561	1837	1336	1259
100159583	2160	2578	2572	7137	6361	5788
100159584	20	16	5	527	297	685
100159585	65457	85118	61437	122084	121248	109830
100159587	681	673	503	505	605	444
100159588	668	253	355	39782	6186	8752
100159589	2094	2287	2583	10484	8523	7933
100159593	1102	1321	1055	934	1647	893
100159594	1645	971	747	3739	2011	4397
100159595	529	582	491	694	648	528
100159596	3951	4919	4050	3743	3478	2862
100159597	25269	24570	21043	39529	30729	31887
100159599	989	1170	1127	2661	2212	2128
100159605	8681	9710	8584	4538	4488	3448
100159606	1602	1481	1416	88	82	90
100159607	2670	3526	3285	4079	4779	3197
100159608	407	360	317	642	1069	569
100159609	650	755	576	1308	1402	1081
100159610	3229	4317	3900	3176	4061	2588
100159612	774	2524	656	147050	112617	98378
100159613	538	1717	757	869	9704	5479
100159614	1275	1427	869	1725	1894	1407
100159616	2862	2783	2597	740	712	643
100159618	621	728	453	1411	1327	1046
100159619	9826	10435	4690	16390	14819	18698
100159621	1570	1984	1644	4210	5129	3265
100159623	156	193	100	333	273	342
100159625	0	0	0	2	0	0
100159626	10088	10920	7879	10598	8892	8713
100159627	28066	23907	21161	2813	2446	2092
100159628	46727	52240	47098	10249	10461	10881
100159629	7	0	5	11436	85	2011
100159630	1374	1222	778	3254	1936	3824
100159631	1612	2441	2101	4711	4463	3584
100159632	205	88	37	28124	14940	24656
100159633	5844	8106	7222	5780	5961	4775
100159638	1843	2214	1718	2757	2479	1866
100159639	58	95	60	250	249	148
100159640	856	1093	787	944	1015	787
100159641	2143	2012	1534	4590	3344	3076
100159642	363	480	336	700	748	586
100159643	0	0	0	0	0	0
100159644	1240	1471	1176	2227	2074	1840
100159645	3133	3133	2476	1950	2248	1628
100159646	6544	7159	4480	9744	8774	13678
100159647	388	1421	472	261851	202630	173386
100159648	0	0	0	0	0	0
100159649	2876	3597	2325	3535	3659	4081
100159650	11087	10736	8057	7676	8395	6866
100159651	1950	2406	1549	2713	2207	2932
100159652	2878	3455	2648	8059	7662	6377
100159653	1275	1264	1170	384	165	313
100159654	16094	12132	14396	20008	18600	13319
100159655	26348	23581	17673	1800	1600	1411
100159656	0	0	0	436	291	262
100159657	4525	6543	5275	9847	9448	8162
100159659	0	0	0	0	0	3
100159660	743	1375	1212	3693	4030	2867
100159662	150	52	54	5501	1056	4502
100159663	14	12	0	1019	792	557
100159664	71778	72369	58135	10543	11576	10850
100159666	358	442	271	258	362	268
100159667	29749	31943	36574	25531	21966	15221
100159668	97	50	67	56683	21032	42342
100159669	37	44	51	1676	1158	1397
100159670	1084	1261	813	2164	1955	1581
100159671	4752	7683	6581	8294	7596	6150
100159673	12530	11032	10028	3675	3794	3223
100159674	1622	2153	1865	2140	2684	1867
100159675	1951	2840	2449	4301	5534	3707
100159676	101	89	37	998	705	775
100159678	409	553	472	536	539	455
100159679	0	0	0	0	0	0
100159680	547	867	645	1447	1575	1167
100159681	758	680	551	862	804	610
100159682	1484	1539	1336	1785	847	1361
100159683	0	0	0	0	0	0
100159684	371	506	261	654	1320	580
100159685	15	1272	455	555	15330	14744
100159686	2194	3111	2570	3283	3870	2781
100159687	273	299	225	503	529	398
100159688	133	109	15	15982	5393	8873
100159689	16360	21860	18492	13602	12690	11256
100159691	0	10	0	708	555	440
100159692	557	548	489	816	900	701
100159693	8	0	19	1682	2093	1367
100159694	683	555	598	3530	5083	2475
100159695	15	11	9	453	271	174
100159696	792	991	826	4269	4762	3371
100159697	2040	2987	2068	5427	4704	4217
100159700	7526	1011	1851	82110	24892	30230
100159701	4653	6017	5202	5665	3853	3938
100159702	2516	2937	2573	2116	1519	1410
100159703	25264	21095	18837	2477	1752	823
100159704	1071	1665	1397	4214	4879	3594
100159705	8923	7857	6852	3944	4021	3473
100159706	17343	16516	14263	2811	2987	2559
100159707	1151	1348	1119	1068	1079	913
100159708	67	150	68	246	204	189
100159709	1264	1665	1683	9257	9226	6997
100159710	4	7	7	0	17	3
100159711	3229	3302	2475	3663	3496	2582
100159712	2	0	3	1	3	3
100159713	927	1557	1255	2920	3351	2776
100159714	785	765	510	889	1007	753
100159715	56	101	55	2135	1493	2287
100159716	177	224	175	450	531	338
100159717	0	0	0	0	0	0
100159718	0	0	0	0	19	56
100159719	195	491	175	6007	8869	4706
100159720	46	55	42	773	359	260
100159721	264	397	291	1746	1637	1416
100159722	225	188	161	264	340	262
100159723	450	538	528	1020	943	796
100159724	460	525	436	695	1043	645
100159725	1190	1292	1144	769	964	690
100159728	245595	251862	223043	23898	22109	23042
100159729	779	868	665	923	968	709
100159730	6	0	10	93	76	42
100159731	12	0	0	3726	448	1045
100159732	5	10	0	177	147	169
100159733	459	518	626	2129	2365	1858
100159734	3505	4163	3310	2366	2112	1869
100159735	10	0	0	631	5	285
100159736	1129	1031	648	771	1015	628
100159738	0	5	0	958	608	644
100159739	1165	1792	1498	3283	3185	2832
100159740	1674	1541	1305	2370	3286	2397
100159741	1182	1185	1210	7400	6794	2802
100159742	994	1218	651	8581	10636	8363
100159743	29	65	16	2021	913	1342
100159744	1797	1539	1425	1821	1449	1417
100159745	2304	2919	1607	889	1697	433
100159746	2785	11956	3972	30982	153865	62821
100159747	950	1428	1201	2386	3070	2317
100159748	178	265	216	773	700	561
100159749	1653	1564	1001	1641	1824	1400
100159750	249	319	59	7121	3733	5739
100159751	4980	6176	4809	4568	4458	4297
100159752	533	464	245	952	729	1178
100159753	0	0	0	0	0	0
100159754	7	0	0	115	129	48
100159755	1264	1465	1090	2167	2601	2075
100159756	153	221	140	5911	4277	3774
100159757	8118	8873	6989	8221	8738	8737
100159758	1179	2160	1591	5822	5394	4353
100159759	1644	1762	1214	2033	1809	1642
100159760	8888	8845	7053	7647	7474	7142
100159761	1246	1857	1409	3490	2934	2822
100159762	1218	1644	1127	3339	3598	3099
100159764	13836	17140	12675	13633	12052	11351
100159766	4779	4479	3618	2942	2863	2341
100159768	1248	1345	1015	1573	1577	1258
100159769	1844	3354	2450	17816	22231	24901
100159770	2051	2079	2317	3735	3369	3107
100159771	995	1183	1017	1530	2113	1557
100159774	3342	3072	1967	1744	2747	1973
100159775	173	256	179	225	448	259
100159776	721	1128	963	1194	1295	986
100159777	1859	2347	1977	3157	2801	2464
100159778	17511	18035	20623	112799	92130	141851
100159779	0	0	0	0	0	0
100159782	5793	6480	4528	4893	5977	4228
100159783	1204	1703	1197	3444	4054	3202
100159785	739	1181	1021	2341	2510	2215
100159787	5008	5438	4758	2833	2405	2166
100159788	4344	4001	3163	2713	2673	2472
100159789	861	1021	979	550	586	464
100159790	12569	11760	17283	10645	7147	7109
100159791	79	422	60	3486	8565	10227
100159795	5236	5035	5955	15375	12719	22809
100159796	0	0	0	15	6	16
100159797	1129	2330	1062	2628	12677	10662
100159798	1209	1817	1429	1329	1834	1072
100159799	840	865	627	412	648	430
100159800	33	51	22	909	520	612
100159801	0	0	0	7	7	8
100159803	17	32	28	1149	839	649
100159804	3055	2753	2224	794	1050	705
100159805	3630	3692	3486	51696	39415	50035
100159806	5946	8223	6622	9787	9692	8822
100159807	0	0	0	0	17	18
100159808	0	0	0	0	0	0
100159809	0	0	0	0	0	0
100159810	0	0	0	0	0	0
100159811	49	78	52	1137	754	943
100159812	0	4	0	120	78	139
100159813	37832	30806	25104	15543	18612	13219
100159814	179	160	76	3224	2019	2124
100159815	977	1221	1026	1923	2363	1590
100159817	493	478	400	979	1217	941
100159818	5103	7403	8079	7375	8414	5797
100159821	27	35	12	3884	3641	3436
100159822	1261	1567	1547	2034	2915	1702
100159824	4484	6007	5262	10211	10803	8454
100159825	1878	1840	1481	1345	1423	1234
100159826	19	6	7	5	19	8
100159827	878	1172	1443	3341	3674	2516
100159828	242	379	206	8460	8765	11070
100159829	3304	4638	3417	4906	6439	4645
100159830	0	0	0	2	1	0
100159832	435	568	468	1246	1296	1240
100159833	0	0	0	0	0	0
100159835	41643	44444	36633	8657	7115	7201
100159836	1350	1816	1469	1292	1225	1166
100159838	0	0	0	0	0	0
100159839	147	284	80	5696	6162	1480
100159840	629	912	691	2523	2018	1877
100159841	56872	45406	39865	6342	4648	4432
100159843	2610	3557	3092	3098	4271	2884
100159845	8511	8958	6493	9193	9758	7529
100159847	2362	2899	2566	3876	3068	2811
100159848	273	385	232	1144	967	878
100159849	34522	32891	23586	24564	31134	26349
100159850	0	0	0	0	0	0
100159851	3	10	7	222	112	123
100159852	3671	4974	4873	10537	8714	5995
100159853	4419	5227	4121	4448	4473	3648
100159854	0	0	0	0	0	0
100159855	160	87	41	175	342	298
100159856	1264	1715	1158	2571	3137	2214
100159857	101	140	25	383	2013	376
100159859	1644	2172	1146	4001	4708	3242
100159860	1070	1289	823	2268	2351	1901
100159861	122	133	225	735	658	556
100159863	28	25	16	272	192	207
100159864	866	1018	666	1953	1933	1595
100159865	872	1065	647	1419	1472	1161
100159868	23	13	0	1116	707	810
100159869	550	654	378	1235	1132	1002
100159870	2292	2364	1889	1967	2132	1509
100159871	90	112	90	298	404	259
100159872	396	438	151	431	764	254
100159875	1987	2603	2088	3086	3304	2468
100159876	2929	2583	1906	2317	2274	1756
100159877	202	185	70	1859	1891	1574
100159878	3173	2633	2241	1875	1912	1485
100159880	974	1168	1116	4242	6370	3755
100159883	7	5	0	9	9	7
100159884	7492	8985	5701	11229	11649	12456
100159885	43	19	41	559	672	631
100159886	107	281	145	2743	4920	3176
100159887	0	0	0	32	22	30
100159888	2956	4474	4123	6954	6277	4625
100159889	386	245	103	1337	1220	1008
100159890	0	0	0	0	0	0
100159893	891	1138	857	1050	1143	784
100159894	340	427	340	439	398	285
100159895	25	16	9	778	383	534
100159897	1332	1565	1444	596	539	409
100159899	2510	3294	2782	7296	8749	6499
100159900	2530	2131	2303	2865	5184	3523
100159901	2665	3402	2931	3531	3612	3001
100159902	1740	1596	2043	4265	2746	3525
100159903	2573	2241	2310	914	612	808
100159904	2317	3027	2685	3098	3935	2546
100159905	23	25	22	117	203	303
100159906	2329	3046	2173	4055	5937	3918
100159910	1137	1327	1434	1566	1392	1180
100159911	0	2	2	8	9	14
100159913	75	97	37	36	32	14
100159914	193	49	116	30745	3278	3367
100159915	755	881	1025	4895	5248	4257
100159916	11	38	0	982	639	729
100159917	0	0	0	0	0	0
100159918	439	489	402	551	859	444
100159919	1134	1700	1236	1581	1544	1478
100159920	0	0	0	0	0	0
100159921	43	0	25	142	188	414
100159922	5922	8060	5833	1784	1525	2466
100159923	0	0	0	109	12	14
100159924	1096	1052	627	727	1285	770
100159925	8	22	0	86	31	72
100159926	0	7	8	466	293	121
100159927	1779	2312	1930	1786	2052	1613
100159929	2586	3722	4090	10807	8483	6915
100159930	46	29	12	271	215	166
100159931	1021	1560	1476	2905	2807	2597
100159932	469	531	79	19739	9236	12176
100159933	16243	21277	15475	38214	35577	40882
100159934	33307	30651	24000	47224	36258	26430
100159935	11183	12146	12602	35039	28547	34813
100159936	579	504	207	1037	1267	905
100159937	28	68	37	1492	2632	699
100159938	402	500	442	1019	1320	817
100159939	75	2946	91	32684	124252	161466
100159941	1130	1776	1578	4233	5399	3439
100159942	2387	2905	2559	2025	2533	1759
100159943	10	0	0	661	546	181
100159944	5215	4193	3419	1786	1838	1555
100159947	889	942	676	842	916	693
100159948	338	500	391	393	507	312
100159949	404	555	446	962	845	831
100159951	1630	1728	1506	1629	1432	1206
100159953	12335	14933	7534	104524	75088	113496
100159955	2931	4007	2876	6284	5883	4802
100159957	1955	1851	1430	1373	1732	1152
100159958	1228	1338	1033	1831	1742	1348
100159959	97	114	21	1577	1659	1152
100159960	1539	1783	1379	1290	1719	1256
100159962	5941	5010	4675	4250	3460	3302
100159963	0	0	0	0	0	0
100159964	19	32	21	22	26	0
100159965	5814	5790	3397	18381	13151	17627
100159966	1286	1323	1059	5263	6521	6209
100159967	3651	3264	2616	3095	3335	2612
100159968	819	1031	811	133022	134017	137213
100159970	2260	3488	3908	1855	2023	1529
100159972	1735	1989	1376	3019	2688	3222
100159973	0	0	0	28	11	0
100159974	823	1089	796	1216	1215	1038
100159976	321	443	350	2057	2678	1990
100159977	50	116	106	273	368	265
100159978	0	0	0	0	0	0
100159979	484	508	358	556	596	435
100159980	423	639	421	4118	3109	6182
100159981	22545	27149	25091	5211	5446	4492
100159982	837	1202	990	1721	1818	1506
100159983	0	0	0	0	0	0
100159984	1233	1476	1146	1280	1334	1232
100159985	1019	1091	1070	1384	1414	2331
100159986	21471	28824	28340	5444	6221	8431
100159987	82	92	134	1697	2217	1739
100159988	13806	10658	9090	7322	6650	5924
100159989	950	699	500	2900	1978	4144
100159990	3417	3138	2833	1135	1476	1105
100159991	18	60	12	4864	3265	1521
100159992	784	888	548	1316	1414	1112
100159993	774	874	566	687	746	590
100159994	1902	2401	1544	1869	2470	1792
100159995	3978	4436	3578	2517	3020	2305
100159996	289	491	218	4134	3051	2174
100159997	2417	2982	2226	3343	3496	2747
100159998	0	0	0	0	0	0
100159999	0	0	0	0	0	0
100160001	1351	1853	1417	3038	3726	2601
100160002	78	26	24	5682	280	1042
100160004	38	16	15	851	299	233
100160005	4032	4089	2647	3332	4340	3234
100160007	1444	1612	1297	510	748	495
100160008	38805	34869	22060	23853	36422	24616
100160009	0	3	0	0	3	4
100160010	1612	1509	1255	1629	1354	1219
100160011	6217	4615	3694	1401	2496	1650
100160013	3591	3385	2898	1585	1923	1377
100160014	1433	2048	2089	2354	2676	2092
100160016	5441	6904	5514	6095	6841	5247
100160017	18674	18446	14491	28629	23973	21282
100160018	1768	2077	1695	2142	1869	1374
100160019	1311	1488	1935	6655	7105	5856
100160020	3831	5255	3823	3389	6071	3611
100160021	384	498	409	1331	1465	954
100160022	900	1228	821	651	1449	585
100160026	12062	13082	7005	31496	22614	35184
100160027	2333	2498	2173	1672	1614	1270
100160028	58	69	23	151	160	113
100160029	308	465	362	687	590	559
100160030	310	483	259	1155	1032	1535
100160031	0	0	0	0	0	0
100160032	19008	18394	8657	48718	45093	59914
100160033	15296	18748	13088	6789	8073	13077
100160034	22159	21784	14749	18389	15905	18498
100160035	14239	12284	11147	3847	3297	3653
100160037	531	545	408	623	758	535
100160038	3200	3259	2631	2398	2354	2546
100160039	37605	35274	31610	13930	12397	10219
100160040	549	397	328	1271	842	1843
100160041	19885	25413	25273	17565	18633	17407
100160043	841	897	742	2885	3123	2606
100160044	860	814	568	407	437	303
100160045	15932	15853	13259	6126	6185	5189
100160046	17446	19802	12706	39810	37952	58630
100160047	514	560	509	7950	6647	4145
100160048	914	650	563	1733	1848	1826
100160050	12289	12276	9798	11120	9697	9339
100160052	558	568	686	5940	5273	5002
100160053	1195	1235	1024	1928	2516	1722
100160055	1115	1555	1135	909	1251	756
100160056	2559	2763	1501	5862	5597	8091
100160057	306	419	237	1684	1499	2393
100160059	1617	2414	2073	2292	2344	2003
100160060	5342	4688	3660	7463	10058	7670
100160061	600	858	739	995	895	749
100160062	2	2	0	0	8	0
100160065	72	64	64	14175	4932	5229
100160066	1371	1572	1560	2335	2461	1844
100160070	0	0	0	0	0	1
100160072	79	74	32	148	199	122
100160073	377	590	432	4276	3908	3989
100160074	1309	1209	855	497	711	601
100160075	1165	1303	1514	3247	3265	2577
100160076	0	0	0	17	21	27
100160077	719	802	971	2345	2392	1807
100160078	925	1107	734	1231	1763	1091
100160079	245	294	119	12160	7156	6111
100160080	3439	5369	4068	8820	7933	8884
100160081	35220	34548	29304	2933	2301	1853
100160082	444	660	288	2143	2413	2389
100160083	851	972	789	1998	2243	1749
100160084	377	473	297	1425	1976	1190
100160085	0	0	0	0	0	0
100160086	708	853	671	984	999	852
100160087	6235	7109	3261	11769	9800	17050
100160088	186	265	134	6545	10541	10676
100160089	4189	3849	2463	3821	4305	3351
100160090	138	179	132	77	104	79
100160092	545	221	371	14105	5257	6407
100160094	298	330	299	566	659	527
100160095	3876	3318	2440	5389	4691	4952
100160096	0	0	0	0	0	0
100160097	2675	2099	1572	11064	7843	11207
100160101	14	19	11	916	742	242
100160104	86	107	43	373	317	130
100160105	11776	11557	10765	3715	3039	2672
100160106	1690	1933	1793	1738	1823	1395
100160108	826	966	484	2256	2204	3304
100160109	1713	1736	1593	2298	2619	1783
100160111	814	1919	534	26426	35554	8181
100160112	3461	4293	2974	5836	5667	6073
100160116	25221	22168	18789	12987	12729	11250
100160117	0	0	0	0	0	0
100160119	10176	12350	9922	3471	3131	3617
100160120	493	630	488	1339	1408	1113
100160121	49	155	18	85627	50665	60148
100160123	131	143	59	109	290	76
100160125	437	571	534	3147	2090	2373
100160127	96	10	52	13325	327	1694
100160128	0	7	0	0	0	0
100160129	6008	7370	5799	8541	7966	8073
100160130	156	174	169	1071	1262	873
100160131	238	264	198	282	273	271
100160133	313	370	274	578	792	460
100160135	2393	2682	2246	4275	5464	3777
100160136	1003	1003	957	1962	3183	2062
100160137	823	1082	780	1387	1523	1065
100160139	182614	191838	251705	138728	115092	121204
100160140	942	1322	915	2153	2378	1711
100160141	1575	1945	1599	4439	4793	3446
100160142	121	128	75	4199	1852	2816
100160144	16056	14214	10686	17059	14514	12155
100160145	2074	2424	1907	1736	1502	1796
100160146	1136	1261	1029	1811	2502	1776
100160147	101	104	101	113	215	82
100160148	287	310	275	472	679	538
100160149	987	746	345	2453	1747	2156
100160150	299	375	362	667	536	462
100160151	16	20	7	564	351	344
100160152	769	104	276	92833	5176	10601
100160153	7007	11404	11907	30918	26948	26480
100160154	877	1156	939	1418	1112	870
100160156	0	0	0	0	0	0
100160157	600	869	707	1057	970	996
100160158	49	30	13	1020	412	569
100160159	957	1158	1239	3865	4927	3169
100160160	985	1038	847	921	881	793
100160161	243	349	234	524	416	469
100160162	7521	6685	5195	12763	10015	10079
100160163	1249	1334	1084	783	685	692
100160164	9	11	7	317	172	232
100160165	440	458	407	323	365	212
100160168	58498	77311	82303	15479	15027	14508
100160169	0	27	24	1180	705	486
100160172	5192	4535	3774	3434	2865	2624
100160173	4240	5870	8746	3665	3198	2390
100160174	357	536	311	430	504	742
100160175	1556	1583	1224	1836	1959	1606
100160176	1293	1793	1492	3030	2774	2357
100160177	614	604	579	849	1021	662
100160178	732	868	827	3852	4602	3611
100160179	2483	3893	3451	2082	1883	1673
100160180	6928	7029	5037	9326	8262	7722
100160181	2051	2847	2423	2372	3174	2133
100160182	3434	3096	2482	2709	2837	2187
100160183	12	27	11	62	103	47
100160184	3857	4896	4468	3958	3778	3084
100160185	59	37	69	41	41	49
100160186	458	533	550	910	1412	932
100160187	92	118	38	13228	9406	10109
100160189	0	2	2	66	55	18
100160190	9	31	0	94	73	103
100160192	8	0	11	698	607	216
100160193	1474	1423	1210	629	934	661
100160194	1219	1257	1000	1359	1439	1091
100160195	539	815	630	2141	2302	1781
100160197	0	0	0	0	0	0
100160198	0	0	0	0	0	0
100160200	1439	1645	1332	1442	1575	1328
100160201	10	0	0	409	208	333
100160202	1206	1079	879	2108	1667	1843
100160203	1152	1643	1236	1202	1400	981
100160204	0	0	0	0	21	0
100160205	662	827	538	923	1001	776
100160206	1316	1352	934	1042	1070	853
100160209	14736	19744	17155	2138	1755	1501
100160210	0	0	0	0	0	0
100160211	5050	6208	6305	5164	7086	5582
100160212	1288	1692	1359	2113	1952	1580
100160214	405	506	383	5027	5762	4260
100160215	63521	55097	39303	48233	53551	43832
100160216	1541	1493	1027	1058	1322	936
100160217	3441	3787	3324	2331	2920	1940
100160218	33	77	23	3794	3326	2826
100160219	313	438	557	1320	1171	1140
100160220	144	52	50	1160	515	670
100160221	0	0	0	0	0	0
100160222	5	6	4	11	17	12
100160223	2047	2233	1504	1861	2478	1695
100160224	14541	21932	24250	68434	76217	60487
100160225	0	0	0	0	2	0
100160226	313	426	67	17001	6965	8422
100160227	2784	3347	2437	4003	3708	3031
100160230	404	414	336	2351	1675	3107
100160232	96	127	52	1723	1422	1371
100160233	10238	8595	7038	4617	4462	3812
100160234	426	520	218	738	757	1029
100160235	5010	5200	4417	2761	2809	2753
100160237	0	28	0	869	379	570
100160238	3373	3688	4252	26617	33223	25366
100160240	1075	1421	1070	1448	1697	1190
100160241	177	180	162	570	868	513
100160246	93	111	119	453	591	361
100160247	20	33	11	832	967	288
100160248	13	12	17	923	548	524
100160249	1507	1593	1522	768	945	749
100160250	949	1249	874	956	1242	773
100160251	19182	15581	12548	818	1076	1176
100160252	82	7	9	27582	2115	12149
100160253	48	28	0	1134	657	775
100160254	3409	4446	4394	6361	4889	4261
100160255	3076	3834	3904	4845	4678	3752
100160256	2023	1712	1186	1982	2182	1642
100160257	0	0	0	0	0	0
100160260	9565	7378	10854	19415	17484	4881
100160262	0	0	0	0	0	0
100160263	1056	1462	1374	2750	2376	2052
100160264	495	610	678	2149	2175	2067
100160265	629	768	406	1415	2757	1235
100160266	35538	32136	22622	29532	33078	26374
100160267	23	15	10	472	251	316
100160268	877	489	481	47919	7068	11906
100160269	897	1040	700	2450	2796	1967
100160271	1200	1421	1344	2343	2716	1955
100160272	0	0	0	1	0	0
100160273	435	489	246	1568	1891	2011
100160274	37	84	63	0	0	0
100160275	5987	7473	5439	7784	9465	6837
100160276	1677	2031	1695	2176	1646	1237
100160277	1345	1938	1319	2473	2659	2220
100160278	25	17	0	180	74	129
100160279	1234	1474	1833	7880	9546	6358
100160280	0	0	0	247	195	185
100160281	938	1062	751	572	742	514
100160284	4593	6144	4988	12770	11286	8895
100160285	1753	1522	1189	1155	1200	984
100160286	0	0	0	0	0	0
100160287	1693	2595	1897	5287	5443	4432
100160289	466	425	699	821	865	1232
100160291	300	332	238	827	1094	726
100160292	493	211	222	103536	19539	49239
100160293	36919	37341	28839	58190	63253	87285
100160294	4808	4499	3841	16294	19877	13652
100160295	1227	1476	1143	1669	2148	1422
100160296	2496	2888	2329	3625	3307	2564
100160299	463	621	428	1128	1354	968
100160300	1127	991	581	3903	3346	3292
100160301	69	199	47	4894	2369	3263
100160303	635	941	857	2015	1657	1809
100160304	102	148	107	184	261	168
100160305	30	5	20	13143	1132	4037
100160306	712	925	724	1515	1352	1144
100160307	1626	2156	1598	3556	2806	2930
100160308	4787	5648	4213	3905	3761	3339
100160309	15409	15674	14916	1385	1549	1344
100160310	91	168	97	52405	45518	32895
100160311	7	36	0	2110	1069	1511
100160312	0	0	0	0	0	0
100160313	3183	3380	3742	12968	14454	11205
100160314	2123	2937	2580	2288	2957	2274
100160315	1547	1310	776	2034	2148	1688
100160317	681	785	686	1001	1080	673
100160318	6441	9590	8396	12518	11689	9279
100160319	1742	1572	1180	1144	1368	1088
100160321	856	718	646	9207	6649	4114
100160322	919	983	799	1214	2010	1160
100160324	0	0	0	166	41	93
100160326	160	179	72	122	207	114
100160327	1	0	0	1	0	0
100160328	5219	4818	3681	2374	2441	2352
100160329	1257	1355	1079	974	901	890
100160330	1625	1526	1370	1987	2161	1667
100160332	550	333	344	1723	2381	1415
100160333	2849	2932	2043	5331	5155	4393
100160334	869	901	841	1315	1283	1067
100160335	1399	1720	1394	1749	1314	1228
100160337	7	8	12	801	671	144
100160338	2871	2580	1675	968	1585	950
100160340	46755	40945	29707	35322	40075	31309
100160341	23	37	3	30290	11007	31591
100160342	0	0	0	0	0	6
100160344	2442	1821	1958	16420	10285	10476
100160345	10455	9031	7640	5191	5115	3987
100160347	1404	2304	1829	2679	3139	2779
100160348	0	0	0	0	0	0
100160350	3718	4151	2981	3612	5070	3702
100160351	1	5	0	272	168	157
100160352	595	260	139	1581	1368	1245
100160353	7823	8026	6824	5068	4547	4302
100160354	25131	21620	18001	12634	11304	10262
100160356	0	775	359	180	19804	12730
100160357	1464	1618	1265	1076	1389	1006
100160359	1667	2014	1664	7610	8328	6517
100160360	2855	3323	2643	4599	3858	3487
100160361	339	347	298	531	653	516
100160363	559	705	655	806	1050	801
100160364	1010	1458	698	5323	5655	7527
100160365	575	576	603	1790	1580	1863
100160366	29	14	16	527	336	450
100160367	2982	2861	2729	11148	8162	7582
100160368	1786	1635	2415	38062	32903	25319
100160369	1471	1435	1053	3744	2630	2386
100160370	5479	5900	5341	6426	5890	5421
100160371	13309	9734	8228	13312	9352	8547
100160372	464	611	501	1838	2134	1502
100160375	2324	3418	2658	4194	3854	3541
100160377	0	0	0	118	93	135
100160379	1193	1300	1073	825	757	695
100160380	15716	14625	11661	15885	16621	20629
100160381	35	0	11	1324	52	229
100160382	964	1045	1019	1295	1512	1027
100160383	6595	8404	7258	5121	5912	5882
100160385	3573	5492	4035	12368	12022	10919
100160386	9156	11689	10012	12577	13539	10784
100160387	1261	1319	728	1326	1578	1432
100160388	453	644	502	534	607	499
100160390	7	12	7	2875	1860	1451
100160392	2120	1774	1379	2343	2792	2177
100160395	1720	1735	1303	2181	2490	2141
100160396	0	0	0	0	0	0
100160397	526	346	215	1698	1417	1310
100160398	231	395	282	453	614	399
100160399	7942	8502	7027	8480	6293	5943
100160401	863	1068	990	2167	2348	1589
100160402	0	0	0	141	100	32
100160404	119	13	27	12650	427	3875
100160406	22936	23537	18337	14950	14202	12142
100160408	8511	7296	5743	7290	6334	6126
100160409	5910	7118	6147	3544	3638	3276
100160410	1991	1713	1474	1021	959	806
100160413	37	42	32	5328	3597	4107
100160415	16574	16442	14319	10059	10108	8872
100160416	1671	1740	1442	1191	1215	1109
100160417	0	0	0	0	0	0
100160419	695	957	788	582	770	541
100160420	0	0	0	39	64	13
100160421	1013	1133	141	42364	19718	27013
100160423	0	0	0	0	0	0
100160425	606	843	697	1060	1041	928
100160427	7412	12251	10534	5746	5350	5331
100160428	932	1316	998	1359	1306	1107
100160429	8962	10036	5560	9492	10903	8532
100160430	0	0	0	0	0	0
100160431	636	328	317	10604	5812	3588
100160432	522	711	616	627	789	620
100160433	6200	6967	6275	4699	4995	3676
100160435	7687	9210	7319	9875	10678	8511
100160436	0	0	0	0	0	0
100160440	7818	7359	4116	9475	8616	9943
100160441	335	384	282	757	672	484
100160442	13763	15643	14032	8065	3602	5395
100160443	706	977	837	1549	1548	1218
100160444	1258	915	700	1468	1213	934
100160446	2233	3033	2557	2258	3052	1951
100160447	1775	1826	1814	4532	5019	3722
100160448	1228	1007	584	1693	2076	2169
100160449	3706	4515	3557	2266	2327	1877
100160450	705	814	697	1396	1480	1132
100160451	204	290	241	2314	1952	1806
100160452	34	29	0	672	438	541
100160453	0	0	0	0	0	0
100160456	430	431	498	5849	6011	5978
100160457	105101	95526	89741	845	1063	847
100160459	90	113	19	21215	16576	13889
100160461	6077	6439	5251	2082	2264	1948
100160462	146	88	43	2773	2243	2116
100160464	38096	39932	36698	4374	4266	3607
100160465	486	739	635	1032	906	801
100160466	878	2016	1271	649	1249	863
100160467	2164	2481	1933	3019	3033	2407
100160468	12002	12231	9158	8897	10656	8504
100160469	681	1141	1517	2907	3329	2544
100160470	4136	5159	3961	4280	4205	3354
100160471	505	632	533	1017	1026	718
100160472	2007	2677	2364	2291	2362	2128
100160473	2895	3967	3017	3727	4642	4122
100160474	846	1110	780	1326	1418	1092
100160475	19	34	17	1176	662	259
100160476	312	347	300	742	825	652
100160480	1625	4167	3259	165676	532581	199326
100160481	2842	4017	3235	20621	19595	27362
100160482	5286	4611	6155	4829	5210	4359
100160485	871	995	852	1572	1531	1217
100160486	5692	7594	5060	67093	50044	23371
100160487	601	536	453	565	543	480
100160488	46184	45880	48096	14609	12459	8541
100160490	315	543	353	476	623	489
100160493	1781	2042	1342	5700	4348	3612
100160494	4489	3966	3369	2134	2209	1699
100160497	0	0	0	0	0	0
100160498	593	649	432	4257	2947	3312
100160499	635	1016	745	766	1064	778
100160500	357	377	451	2708	3301	2379
100160501	607	1658	770	1339	2130	2773
100160502	63	15	9	33	34	23
100160503	223	323	161	304	394	232
100160504	5045	5558	4785	2646	2657	2327
100160505	1431	1774	1705	4906	7633	4916
100160507	3053	4412	3225	5232	8024	4617
100160508	682	747	647	734	772	690
100160509	89	10	12	3520	100	551
100160510	689	917	738	990	1072	811
100160512	126	562	198	924	9350	11843
100160513	7077	10254	9137	15702	12166	10642
100160514	8116	8428	7462	3877	3881	4132
100160515	273	381	278	371	374	230
100160516	2621	2691	1755	2414	3009	2482
100160517	48373	42007	40261	4279	3528	4300
100160518	0	0	0	0	0	0
100160519	0	0	0	29	17	0
100160520	5169	6419	4718	7329	8803	6575
100160521	6837	5691	4729	2104	1064	1331
100160523	6390	6813	5635	3441	3960	3104
100160524	31	44	0	2420	1652	1880
100160528	1993	2165	1710	2619	4050	2585
100160529	1450	1872	1374	3096	3813	2578
100160530	5590	7236	5228	4705	4797	4302
100160531	7892	7372	4530	6471	7542	5716
100160532	0	0	0	0	0	0
100160533	11290	11775	9468	17225	16823	14180
100160534	1396	1510	1135	1185	1212	1097
100160535	4	2	0	31	15	25
100160536	1479	2364	1859	3342	2704	2627
100160538	1698	2295	1963	3257	2805	2453
100160539	1140	1121	931	932	889	761
100160541	327	458	275	2394	2794	2625
100160542	0	0	0	0	0	0
100160543	961	1065	908	2957	3258	2303
100160544	2179	3208	3009	5109	4890	3882
100160545	26973	34395	26213	1378	2077	1399
100160546	625	737	501	685	811	674
100160547	5750	4356	4942	6442	7851	5662
100160548	188	260	203	263	305	214
100160549	1470	2059	1726	2412	2708	2004
100160550	98516	132758	123341	13767	13007	17724
100160552	3947	5979	4611	3606	3670	4335
100160553	0	8	0	30	10	0
100160554	73	93	70	2129	947	1733
100160558	1829	1007	1200	7844	5088	7498
100160559	10465	22114	15252	29079	34540	32432
100160561	883	1583	1227	2424	2863	2088
100160562	4287	3789	2885	14264	10621	10561
100160563	202	207	153	414	668	362
100160565	3955	4701	3940	3244	2836	2517
100160566	5435	5801	3661	10019	5760	4433
100160568	7	11	37	615	589	530
100160569	478	287	111	536	968	523
100160570	266	282	167	794	544	997
100160571	502	511	269	1548	1189	1642
100160572	1317	1398	1041	886	1254	896
100160573	0	116	0	1370	1938	3250
100160574	2702	2553	1965	1455	1923	1189
100160576	62	103	48	284	391	688
100160577	4782	4502	2677	16887	15976	13410
100160578	0	0	0	0	0	0
100160579	8554	9229	6539	5696	7870	5627
100160582	189	303	175	1521	1341	1527
100160583	753	909	915	1816	1964	1529
100160584	2739	4984	4676	5698	5234	3822
100160585	5367	4957	4262	4417	4097	3362
100160586	25317	22958	18894	6786	9041	9939
100160587	549	747	565	616	941	565
100160590	11346	11288	9048	6054	5783	6320
100160591	2229	2747	2363	2155	1989	1795
100160593	60	92	23	2754	1728	2308
100160594	193	229	280	705	766	518
100160595	527	732	615	1232	1401	1076
100160596	0	8	0	15	30	0
100160598	73	82	95	929	1880	827
100160599	14002	16960	13638	2387	3360	3791
100160600	413	534	293	913	1997	979
100160601	69	50	15	1684	821	1278
100160602	433	618	370	377	672	333
100160603	2084	2402	1997	2229	2069	1875
100160605	373	470	394	294	375	288
100160608	2397	2383	1461	3278	3017	2435
100160609	9371	9894	8819	8179	6989	6853
100160611	8277	9091	7102	6766	6374	6262
100160612	7207	6717	6114	4215	4456	3751
100160614	176	219	285	705	1151	707
100160616	0	8	0	278	100	176
100160617	3253	5382	5224	7718	8205	9294
100160618	43	108	18	777	1822	432
100160619	39	44	9	166	214	69
100160620	88	24	29	4286	1154	1631
100160622	1475	1877	1568	1719	1881	1410
100160623	325	381	334	1021	1141	774
100160624	19	0	11	2411	579	1472
100160625	18658	17390	15798	2405	2656	2392
100160627	23619	27441	26069	305	388	274
100160628	0	0	0	0	0	0
100160629	293	386	197	5446	3730	3289
100160630	34	11	0	273	218	216
100160631	619	633	424	1226	1493	989
100160632	0	0	4	0	0	0
100160633	2950	2895	2636	5929	5921	5715
100160634	0	13	0	116	65	223
100160636	727	1024	1026	919	1229	846
100160637	8879	9066	6933	6498	7322	6878
100160638	389	290	299	1195	1095	1052
100160639	1378	1781	1456	2392	2402	2298
100160640	46527	39928	33128	25207	24531	21705
100160641	1668	1581	2370	1587	1595	2188
100160642	26	7	0	473	278	318
100160643	1032	1135	822	1123	1570	1144
100160644	192	77	88	8658	641	1094
100160645	4005	3738	3509	2695	2291	2103
100160646	2980	2376	2040	1099	592	386
100160647	1199	1681	1438	1048	1307	976
100160648	1788	589	845	86499	19728	19521
100160649	328	458	299	707	728	508
100160652	0	0	0	0	0	0
100160653	0	7	0	5	9	8
100160656	490	550	333	880	678	657
100160657	2880	2617	3104	7955	5805	5252
100160658	15238	22855	16594	21883	20220	21877
100160659	6464	10519	8797	14569	14477	12973
100160661	6	3	0	277	208	124
100160662	11161	10779	9732	11060	8793	7899
100160663	8	12	5	541	471	471
100160664	5081	5672	5246	952	880	695
100160665	411	504	397	11501	9962	5138
100160667	2599	1936	1285	176729	63974	50237
100160668	808	1048	893	2319	2623	2079
100160670	1014	1289	936	1295	1412	1191
100160676	7300	6757	4920	6499	6602	5315
100160677	2087	2444	2310	2525	2475	1770
100160678	32	31	0	1008	623	726
100160679	717	1092	777	1621	1454	1223
100160680	489	583	513	1453	1406	1099
100160681	420	622	439	869	979	1793
100160682	324	167	113	6276	767	586
100160684	880	1127	1019	1175	1184	847
100160685	0	0	0	0	0	0
100160686	303	400	257	213	369	204
100160687	324	360	237	235	317	232
100160689	8667	6367	9216	6877	8726	6424
100160690	198	128	57	835	1071	607
100160691	16057	17420	17370	11088	9932	9916
100160693	810	1110	807	1020	1301	1085
100160694	878	1114	955	2426	2538	1763
100160695	370	375	375	525	744	443
100160696	7147	7951	6509	2939	3245	2724
100160697	843	1008	733	1229	1177	894
100160700	23133	17835	24903	3275	3340	3356
100160701	7128	7187	5889	4070	3889	3510
100160702	11489	7985	9310	55750	57815	45169
100160703	817	684	284	832	1366	849
100160704	125	48	30	1794	1630	1791
100160705	2356	3598	3127	2540	2388	1964
100160706	191	346	287	486	518	389
100160707	0	0	0	0	0	0
100160708	0	0	0	0	0	0
100160709	2030	2076	1586	1373	1189	1093
100160711	1795	2269	1827	3078	2775	2509
100160712	354	180	285	4578	1723	2489
100160713	46	45	32	400	182	203
100160714	334	439	208	1077	1422	1937
100160715	387	785	418	2379	3039	3031
100160716	2286	2590	2076	1668	1645	1365
100160718	1060	1136	854	1029	1001	804
100160719	1180	1302	1083	1100	1143	1030
100160720	24755	45308	25726	65008	74540	94396
100160721	2662	3645	2187	4510	4888	5077
100160723	0	0	0	0	0	0
100160724	170	160	132	1450	1278	369
100160726	22	14	8	357	215	347
100160727	22	66	0	9482	5317	7549
100160728	105	108	51	2443	1393	1494
100160729	0	0	0	0	0	0
100160730	1816	2356	959	3097	2874	2780
100160731	0	0	0	543	8	71
100160732	11920	11190	8718	10928	12402	9895
100160733	216	256	166	144	380	118
100160734	3002	2113	1810	4503	4472	3340
100160735	557	488	311	2164	1744	1524
100160736	48328	87608	77575	121380	177231	165338
100160738	0	0	0	0	0	0
100160739	0	0	0	0	0	0
100160740	1140	1357	1059	1239	1138	972
100160741	1376	1772	1285	1804	2145	1590
100160742	1554	2008	1423	1910	2032	1663
100160743	0	0	0	0	0	0
100160744	5502	7415	6650	5876	6202	5187
100160745	3097	1501	1894	4004	1632	3779
100160746	1219	1635	1373	1833	2533	1589
100160747	292	137	133	1622	661	857
100160748	0	8	0	33	70	13
100160750	132	82	34	193	198	155
100160751	91	112	99	365	272	92
100160752	1017	1192	1074	3119	3574	2530
100160753	12145	13293	11042	703	652	1269
100160754	4133	4274	3954	4952	3574	2541
100160755	3407	3413	2730	2209	2343	1803
100160756	50	35	0	7342	4390	5216
100160757	78	43	19	685	366	536
100160758	715	750	734	1323	1360	1014
100160760	3760	3530	2793	3280	3077	2630
100160761	1643	2099	1866	3240	3036	2551
100160762	44	159	44	388	938	1097
100160764	2022	2282	1637	1430	1756	1301
100160765	1519	1548	1054	1482	1503	1185
100160766	1123	1193	853	906	1122	902
100160767	57	78	52	68	87	38
100160768	134	57	22	1659	1121	1046
100160769	4294	3877	2887	2224	2713	1986
100160770	6986	7719	5763	8560	7768	7926
100160771	1351	1686	1650	2004	2282	1766
100160772	1172	1246	1224	2070	3240	1944
100160773	108	110	108	116	101	107
100160774	2313	2648	2060	3430	4137	3032
100160775	53	41	0	2349	1503	1924
100160776	24	27	23	640	511	156
100160777	363	389	220	212	367	153
100160778	1848	2743	1674	3093	4397	2879
100160779	1672	1640	1383	6724	6110	4576
100160780	650	1070	842	2699	2628	2323
100160782	959	877	676	1380	1132	1089
100160783	1046	1101	964	832	1225	1090
100160785	257	313	197	1293	1280	1905
100160786	34	6	2	195	172	170
100160788	696	980	729	795	680	632
100160789	0	0	0	0	0	0
100160790	2599	2772	1902	3108	3333	2884
100160791	574	746	607	1407	1675	1205
100160792	46191	59926	58537	34271	26301	17447
100160795	42	15	11	417	257	335
100160796	576	731	593	1679	1229	1153
100160799	372	434	309	551	667	437
100160800	1079	1203	991	1164	1150	886
100160801	241	347	155	1164	1085	812
100160802	1334	1683	1265	629	1481	651
100160803	2545	2968	2567	1823	1975	1416
100160804	0	0	0	22	19	0
100160806	76	116	26	8178	3817	3783
100160807	1549	1252	921	7445	5245	5057
100160808	393	855	495	1419	1665	2260
100160809	1975	2793	2199	3525	4633	3381
100160810	315	491	444	606	648	661
100160811	2355	3385	2819	5261	6057	4526
100160812	2753	3283	3238	1050	701	716
100160813	78	113	76	6871	6624	4542
100160815	146	52	17	629	679	840
100160817	876	1164	1383	8749	10633	8536
100160818	1564	1760	1560	2058	3410	2168
100160819	2448	2745	3082	6455	7075	5895
100160820	1937	2674	2287	3402	3414	2829
100160821	1814	1914	1504	1474	1951	1271
100160822	56	18	17	291	293	224
100160824	1560	1835	1498	1148	1095	909
100160827	13966	16239	14317	5308	5547	5684
100160828	569	703	522	1435	1744	1273
100160830	590	680	465	2503	2901	2431
100160832	30	14	19	1192	916	1186
100160836	51	74	29	64	90	55
100160837	43	49	44	17261	6174	11918
100160839	2912	3576	2670	5073	4845	3759
100160840	473	549	434	481	704	460
100160841	3011	3929	3396	3853	3820	2899
100160843	911	1060	847	2167	2624	1742
100160844	1235	1101	889	959	971	805
100160845	3784	3910	3334	4239	3415	3379
100160847	3980	4545	3065	7494	6737	5572
100160848	9933	8104	7158	6339	4792	4859
100160849	900	1080	892	346	338	331
100160850	130	125	99	8158	3081	4363
100160851	2271	2764	2280	2568	3015	2390
100160852	2420	2448	2064	4320	6378	4063
100160853	102613	86941	71114	24035	18411	33637
100160854	565	894	803	2904	2855	2229
100160855	3118	3441	2370	5338	4235	3372
100160856	803	1110	793	1985	2135	1661
100160857	6536	5688	5093	2871	2813	2058
100160859	26	26	12	165	193	301
100160860	8291	10745	8788	2923	2462	2185
100160861	815	995	780	787	976	604
100160862	2309	2064	1742	786	955	773
100160863	9	11	0	370	124	168
100160864	6633	6627	4960	5725	5627	5247
100160865	8800	8584	6168	7296	7678	6215
100160866	471	655	465	1202	1828	1022
100160867	906	1062	789	767	839	705
100160868	4970	3201	2969	1790	1487	1016
100160869	106	130	29	7435	3997	1701
100160870	393	569	452	1025	1184	811
100160872	575	765	536	1098	1242	915
100160877	1738	2287	1666	3543	3419	3012
100160879	1007	1378	959	1921	2218	1568
100160880	1238	1690	1555	1946	2632	1856
100160881	129	139	116	713	581	605
100160882	63	153	41	12072	10573	7410
100160884	16358	19351	14788	23051	20128	20927
100160885	1097	1159	925	1707	1743	1485
100160886	8786	8579	7511	2403	1698	2646
100160887	3334	3562	2725	3642	3973	3187
100160888	3703	4297	3726	3043	3520	2611
100160889	3352	3465	2136	18466	18904	17506
100160891	942	1225	813	1692	1717	1480
100160892	582	712	543	1066	1078	930
100160893	253	298	311	737	739	562
100160894	1984	1698	1019	1241	1877	1262
100160895	20	76	21	3755	3013	1333
100160896	0	0	0	0	0	0
100160898	645	666	529	788	1759	695
100160899	1192	1274	873	1341	1885	1335
100160900	1032	1456	949	1409	1397	1343
100160902	2558	4093	2956	7213	6605	5323
100160903	20	18	17	2043	1452	431
100160904	83768	90067	79642	11711	11233	8868
100160905	179	111	32	455	449	329
100160908	1169	1569	1313	1473	1398	1258
100160909	1013235	762435	749630	8901	12431	10339
100160911	3	0	0	2341	1607	571
100160913	1525	1748	1220	1521	1720	1371
100160914	50281	79124	81304	20163	20279	15812
100160916	90	60	38	43	94	33
100160917	10848	11076	9017	8303	7793	6902
100160918	4473	4139	4143	16657	14604	17547
100160919	9	166	77	354	2201	1917
100160920	725	569	432	8318	17279	7051
100160921	514	585	507	383	401	329
100160923	0	15	0	0	0	0
100160925	575	718	514	3354	2666	1333
100160926	357	437	303	652	1045	590
100160927	5066	4327	3214	4760	4523	3403
100160928	0	0	0	0	0	0
100160929	1721	1689	1486	4115	4246	2831
100160930	14	21	9	167	264	309
100160931	932	856	789	1232	944	1271
100160932	1966	1965	1916	2145	1991	1683
100160933	3660	2575	1950	1677	2713	1756
100160934	139	12	18	59581	5020	26934
100160935	530	504	452	2945	2775	2248
100160936	18	53	17	1455	1217	357
100160938	4193	4965	4156	6191	5698	5058
100160939	42254	33557	27977	18343	17474	15304
100160940	926	1243	1053	2940	3149	2305
100160941	4849	6257	8084	5126	4296	2699
100160943	40	90	69	373	511	175
100160944	2524	2332	1766	1375	1630	1419
100160946	558	635	479	780	759	601
100160947	887	50	246	50014	1264	6924
100160949	669	794	760	1597	1712	1356
100160950	0	0	0	0	0	0
100160951	5982	6525	5490	4268	4636	3849
100160952	321	603	345	468	745	406
100160953	2279	2417	1043	9475	6645	7813
100160956	117	172	142	247	325	197
100160958	0	3	0	0	0	0
100160959	1012	1307	1014	4957	6240	4198
100160961	0	0	0	0	0	0
100160963	70	73	44	647	589	265
100160964	444	672	472	709	853	610
100160965	2304	2705	2162	2400	2560	1982
100160967	293	412	425	1966	1785	1527
100160968	1189	1335	1083	1064	1708	1013
100160969	0	0	0	0	0	0
100160970	7752	11009	10751	9848	11356	9817
100160972	0	15	0	0	15	0
100160976	2377	3329	2618	3948	4204	3212
100160980	836	1117	696	6604	5883	4334
100160982	0	0	0	0	0	0
100160983	2945	4041	3493	16248	20203	13144
100160984	20	34	5	26031	10030	28991
100160985	2815	4311	2329	9935	8195	14604
100160987	4547	348	627	41202	10363	11900
100160988	4728	6042	4759	5671	6280	4269
100160989	5101	4600	4121	3113	2897	2350
100160991	18	27	9	675	765	980
100160992	407	518	474	1166	1172	856
100160993	1651	1786	1689	4240	3421	3355
100160994	1048	1391	565	3293	2836	3392
100160996	1925	2314	1164	1230	2736	1187
100160998	1014	1074	1071	4993	5276	4395
100161000	38	58	0	7962	4751	5311
100161003	1997	2350	3355	11095	7731	6542
100161005	943	1124	436	4256	3718	2744
100161006	5	18	8	73	156	190
100161007	2171	1588	1302	1461	1459	1277
100161008	397	409	325	806	758	615
100161009	1819	1647	1556	3815	4829	3408
100161010	876	806	490	986	2512	1005
100161011	365	375	241	451	451	420
100161012	6682	5732	4326	2775	2837	2488
100161013	572	780	1084	4341	5205	3625
100161014	2434	2586	1872	6742	6008	5386
100161015	2550	2562	1211	4879	3640	5801
100161016	11327	12734	11102	3922	3843	3657
100161017	10	29	8	50	42	74
100161018	5155	5262	5610	7925	8379	5913
100161019	8029	7351	5557	5418	6186	4666
100161020	1475	2614	1950	3945	4044	3384
100161021	80897	68357	64640	473	537	483
100161022	1722	2205	1841	1877	1833	1606
100161023	1324	1449	1258	3241	3043	2545
100161024	633	850	668	1617	1204	1163
100161026	2763	3981	3112	3904	3524	3037
100161027	469	355	334	1458	1051	1113
100161028	1309	1794	1257	1986	2581	1923
100161030	11156	14040	16936	53355	55222	44878
100161031	3888	3654	2927	2063	1974	2136
100161032	890	730	651	2865	2010	2301
100161033	4202	5207	4430	2632	3096	2402
100161036	4765	4634	3638	4744	3245	3187
100161037	146	101	84	1520	1143	1396
100161038	216	234	190	843	829	610
100161039	56	149	60	1995	2046	1830
100161040	0	0	0	11	10	0
100161041	4266	5724	4739	7397	6242	5103
100161042	247	310	222	209	269	191
100161043	1408	1943	1300	18340	13682	12601
100161044	559	690	680	1154	1014	920
100161045	1084	1305	1532	4472	3689	3443
100161046	1976	2601	2509	5155	5646	5887
100161048	777	1011	774	1597	1949	1549
100161049	878	1016	699	1632	1330	1183
100161050	1016	1127	925	1407	1175	1203
100161051	970	995	776	1067	1090	786
100161052	35	177	44	32156	29705	22256
100161053	526	510	324	5396	6652	6419
100161054	479	688	468	236	234	292
100161055	599	227	248	25576	1655	5582
100161056	3448	4000	3211	2576	2602	1935
100161057	7	13	6	36	81	88
100161058	25620	31040	27521	19122	15650	12189
100161059	4816	5165	4115	5146	3491	3183
100161061	311	289	239	537	773	578
100161063	459	565	433	441	382	403
100161065	0	9	0	0	0	0
100161066	331	334	319	293	493	378
100161067	3517	4746	3381	4404	5104	4177
100161068	0	0	0	0	0	0
100161069	836	976	766	1547	1872	1408
100161070	814	871	544	1298	1472	1171
100161071	370	565	434	821	906	529
100161072	87	129	164	259	163	179
100161074	2395	3070	2284	2680	3645	2361
100161075	233	284	204	692	762	667
100161078	845	1352	1015	2137	2099	1871
100161079	443	749	730	9708	8311	5434
100161080	7456	9684	6220	13202	16185	11884
100161081	502	55	174	73366	1668	17509
100161082	513	728	550	1845	1490	1367
100161083	0	0	0	0	0	0
100161085	147	140	45	8041	6065	1093
100161087	264	369	397	3039	3016	2143
100161088	1204	1383	1098	742	932	759
100161089	320	703	336	3237	3153	3227
100161091	757	1033	762	1259	1273	918
100161092	1199	1418	967	1000	1464	1024
100161093	2954	3549	3966	8905	9999	9106
100161095	2935	3008	1610	17710	11888	10534
100161096	13553	18096	16559	26187	20174	20688
100161100	2873	3706	3122	4715	4096	3626
100161101	8697	11529	11327	8357	7759	7121
100161102	356	194	149	5048	3482	4087
100161103	20487	20043	12666	21971	26345	19915
100161104	73	76	33	251	503	538
100161105	805	1012	863	2250	1619	1232
100161106	683	717	551	621	693	535
100161107	0	0	0	0	0	0
100161108	2670	2644	2911	18774	18999	14753
100161110	7180	5452	5845	18698	15946	24941
100161111	1562	2293	1443	1976	3342	1950
100161113	4400	7923	7009	3057	3087	4069
100161114	4237	5957	5322	7720	7139	6473
100161116	78	103	82	116	140	96
100161117	4205	3318	2589	8335	6092	7435
[truncated: 15,778 more rows]

## Sheet: Supplemental 5
Supplemental Table 5. A. pisum- EdgeR- Differential expression analysis (bacteriocyte compared to body tissues)
gene ID	logFC (Bac/Body)	logCPM	PValue	FDR	sig DE
115034145	10.37	0.26912	5.34933e-39	2.34881e-37	1
100160274	9.34457	-0.753033	7.81732e-20	9.63088e-19	1
100575365	9.33655	-0.761301	3.72504e-31	1.05606e-29	1
115033905	9.18251	-0.914059	2.31361e-28	5.57202e-27	1
107883259	8.86946	-1.22301	4.95806e-21	6.80057e-20	1
100571868	8.4224	1.6034	9.28506e-38	3.7882e-36	1
107884536	8.07871	-1.98833	2.64217e-12	1.53314e-11	1
100165005	8.01689	10.1707	1.44463e-141	5.20139e-138	1
100570300	7.99523	7.23161	7.43207e-100	2.61065e-97	1
100167729	7.97759	8.21378	8.86873e-109	4.12024e-106	1
100167607	7.93888	13.4793	7.1025e-131	7.86847e-128	1
100161021	7.89143	9.44784	6.51772e-135	9.38681e-132	1
100167419	7.8777	7.79466	7.91857e-111	3.93252e-108	1
100158969	7.67951	-2.35503	8.98478e-13	5.49931e-12	1
100570509	7.66607	7.83377	7.14503e-101	2.78116e-98	1
100568670	7.62663	10.584	4.98161e-131	5.97877e-128	1
100575173	7.60429	9.12574	6.21127e-124	5.26204e-121	1
100571964	7.57791	11.0981	4.17393e-143	2.00377e-139	1
100166357	7.5481	9.03778	1.10053e-145	7.92494e-142	1
100570675	7.54499	9.82086	1.52466e-123	1.2199e-120	1
100163669	7.52955	8.87293	4.79208e-125	4.31347e-122	1
100159262	7.51401	7.37291	5.78119e-135	9.25118e-132	1
115034904	7.50668	-2.50101	2.58713e-11	1.34077e-10	1
100160457	7.45365	9.89093	6.31145e-132	8.26341e-129	1
100161922	7.43687	10.543	7.83812e-115	4.70353e-112	1
100167268	7.38667	6.27157	1.80183e-120	1.23571e-117	1
100164129	7.37211	11.5002	3.07941e-127	2.95664e-124	1
100163807	7.33755	9.02332	4.13727e-100	1.48962e-97	1
100169458	7.32619	9.10955	5.16465e-123	3.91481e-120	1
100169490	7.30547	6.31127	2.06966e-113	1.14643e-110	1
100573722	7.25779	7.9646	3.05771e-86	7.72582e-84	1
100162774	7.17875	8.12914	7.73319e-121	5.56867e-118	1
103311285	7.15537	4.44001	1.99369e-55	1.84059e-53	1
100571243	7.08922	8.51685	1.37461e-117	8.99867e-115	1
100160627	7.05773	7.98262	1.36523e-113	7.86481e-111	1
100160909	7.05051	13.0156	1.51109e-92	4.44137e-90	1
100168678	7.02263	9.73012	1.0671e-96	3.65915e-94	1
100167082	6.98039	9.34348	4.38662e-102	1.75489e-99	1
100164029	6.80001	7.02139	9.9114e-104	4.19835e-101	1
100573548	6.69626	2.98008	2.51088e-49	1.75542e-47	1
100163790	6.68537	8.39099	4.55445e-59	4.72157e-57	1
115033847	6.64885	6.88789	1.71612e-43	9.4334e-42	1
100162203	6.62562	9.60429	2.92364e-94	8.95876e-92	1
100570208	6.60273	3.60645	3.79483e-93	1.13861e-90	1
100159197	6.48075	10.236	5.10164e-76	9.9289e-74	1
100571630	6.39985	-0.136174	1.22416e-17	1.23635e-16	1
100569384	6.36416	3.51967	1.07226e-66	1.52898e-64	1
100164763	6.34965	6.87971	1.39791e-70	2.34101e-68	1
100158928	6.30651	9.10352	5.40892e-77	1.08193e-74	1
100572166	6.23854	2.03873	1.91162e-41	9.26975e-40	1
100164813	6.18646	5.30314	3.91516e-106	1.76207e-103	1
100161188	6.15398	9.44722	7.3963e-61	8.80343e-59	1
100159578	6.06831	1.72117	5.65887e-09	2.22068e-08	1
103308396	6.03172	8.77309	2.5888e-51	1.98319e-49	1
100165191	6.03118	3.50935	7.03069e-84	1.63316e-81	1
100159138	6.01101	10.9894	4.90319e-43	2.60575e-41	1
100161212	5.95347	9.44742	4.93529e-88	1.31626e-85	1
100165977	5.94918	7.75911	1.28887e-81	2.90037e-79	1
100162173	5.93313	10.5509	4.86328e-60	5.51504e-58	1
100169257	5.92454	9.03891	6.74149e-64	8.66883e-62	1
103311672	5.89863	6.84046	1.11911e-80	2.4796e-78	1
100169615	5.89265	7.37297	8.62191e-91	2.48345e-88	1
100165404	5.87715	7.45917	2.57272e-88	6.99101e-86	1
100168152	5.85572	8.76514	4.1308e-102	1.69977e-99	1
100161721	5.85137	9.32044	1.74886e-100	6.45821e-98	1
100569165	5.83954	1.27591	0.000807683	0.00158111	1
107884760	5.79979	4.36208	3.62401e-46	2.27917e-44	1
100574402	5.74827	1.09396	5.0341e-19	5.71324e-18	1
100159221	5.73313	7.15274	5.31344e-88	1.39135e-85	1
107883600	5.64703	-0.244614	1.93006e-20	2.50647e-19	1
100168405	5.64298	9.57161	1.04899e-49	7.44214e-48	1
103309057	5.64111	4.23717	4.00735e-74	7.30554e-72	1
100574710	5.62733	7.58484	3.60595e-55	3.28689e-53	1
100163866	5.5538	6.1819	3.79648e-63	4.79623e-61	1
103309058	5.53044	1.52835	1.62139e-32	4.96836e-31	1
100169313	5.4526	8.24246	9.93688e-42	4.95194e-40	1
100163950	5.42572	8.90533	6.3272e-89	1.75239e-86	1
100169551	5.41185	7.66921	6.24034e-44	3.51068e-42	1
100168975	5.35	8.7135	4.46586e-75	8.3529e-73	1
100164179	5.31519	11.4115	3.87162e-59	4.09993e-57	1
100165626	5.28226	4.79046	8.41448e-36	3.06798e-34	1
100163544	5.26151	3.49627	3.33639e-59	3.58588e-57	1
100166107	5.2564	5.29456	1.22371e-79	2.63044e-77	1
100167737	5.16773	3.18474	4.35934e-60	4.9828e-58	1
100167510	5.13264	7.73894	1.80922e-65	2.48156e-63	1
100572210	5.13052	1.88687	2.44369e-34	8.32009e-33	1
100167176	5.1042	9.35769	8.8698e-51	6.68811e-49	1
115033041	5.07783	3.94442	1.5328e-59	1.68514e-57	1
100159076	5.04235	1.769	6.14445e-29	1.54437e-27	1
107884901	5.03708	5.70179	6.73674e-66	9.41967e-64	1
100569748	5.01495	5.69453	1.3395e-27	3.05246e-26	1
100574649	4.9728	6.57193	6.23207e-61	7.47952e-59	1
100164131	4.95477	2.9922	1.7259e-29	4.51029e-28	1
115033358	4.94448	2.26303	6.15819e-35	2.14228e-33	1
100573626	4.93531	5.14634	2.83052e-52	2.29017e-50	1
100163344	4.91784	7.20554	2.92258e-28	6.9572e-27	1
103309699	4.90802	8.08219	5.07963e-61	6.14764e-59	1
103309798	4.90497	1.72067	5.49879e-23	8.93832e-22	1
100160545	4.90345	8.18984	2.43131e-64	3.18325e-62	1
100166971	4.85393	10.4878	2.50381e-44	1.44239e-42	1
100162662	4.84074	7.3027	5.19395e-70	8.50037e-68	1
100159606	4.83535	3.92078	2.55812e-67	3.75939e-65	1
100165332	4.81924	10.5752	5.2979e-70	8.57307e-68	1
100166719	4.79361	8.72074	7.16446e-58	7.16545e-56	1
100571990	4.78495	-1.0572	6.41684e-17	6.00489e-16	1
103308391	4.76857	0.922604	5.65121e-26	1.1415e-24	1
100169010	4.73648	1.40321	1.86579e-25	3.63615e-24	1
100570687	4.72695	2.65924	3.29393e-48	2.21679e-46	1
100166904	4.70866	8.16083	1.69705e-59	1.85159e-57	1
103309904	4.70416	-2.36275	2.16873e-07	6.96879e-07	1
100573751	4.67581	3.32042	3.30657e-52	2.6604e-50	1
100574551	4.66241	1.2389	1.68914e-05	4.2205e-05	1
100160251	4.65612	7.3127	3.57158e-44	2.04119e-42	1
100569832	4.64818	9.144	7.11638e-27	1.53428e-25	1
115033936	4.64801	1.01855	7.7187e-30	2.0586e-28	1
100167227	4.64214	-1.12327	2.01642e-05	4.98806e-05	1
100161583	4.64159	9.13091	1.39525e-45	8.66136e-44	1
100163336	4.63322	6.02875	8.45454e-38	3.45915e-36	1
100570369	4.62978	3.78125	1.08142e-53	9.16153e-52	1
100165717	4.62416	6.8901	1.35075e-64	1.78472e-62	1
100167759	4.60283	-0.37223	2.46883e-10	1.13998e-09	1
100165282	4.59538	-0.381806	0.00385104	0.00672927	1
100167377	4.57136	8.60894	4.35965e-70	7.21697e-68	1
100166871	4.56337	8.45555	6.61675e-68	1.02467e-65	1
100569235	4.5523	3.63801	4.3127e-42	2.19243e-40	1
100158977	4.54196	6.58524	7.45958e-60	8.39319e-58	1
100160081	4.53546	8.38689	2.26679e-54	1.96665e-52	1
100159655	4.53189	7.82898	4.557e-59	4.72157e-57	1
100166546	4.51287	8.47459	1.10733e-22	1.76023e-21	1
100162627	4.48429	5.93088	6.12614e-38	2.52804e-36	1
100160753	4.48425	6.94671	4.23907e-26	8.69673e-25	1
100572106	4.48409	1.71745	2.34059e-25	4.54463e-24	1
107883523	4.46696	7.43242	7.55609e-30	2.01898e-28	1
103310210	4.46124	1.96165	1.48224e-25	2.90834e-24	1
100167343	4.46119	7.76933	2.85985e-44	1.64094e-42	1
103309346	4.44849	3.22943	5.31426e-18	5.51809e-17	1
100159703	4.44047	7.78955	2.90138e-22	4.44056e-21	1
100162276	4.42591	9.96356	1.15027e-59	1.27432e-57	1
100161811	4.41317	9.89956	5.08918e-44	2.87429e-42	1
103309165	4.37705	7.25594	1.92416e-27	4.32997e-26	1
103310087	4.36231	4.93157	2.00703e-60	2.35002e-58	1
100161549	4.35729	6.41461	3.52262e-59	3.75798e-57	1
115033744	4.34911	4.28193	7.11643e-25	1.32588e-23	1
100168499	4.34418	10.0512	3.04502e-67	4.42973e-65	1
100165788	4.33778	8.45812	1.51713e-41	7.4067e-40	1
100165728	4.32201	6.53636	2.09283e-53	1.74225e-51	1
100158884	4.2985	9.11429	3.80538e-57	3.6782e-55	1
100572213	4.29419	8.48015	3.3043e-62	4.0674e-60	1
100163680	4.2548	9.12298	2.66587e-51	2.03142e-49	1
100163312	4.20746	7.91645	1.67211e-21	2.39619e-20	1
100168359	4.19491	8.10525	1.31418e-55	1.22109e-53	1
100167261	4.1937	6.93319	4.4526e-17	4.21884e-16	1
100159355	4.19243	4.94154	2.42731e-65	3.29794e-63	1
103308097	4.16906	6.50649	2.28963e-67	3.39951e-65	1
100160309	4.15855	7.3043	2.17435e-63	2.77124e-61	1
100571625	4.15614	8.93844	3.72509e-29	9.56307e-28	1
100163250	4.15484	8.89656	4.55649e-49	3.15493e-47	1
100160517	4.15012	8.81041	2.36273e-44	1.36659e-42	1
100166886	4.1389	6.39161	2.15421e-67	3.23177e-65	1
100161684	4.12611	5.72794	1.48651e-53	1.24469e-51	1
100161392	4.12435	10.0026	9.19012e-54	7.92552e-52	1
100168270	4.12248	10.9769	1.08416e-38	4.71725e-37	1
100162864	4.11987	10.0327	2.62115e-58	2.65844e-56	1
115034107	4.11136	-1.69386	3.25565e-16	2.83481e-15	1
100158812	4.10822	6.19314	1.77583e-45	1.08832e-43	1
100159728	4.10413	11.2725	6.74386e-58	6.79196e-56	1
100168639	4.07348	7.77424	1.81432e-27	4.10845e-26	1
100169303	4.06344	3.19772	1.70153e-22	2.66074e-21	1
100164485	4.05187	9.75965	3.93131e-45	2.33962e-43	1
100166001	4.04874	9.3972	1.67185e-36	6.35303e-35	1
100159627	4.04375	7.97489	5.52318e-49	3.78785e-47	1
100164171	4.03677	7.81241	5.0091e-19	5.69385e-18	1
100572945	4.03315	-0.00368734	2.67089e-21	3.77119e-20	1
100169052	4.01232	8.94859	6.98815e-42	3.50674e-40	1
100168809	3.99624	12.3718	2.08852e-20	2.69765e-19	1
100160209	3.98863	7.47612	1.58985e-45	9.82704e-44	1
100165130	3.97893	9.80958	7.49587e-51	5.68187e-49	1
100161800	3.9734	7.62071	6.82582e-42	3.43725e-40	1
100160464	3.95966	8.63222	1.92535e-57	1.87518e-55	1
100570235	3.94385	2.04515	1.40616e-38	6.04523e-37	1
100573575	3.94347	2.77072	2.04423e-45	1.24224e-43	1
100166340	3.94242	5.16694	8.93947e-75	1.65059e-72	1
100163594	3.94131	0.445456	7.43395e-27	1.60036e-25	1
100169129	3.93478	7.81851	1.22586e-43	6.76428e-42	1
100159841	3.92946	8.93979	3.65897e-37	1.43979e-35	1
100166145	3.91827	7.49187	6.03496e-33	1.91023e-31	1
100163589	3.89576	9.56335	2.20243e-54	1.92239e-52	1
100168108	3.87182	1.48758	9.31651e-27	1.99075e-25	1
100571471	3.83444	0.612031	8.12971e-25	1.51076e-23	1
100164284	3.83175	7.58046	6.0453e-34	2.01538e-32	1
100165771	3.81024	7.83866	1.97605e-43	1.08209e-41	1
107885307	3.80109	1.30522	3.20555e-17	3.07981e-16	1
100165240	3.75505	7.45797	7.34577e-16	6.20491e-15	1
100159033	3.7501	5.02741	8.38563e-25	1.55231e-23	1
100160904	3.72708	9.78892	2.40043e-51	1.84872e-49	1
103309444	3.72574	-2.18257	4.12986e-08	1.45353e-07	1
100575596	3.72414	0.00459762	3.15765e-13	2.03656e-12	1
100160550	3.70606	10.2785	2.4204e-29	6.25828e-28	1
100159480	3.70328	8.23313	1.55413e-37	6.25213e-36	1
100161513	3.70156	10.709	1.18401e-38	5.13616e-37	1
103311947	3.6642	2.72356	1.87475e-13	1.24253e-12	1
100164013	3.62905	9.24209	2.6879e-14	1.9443e-13	1
100169008	3.62648	7.61347	8.98856e-51	6.74236e-49	1
100168230	3.61014	9.18575	4.10424e-46	2.56997e-44	1
100572470	3.59784	5.71614	1.81368e-27	4.10845e-26	1
100571193	3.59386	6.53134	3.31265e-45	1.98787e-43	1
100163564	3.58416	5.93018	1.77243e-47	1.1603e-45	1
100162664	3.56752	5.26164	4.84115e-57	4.61737e-55	1
100572035	3.55128	6.94167	2.74684e-50	2.00812e-48	1
100569602	3.54723	2.58744	2.21565e-17	2.16926e-16	1
100144783	3.54254	9.89157	3.35575e-24	5.93728e-23	1
100160625	3.52575	7.5155	1.11002e-47	7.36707e-46	1
100161329	3.51586	9.644	9.4172e-22	1.38253e-20	1
100162921	3.48803	7.97962	3.41174e-41	1.63242e-39	1
100161541	3.47866	8.44223	9.51678e-33	2.96668e-31	1
103308708	3.47716	6.76828	2.9852e-28	7.08283e-27	1
100160700	3.46989	7.88865	2.60495e-27	5.8075e-26	1
100165436	3.46707	8.97419	1.51851e-26	3.18799e-25	1
100574499	3.45817	2.74779	1.04472e-28	2.57196e-27	1
100568597	3.45093	3.9076	1.20912e-11	6.51227e-11	1
100166892	3.44582	8.98267	3.54306e-37	1.398e-35	1
100571653	3.4162	1.55837	9.35593e-18	9.58351e-17	1
100166328	3.41362	4.91208	3.32553e-42	1.71664e-40	1
100162594	3.41265	5.79062	1.2027e-06	3.51272e-06	1
100570496	3.39936	2.91762	4.79985e-26	9.76377e-25	1
100160664	3.39782	5.83152	7.22386e-50	5.2019e-48	1
103311596	3.38942	1.93738	2.10301e-06	5.91784e-06	1
100165822	3.3852	4.87527	8.96374e-23	1.44241e-21	1
107882485	3.37024	4.05136	1.38158e-32	4.2607e-31	1
100575092	3.36123	6.73611	2.008e-45	1.22539e-43	1
115033550	3.35269	0.0147714	2.68768e-13	1.74281e-12	1
100159664	3.33626	9.48911	7.5965e-44	4.24049e-42	1
100162818	3.3201	5.88837	1.801e-39	8.08037e-38	1
100569721	3.31501	7.36599	1.1041e-32	3.42698e-31	1
100570401	3.29785	7.598	1.69325e-33	5.48003e-32	1
100167309	3.27843	8.32091	1.14005e-37	4.63812e-36	1
100574510	3.27689	7.64477	1.24624e-09	5.28358e-09	1
100575681	3.27382	8.50914	3.60987e-20	4.58056e-19	1
100168557	3.25749	7.56345	2.44388e-24	4.35065e-23	1
100159706	3.25278	7.42906	4.50653e-44	2.55524e-42	1
100158983	3.24225	7.88987	2.14109e-38	9.0694e-37	1
115033935	3.2377	-1.06454	1.30947e-05	3.31733e-05	1
100169501	3.23738	10.0399	2.40035e-26	4.98125e-25	1
103308103	3.23507	3.80544	1.86939e-39	8.36115e-38	1
100166577	3.23268	6.87446	2.50628e-38	1.05852e-36	1
100163532	3.22758	6.79986	1.73521e-39	7.80952e-38	1
100164256	3.22229	6.42383	7.15208e-26	1.4346e-24	1
100163014	3.21903	7.70271	1.4322e-38	6.13884e-37	1
100144899	3.20586	9.12997	2.06507e-39	9.17935e-38	1
100158876	3.20379	6.59535	2.30285e-29	5.96504e-28	1
100570601	3.17767	4.69535	4.88614e-10	2.1746e-09	1
100168750	3.17371	8.63165	1.24933e-15	1.02816e-14	1
100161475	3.15886	6.61675	1.23698e-35	4.45376e-34	1
100167659	3.15855	5.07692	1.14399e-09	4.87015e-09	1
100162446	3.15737	7.43204	2.04843e-38	8.70249e-37	1
100169115	3.14627	7.57171	1.27553e-10	6.08083e-10	1
100163610	3.14244	5.12359	2.14587e-19	2.52491e-18	1
100159835	3.13647	8.78879	4.60367e-36	1.70005e-34	1
100163257	3.12828	5.58292	3.96049e-52	3.15133e-50	1
100575375	3.11778	-0.480773	3.87131e-12	2.20461e-11	1
100572465	3.11153	1.45635	2.31544e-10	1.07259e-09	1
100167329	3.10205	5.00894	1.33328e-30	3.67852e-29	1
100159317	3.08204	9.10285	2.47773e-28	5.93747e-27	1
115033580	3.07384	1.51326	1.93205e-21	2.75498e-20	1
100167649	3.07266	5.70359	3.03186e-25	5.82976e-24	1
100163842	3.07155	7.09818	2.22826e-31	6.35474e-30	1
100163810	3.06491	7.17615	3.64187e-17	3.48507e-16	1
100163980	3.06247	7.07083	3.12534e-39	1.38071e-37	1
100166053	3.05926	7.19557	2.29772e-22	3.54301e-21	1
100163924	3.05591	5.35256	4.50172e-37	1.76659e-35	1
100568537	3.04843	6.04766	6.19773e-06	1.64206e-05	1
100159981	3.03709	8.09168	2.29873e-35	8.15426e-34	1
100159106	3.03681	8.77334	1.01131e-18	1.11608e-17	1
100166257	3.03513	6.35323	2.36644e-13	1.54705e-12	1
100160168	3.01283	9.64781	3.57879e-25	6.84485e-24	1
100162405	3.00853	7.67688	1.23029e-35	4.44077e-34	1
100574427	2.99715	2.21119	3.47338e-18	3.66742e-17	1
100165057	2.99671	6.98184	1.4574e-32	4.48494e-31	1
100166813	2.98929	7.83522	1.47603e-20	1.94846e-19	1
100161575	2.98398	9.21549	6.56883e-33	2.07012e-31	1
100162362	2.98342	8.55936	2.84419e-23	4.73002e-22	1
100569303	2.98174	6.4139	1.7811e-18	1.92048e-17	1
100159537	2.96561	6.65823	3.05887e-21	4.29375e-20	1
100168622	2.96432	6.45025	1.44365e-25	2.83648e-24	1
100167587	2.9622	9.17974	3.74682e-14	2.6727e-13	1
100164299	2.95204	6.7961	7.15462e-12	3.93887e-11	1
100163428	2.93784	8.98297	1.32888e-27	3.03785e-26	1
100162682	2.93706	5.96778	2.22772e-35	7.92188e-34	1
100160599	2.93384	7.34937	7.41851e-22	1.10259e-20	1
100573152	2.93314	-2.6713	8.96898e-07	2.6723e-06	1
100159628	2.93048	9.06772	2.94191e-32	8.88247e-31	1
103311713	2.92683	-0.799168	2.53472e-10	1.16891e-09	1
100164331	2.92418	7.78867	1.75575e-34	6.02056e-33	1
100161225	2.92037	8.38433	7.12271e-32	2.0935e-30	1
100164077	2.92004	8.81286	2.31328e-23	3.86047e-22	1
100165656	2.91238	7.75678	6.94512e-11	3.42664e-10	1
100163907	2.91039	9.1593	2.84765e-32	8.63408e-31	1
103311731	2.90394	5.68241	1.65592e-45	1.01917e-43	1
100569552	2.90195	2.94351	4.18439e-20	5.29092e-19	1
100167050	2.88651	1.1619	2.29773e-19	2.69698e-18	1
100166313	2.8833	9.07134	4.50989e-25	8.56879e-24	1
100166685	2.88072	5.78645	2.37955e-25	4.61241e-24	1
100161474	2.86401	-0.250094	1.66019e-12	9.83954e-12	1
100166809	2.84895	6.50999	3.38899e-19	3.89842e-18	1
100164052	2.84507	7.41659	1.9716e-18	2.11272e-17	1
100168983	2.83401	7.7818	2.64285e-29	6.82122e-28	1
100573582	2.83172	7.23089	1.60871e-18	1.74462e-17	1
100163973	2.82973	1.88453	2.47334e-17	2.41335e-16	1
100166071	2.82507	10.0874	1.59659e-35	5.70571e-34	1
100575695	2.81787	2.79819	3.85707e-29	9.88425e-28	1
100568987	2.81582	2.23606	1.18567e-17	1.19915e-16	1
100159653	2.81162	3.78377	3.13308e-12	1.80059e-11	1
100570522	2.80758	5.5817	2.44977e-34	8.32114e-33	1
100165605	2.8055	6.621	1.62738e-36	6.2004e-35	1
100167751	2.79622	6.67211	7.71903e-31	2.14613e-29	1
100168939	2.78184	6.23076	1.82115e-25	3.55395e-24	1
100165720	2.77404	8.29736	1.25875e-33	4.11078e-32	1
100570977	2.76801	-0.790815	0.00735096	0.0122576	1
100158703	2.76461	4.6892	1.06015e-18	1.16641e-17	1
100159188	2.76306	7.6845	4.26273e-22	6.44872e-21	1
100163971	2.75939	8.19973	7.81515e-25	1.45418e-23	1
100574856	2.75709	0.234334	5.70116e-12	3.17879e-11	1
100166588	2.73834	7.16541	2.97538e-22	4.54898e-21	1
100570241	2.7382	2.45749	2.69815e-08	9.74635e-08	1
100168334	2.73645	8.48681	1.62511e-30	4.45805e-29	1
100161944	2.73607	7.95942	7.75151e-22	1.14853e-20	1
100168465	2.73335	8.26767	4.94883e-30	1.33221e-28	1
100161631	2.73069	8.2298	5.77535e-28	1.3459e-26	1
100162767	2.72857	6.23314	3.56632e-18	3.76227e-17	1
100160488	2.72518	9.04186	8.23704e-21	1.10251e-19	1
100162563	2.72239	7.10441	1.00699e-21	1.47535e-20	1
107884419	2.72223	-1.85842	5.02104e-06	1.34711e-05	1
100165735	2.70935	10.3291	3.33792e-19	3.84275e-18	1
100574437	2.70851	6.73209	8.13291e-20	9.97441e-19	1
100159616	2.70558	4.9497	5.39359e-41	2.56365e-39	1
100168256	2.70378	8.72706	1.10928e-21	1.6198e-20	1
100163328	2.69576	8.66087	4.58542e-26	9.36726e-25	1
100158935	2.6957	0.924435	2.82996e-16	2.49279e-15	1
100164695	2.68537	9.39392	2.55539e-28	6.11341e-27	1
100166197	2.68505	4.56407	8.63108e-27	1.85253e-25	1
100302475	2.68436	5.07849	2.21484e-28	5.35204e-27	1
100159986	2.68168	8.21149	6.18908e-15	4.76404e-14	1
100167049	2.66649	7.25849	9.84785e-24	1.69247e-22	1
100162272	2.66562	7.01315	2.84645e-21	4.00337e-20	1
100575475	2.65762	0.560989	6.74528e-13	4.1801e-12	1
100160521	2.65435	6.016	3.0021e-14	2.1629e-13	1
100167606	2.65261	7.08899	1.16411e-21	1.6952e-20	1
103310312	2.65062	2.07672	5.49364e-19	6.2152e-18	1
100160914	2.64925	9.64148	3.58373e-17	3.43171e-16	1
100160812	2.64151	5.13274	6.10786e-22	9.15353e-21	1
100167191	2.63086	6.83005	4.72363e-32	1.40557e-30	1
100575398	2.62874	5.23295	3.86938e-17	3.69296e-16	1
100573206	2.62157	0.0241637	4.89533e-08	1.70461e-07	1
100158792	2.62141	7.08429	5.48633e-27	1.19718e-25	1
100167888	2.61653	7.79655	3.21394e-11	1.64606e-10	1
100162011	2.61384	3.76983	1.07902e-17	1.09668e-16	1
100161903	2.61137	5.36677	4.1283e-36	1.52843e-34	1
100167746	2.60876	5.45847	4.4467e-13	2.81801e-12	1
100575701	2.60742	-0.202832	2.38657e-07	7.6347e-07	1
100168373	2.60302	9.28646	6.34569e-27	1.37223e-25	1
100160860	2.60236	6.71225	9.9432e-27	2.12151e-25	1
100164964	2.60167	8.94797	1.64521e-25	3.21933e-24	1
100162831	2.5949	8.73358	1.16717e-29	3.07867e-28	1
100169264	2.59183	9.61353	2.27106e-21	3.2161e-20	1
100160105	2.58672	7.01461	1.61609e-25	3.16666e-24	1
100160886	2.5867	6.55622	5.37913e-17	5.07004e-16	1
100162056	2.5854	6.54391	2.44233e-27	5.47037e-26	1
100167969	2.57982	5.49	3.15512e-16	2.75394e-15	1
100145850	2.57358	6.88426	6.38842e-29	1.60289e-27	1
100160646	2.57069	4.80702	5.1962e-10	2.30264e-09	1
100163045	2.56508	9.02705	2.16386e-22	3.34018e-21	1
100572853	2.55594	5.35859	1.04244e-26	2.22089e-25	1
100169149	2.54916	6.34294	1.73959e-26	3.6415e-25	1
7055880	2.54504	8.97186	4.19288e-21	5.78964e-20	1
100164616	2.54331	7.35658	2.87744e-22	4.4086e-21	1
100162042	2.5328	11.0424	4.30268e-16	3.71283e-15	1
100169049	2.52673	1.55644	2.44338e-13	1.59373e-12	1
100163893	2.52575	7.37062	1.50788e-23	2.55789e-22	1
100164518	2.52363	6.78154	7.94734e-24	1.37239e-22	1
100160035	2.52222	7.16579	1.04448e-22	1.66401e-21	1
100163593	2.51945	4.24625	2.62599e-23	4.3722e-22	1
100166824	2.5193	5.35467	3.14273e-07	9.89973e-07	1
100166234	2.51571	4.48976	7.11331e-16	6.01561e-15	1
100572616	2.5114	7.45656	3.07076e-17	2.96217e-16	1
100162577	2.50745	2.32033	1.70675e-19	2.0231e-18	1
103309112	2.50292	-1.46723	6.80486e-07	2.05674e-06	1
100162689	2.5013	8.422	1.04313e-15	8.69395e-15	1
100158767	2.49745	5.22556	7.15298e-12	3.93887e-11	1
100169581	2.4896	3.86827	1.73159e-15	1.40261e-14	1
100165732	2.47697	5.48957	2.68763e-18	2.85874e-17	1
100165725	2.47644	1.51252	8.75596e-13	5.36382e-12	1
100167012	2.47557	5.71802	6.19709e-31	1.73978e-29	1
100163734	2.47431	11.7839	2.4706e-12	1.4388e-11	1
100166855	2.47263	-0.00961685	3.35926e-15	2.65387e-14	1
100574105	2.47091	5.25418	3.52421e-30	9.55851e-29	1
100159439	2.4695	5.96714	7.03813e-33	2.20835e-31	1
100575199	2.46873	7.85544	6.34099e-18	6.56055e-17	1
100159922	2.46824	6.23519	1.67314e-14	1.23509e-13	1
100160853	2.46798	9.95915	2.28832e-11	1.19407e-10	1
100164907	2.46414	4.30048	2.37411e-11	1.23615e-10	1
100167522	2.45451	8.67017	4.76929e-25	9.02593e-24	1
100572757	2.45039	7.0074	8.12162e-20	9.97166e-19	1
100168687	2.44536	7.21366	1.31719e-11	7.06525e-11	1
100568731	2.44375	3.59259	4.7967e-22	7.23373e-21	1
107884505	2.43721	0.138244	2.08584e-13	1.37296e-12	1
100159454	2.43247	4.84949	1.26486e-14	9.46802e-14	1
100575743	2.43105	3.06701	2.81651e-12	1.62709e-11	1
100163016	2.42958	6.89925	1.46214e-23	2.48322e-22	1
100571036	2.41983	8.72857	1.1077e-19	1.33276e-18	1
100158745	2.41822	5.34733	5.98052e-25	1.12004e-23	1
100167742	2.41202	5.76797	2.91002e-16	2.55549e-15	1
100166201	2.40882	6.69825	2.94219e-28	6.99232e-27	1
100571400	2.40784	3.59508	8.43318e-10	3.64619e-09	1
100166015	2.40573	3.98433	3.24063e-08	1.15363e-07	1
100572819	2.40458	5.60584	6.33265e-21	8.55562e-20	1
100168264	2.39892	5.88567	4.23605e-13	2.69587e-12	1
100162311	2.39403	5.78193	2.98565e-25	5.74858e-24	1
100165053	2.39035	7.70314	3.93693e-10	1.77686e-09	1
100158872	2.38955	8.06522	2.12232e-19	2.49923e-18	1
100159804	2.38888	4.9508	5.03678e-27	1.1041e-25	1
103310427	2.38739	7.64946	4.00914e-26	8.24852e-25	1
100568508	2.38221	4.74538	3.45265e-25	6.62118e-24	1
100159673	2.38171	7.0223	6.38645e-25	1.19451e-23	1
100165287	2.37874	5.07771	4.19023e-29	1.0681e-27	1
100160119	2.37796	6.96687	3.64623e-22	5.52768e-21	1
100161690	2.37764	6.39679	2.82367e-08	1.01768e-07	1
100163538	2.36988	7.83007	4.10365e-22	6.21459e-21	1
100163190	2.3662	5.42007	2.71732e-26	5.62282e-25	1
100167693	2.3653	6.66937	3.64407e-26	7.51889e-25	1
100165919	2.3628	9.37077	1.31292e-18	1.43139e-17	1
100575081	2.35918	3.20399	1.19989e-14	9.00509e-14	1
7055876	2.359	12.0518	3.63613e-22	5.51817e-21	1
100161016	2.34615	7.09255	1.15334e-25	2.28794e-24	1
100168101	2.3434	6.44614	5.27949e-15	4.09673e-14	1
100568867	2.34048	3.6986	2.19281e-09	9.02051e-09	1
100159903	2.33107	4.80036	6.01153e-17	5.64763e-16	1
100164300	2.32747	7.73861	1.10717e-18	1.21722e-17	1
100573944	2.32489	6.35192	2.97931e-15	2.36278e-14	1
100158804	2.32443	8.13958	5.90675e-20	7.36529e-19	1
100161653	2.32399	5.50754	5.6115e-14	3.92887e-13	1
100162201	2.31992	5.50722	3.83816e-31	1.08599e-29	1
100165758	2.31482	5.37192	1.20378e-30	3.32761e-29	1
100162817	2.31481	5.38657	1.84479e-06	5.23829e-06	1
100573637	2.30761	4.70902	1.05257e-14	7.95333e-14	1
100162015	2.30679	3.50887	2.88953e-24	5.13133e-23	1
100145840	2.30592	8.33457	8.15236e-17	7.56023e-16	1
100165301	2.3051	6.54765	1.65675e-06	4.73799e-06	1
100571587	2.30432	8.77302	1.84515e-15	1.48956e-14	1
100163882	2.30317	2.95409	7.07662e-15	5.41826e-14	1
100144888	2.30231	8.98672	3.96407e-16	3.42886e-15	1
100575109	2.29574	8.3794	5.86435e-17	5.51295e-16	1
100161675	2.29491	8.79767	5.19591e-20	6.51276e-19	1
100167266	2.29359	4.9615	3.72894e-21	5.17382e-20	1
7055883	2.29322	8.10609	8.65818e-22	1.27631e-20	1
100168929	2.29116	5.94401	1.00361e-23	1.72276e-22	1
100168194	2.28775	7.19996	8.81716e-16	7.40004e-15	1
100165770	2.28032	8.24407	5.93134e-21	8.04362e-20	1
103308135	2.27877	3.8096	1.82227e-24	3.28054e-23	1
100162566	2.27823	6.34711	2.55512e-18	2.7218e-17	1
100168304	2.27474	7.3781	5.38695e-24	9.38125e-23	1
100165727	2.27279	7.3639	1.61808e-19	1.92116e-18	1
100167071	2.2699	2.52178	2.1232e-18	2.26674e-17	1
103311835	2.26784	5.52064	3.56432e-21	4.96934e-20	1
100574753	2.26724	3.81123	6.87591e-10	2.99809e-09	1
100168774	2.26574	7.70493	2.17752e-13	1.43069e-12	1
100572504	2.26528	1.44255	2.59548e-15	2.06863e-14	1
100159522	2.26328	7.53632	1.21823e-15	1.00371e-14	1
100166718	2.26223	5.71475	2.87033e-23	4.76251e-22	1
100569180	2.26202	4.88907	1.2035e-22	1.90687e-21	1
100573648	2.25431	4.36943	1.73662e-14	1.27998e-13	1
100568852	2.25166	-2.75839	0.000876438	0.00170666	1
103308890	2.25134	6.92827	3.48777e-22	5.30981e-21	1
100162816	2.24937	7.48406	6.34842e-15	4.87887e-14	1
100160039	2.24728	8.68147	2.27573e-20	2.92895e-19	1
100574661	2.24549	3.02165	4.18975e-17	3.98552e-16	1
100570459	2.24102	5.79249	1.60681e-14	1.18917e-13	1
100164869	2.23861	5.19564	5.43055e-30	1.45373e-28	1
100163542	2.2385	5.34564	7.34571e-28	1.70634e-26	1
100573023	2.23784	4.51176	5.38563e-21	7.34506e-20	1
107882404	2.23734	1.78442	2.55011e-16	2.25593e-15	1
100164123	2.23683	5.35081	1.8193e-17	1.79709e-16	1
100572358	2.23402	6.27087	2.04946e-20	2.65197e-19	1
100169179	2.23178	5.26182	1.08251e-24	1.98098e-23	1
100165572	2.23143	8.24918	1.27551e-21	1.84623e-20	1
100159897	2.22809	4.09837	6.68242e-21	8.99442e-20	1
107883770	2.22701	0.617067	8.64722e-10	3.73537e-09	1
100166586	2.2267	10.1236	8.7477e-15	6.64825e-14	1
100166101	2.2247	6.86509	4.69904e-24	8.19317e-23	1
7055886	2.22287	9.84423	9.98306e-22	1.46411e-20	1
100159145	2.22216	8.07762	4.40806e-22	6.66158e-21	1
7055877	2.22152	14.0127	1.98242e-17	1.95153e-16	1
100160461	2.22104	6.12515	2.78754e-28	6.64671e-27	1
100160849	2.22014	3.49774	5.16306e-22	7.76995e-21	1
100162391	2.21528	11.1177	2.13328e-15	1.71067e-14	1
100571582	2.21312	-1.71087	0.0239799	0.0366615	1
100572243	2.21234	5.42725	1.66712e-16	1.5025e-15	1
115033272	2.21085	0.251266	3.93683e-09	1.57059e-08	1
100572650	2.20806	5.12817	1.44303e-12	8.60915e-12	1
100568796	2.20506	-1.58401	3.83524e-07	1.19634e-06	1
100166911	2.20417	6.19258	1.64813e-22	2.58566e-21	1
100570746	2.20084	-0.303701	0.000414726	0.000848099	1
100163119	2.19595	5.13911	3.01895e-05	7.2988e-05	1
100163738	2.19283	0.158004	0.0657849	0.0918946
103308056	2.19275	6.89295	4.85603e-12	2.7319e-11	1
100571202	2.19183	-0.0516464	0.0682435	0.0949331
100164839	2.19024	7.34499	1.04444e-14	7.89606e-14	1
100166021	2.18736	6.16522	2.66819e-25	5.15112e-24	1
100166647	2.18474	4.0765	1.93081e-11	1.01636e-10	1
100161271	2.18285	5.72198	7.95973e-11	3.88928e-10	1
100166388	2.18268	6.45517	1.68188e-22	2.63574e-21	1
100573103	2.1808	4.16077	8.7077e-26	1.73696e-24	1
100168650	2.17786	6.1625	7.15506e-24	1.23706e-22	1
100162616	2.17084	7.53326	2.35283e-12	1.37355e-11	1
7055884	2.17021	13.1679	2.45425e-19	2.87133e-18	1
100165400	2.16404	6.89392	5.13107e-17	4.84257e-16	1
100165833	2.16355	7.97555	4.91666e-15	3.82549e-14	1
100573463	2.16196	1.19482	2.81042e-12	1.62422e-11	1
100164636	2.16036	8.45324	1.17819e-19	1.41167e-18	1
100164294	2.15604	9.53864	1.702e-13	1.13168e-12	1
100573076	2.15449	3.20919	1.633e-15	1.32948e-14	1
100570817	2.15317	4.82092	1.01301e-27	2.33057e-26	1
100161514	2.14966	3.87236	1.27875e-19	1.52834e-18	1
100160827	2.14945	7.46799	9.91402e-20	1.20086e-18	1
100169637	2.14835	6.84047	4.53946e-21	6.2562e-20	1
100162849	2.14655	5.67009	3.74633e-19	4.28212e-18	1
100167123	2.14489	9.15622	1.58038e-15	1.28737e-14	1
100163431	2.14388	10.0965	2.86621e-20	3.66925e-19	1
100165126	2.14254	10.0996	6.78335e-15	5.19924e-14	1
100162363	2.14196	8.98773	1.30017e-18	1.41856e-17	1
103309859	2.13898	-0.8062	0.0684149	0.0951532
103309762	2.13858	-1.83225	0.0322758	0.0479756	1
100169371	2.13557	6.82226	3.21946e-19	3.71527e-18	1
100159298	2.13034	5.13018	4.14429e-24	7.26993e-23	1
107883894	2.12984	-0.500435	1.74531e-06	4.97447e-06	1
100573388	2.128	8.19319	3.63952e-18	3.83441e-17	1
100160011	2.12187	5.85117	6.52948e-12	3.61127e-11	1
100168751	2.12093	7.83841	5.12788e-22	7.72507e-21	1
100161939	2.11992	7.68197	1.83193e-20	2.38765e-19	1
100163233	2.11759	4.73786	1.57129e-18	1.70661e-17	1
100160868	2.11517	5.47629	1.99736e-11	1.04985e-10	1
100158919	2.11261	6.27762	4.88287e-20	6.13104e-19	1
100569967	2.11167	2.38174	4.33976e-09	1.72512e-08	1
100573031	2.11005	2.7153	9.98296e-12	5.42137e-11	1
100161488	2.10849	7.3852	1.71907e-15	1.39403e-14	1
100158882	2.10316	3.64648	1.18834e-15	9.82459e-15	1
100164718	2.10165	7.00952	3.17434e-21	4.44284e-20	1
100168065	2.10149	7.13734	5.08925e-12	2.85529e-11	1
100164489	2.09883	5.14049	1.65803e-28	4.04044e-27	1
103311764	2.09734	-0.746005	6.01872e-08	2.07125e-07	1
100166723	2.09505	4.72987	6.09064e-21	8.24412e-20	1
100160586	2.09346	8.06729	4.94248e-13	3.11517e-12	1
100160045	2.09068	7.49241	3.11148e-21	4.35911e-20	1
7055888	2.08834	14.6846	1.2462e-17	1.25509e-16	1
100168586	2.08714	7.2755	7.30304e-17	6.80326e-16	1
100571145	2.08684	2.87582	9.87272e-13	6.00198e-12	1
103310571	2.07662	-1.46603	0.0006655	0.00132201	1
100167219	2.07417	5.32482	1.55056e-28	3.79782e-27	1
107882777	2.07347	1.87758	3.76307e-12	2.14551e-11	1
115034069	2.07238	-0.124228	6.21908e-06	1.64736e-05	1
100159990	2.07156	5.23773	1.68617e-23	2.83694e-22	1
100167235	2.07082	6.0874	5.64111e-14	3.94768e-13	1
100159349	2.06888	4.84462	1.62067e-20	2.1277e-19	1
100572714	2.06689	10.2428	1.24007e-13	8.34164e-13	1
103308123	2.06588	1.94603	8.97978e-11	4.35884e-10	1
100158883	2.06571	9.40102	8.96457e-10	3.86203e-09	1
100166810	2.06288	6.43527	2.03153e-22	3.13929e-21	1
100160442	2.06241	7.44978	3.07601e-08	1.10064e-07	1
100574302	2.06228	3.3562	6.88718e-11	3.40155e-10	1
100302297	2.06031	6.7117	6.76363e-17	6.31711e-16	1
100162335	2.05786	7.38507	3.19542e-11	1.63832e-10	1
103310635	2.05406	0.60797	5.15054e-08	1.78613e-07	1
100168243	2.0536	4.20736	1.28758e-22	2.03107e-21	1
100159913	2.05318	-0.26869	2.61991e-05	6.38549e-05	1
100168434	2.05057	7.78933	3.66677e-18	3.85747e-17	1
100168185	2.04924	8.4215	3.92762e-09	1.56735e-08	1
115033401	2.04856	1.07898	5.63559e-10	2.48435e-09	1
100163398	2.04772	5.37101	7.34652e-29	1.82737e-27	1
100569084	2.04689	7.54914	4.2415e-14	3.01065e-13	1
100160007	2.04559	4.12827	9.1161e-19	1.01226e-17	1
100574690	2.04542	0.822393	2.77612e-07	8.81236e-07	1
100167416	2.04536	5.3164	4.56219e-06	1.23066e-05	1
100166535	2.04445	5.98186	5.62129e-21	7.63752e-20	1
100169462	2.04326	8.95578	7.81705e-13	4.8194e-12	1
100162211	2.0386	5.50623	1.85193e-21	2.64336e-20	1
100167275	2.03855	4.71047	7.36401e-19	8.26629e-18	1
100165125	2.03787	7.02503	7.34104e-19	8.24693e-18	1
100574137	2.03707	5.20147	2.02133e-21	2.87376e-20	1
100159944	2.03289	5.68984	7.7781e-19	8.71074e-18	1
7055887	2.03268	10.4344	4.35375e-18	4.55688e-17	1
103310741	2.02867	4.51569	1.87484e-09	7.79487e-09	1
100163796	2.02392	6.4639	9.78341e-23	1.56556e-21	1
100571286	2.02232	7.2769	1.02945e-17	1.04926e-16	1
100163446	2.01775	4.95705	5.73969e-25	1.08198e-23	1
100165333	2.01429	5.5845	9.7171e-19	1.07733e-17	1
100168958	2.01366	7.64919	7.91908e-15	6.03123e-14	1
100159134	2.01238	7.51201	1.31137e-06	3.81234e-06	1
100160862	2.00988	4.62779	7.47911e-22	1.11046e-20	1
100574210	2.00956	4.4892	1.20451e-12	7.24313e-12	1
100574156	2.00504	-1.42214	1.00008e-05	2.57753e-05	1
100165610	2.00434	9.11392	1.20883e-13	8.14673e-13	1
100160696	2.00355	6.44862	1.77922e-22	2.77319e-21	1
100164251	2.0034	9.10881	1.78153e-18	1.92048e-17	1
100302380	1.99794	2.92489	3.2178e-16	2.80525e-15	1
100162729	1.99588	-2.49279	0.369007	0.429901
100162860	1.99431	7.71739	3.18504e-18	3.38281e-17	1
100573819	1.99402	0.398108	1.29301e-06	3.76126e-06	1
100161512	1.9937	5.85437	5.15793e-19	5.84918e-18	1
100162773	1.9929	6.26326	8.81992e-19	9.81642e-18	1
100168570	1.99264	6.06735	3.82868e-16	3.31374e-15	1
103309997	1.99198	4.98037	3.52257e-21	4.91589e-20	1
115034293	1.98893	-1.9693	3.75817e-05	8.96556e-05	1
100165639	1.98884	4.10096	2.29164e-08	8.34494e-08	1
100166278	1.98875	5.85274	2.79613e-22	4.28859e-21	1
100166380	1.98655	8.88593	2.14718e-17	2.10652e-16	1
103307944	1.98613	0.625363	3.35653e-09	1.35219e-08	1
100159257	1.98595	6.73647	6.11151e-10	2.68348e-09	1
100164455	1.98496	-1.41937	0.457941	0.51923
100161127	1.97999	4.87648	1.85384e-20	2.41401e-19	1
100167150	1.97856	4.32085	8.92572e-21	1.19137e-19	1
100167721	1.97834	7.08308	5.58577e-17	5.25449e-16	1
100161444	1.97756	5.88941	6.84145e-20	8.47939e-19	1
7055881	1.97685	9.35997	3.43767e-17	3.29623e-16	1
100165590	1.97548	4.66773	2.20287e-09	9.05932e-09	1
100165798	1.97513	7.08234	5.36786e-18	5.56974e-17	1
100161494	1.97419	6.50973	2.26226e-05	5.5677e-05	1
100164881	1.97243	7.47295	1.21027e-16	1.10389e-15	1
100162407	1.97182	6.62713	1.0698e-20	1.42265e-19	1
100168998	1.97025	3.19526	2.314e-10	1.07227e-09	1
100162330	1.96977	6.69972	3.12977e-16	2.73347e-15	1
100162655	1.9682	7.34578	6.61299e-17	6.18444e-16	1
103308984	1.96778	1.05295	1.00917e-08	3.82776e-08	1
100169209	1.96652	3.98628	0.000435485	0.000886858	1
100161641	1.96584	3.38097	2.84716e-17	2.75755e-16	1
100162314	1.96422	4.29471	8.31101e-19	9.27869e-18	1
100574587	1.9613	5.71837	4.09638e-21	5.66181e-20	1
100167718	1.96101	3.98755	5.224e-21	7.13815e-20	1
100575172	1.96052	7.96188	1.86845e-09	7.7728e-09	1
100166889	1.95685	5.91408	4.14124e-15	3.24142e-14	1
100574136	1.95638	6.43942	5.61058e-16	4.79262e-15	1
103310490	1.95466	4.88597	7.42285e-21	9.97238e-20	1
100161355	1.95217	11.1578	3.38809e-12	1.9394e-11	1
100569275	1.9517	5.98837	1.04323e-13	7.08373e-13	1
100568480	1.94909	6.11342	1.23544e-19	1.47781e-18	1
100166876	1.94735	6.37483	9.75996e-18	9.969e-17	1
100164641	1.94714	4.28212	2.82266e-19	3.27839e-18	1
107885647	1.9433	0.386711	0.147075	0.19038
100161445	1.94313	3.66333	4.85248e-12	2.73097e-11	1
100165874	1.9425	9.74492	9.81744e-17	9.03455e-16	1
100162029	1.94123	7.07376	3.61126e-15	2.84515e-14	1
100159375	1.94083	9.39696	7.508e-15	5.73939e-14	1
100165718	1.9394	7.31856	1.54988e-05	3.89688e-05	1
7055882	1.9376	11.011	4.09184e-17	3.89753e-16	1
100169504	1.93687	6.66381	1.26206e-12	7.57028e-12	1
100166838	1.93209	5.90701	1.24259e-22	1.96657e-21	1
100163030	1.9308	1.60651	0.00111176	0.00212242	1
100164482	1.93053	4.94023	2.29032e-20	2.94511e-19	1
100166389	1.92846	8.23761	4.61735e-13	2.91918e-12	1
100169093	1.92809	9.72346	1.42322e-14	1.05984e-13	1
100159745	1.92721	4.78154	2.44767e-05	5.99309e-05	1
100169118	1.92684	9.0953	1.11442e-16	1.01969e-15	1
100165686	1.92662	6.01569	9.75348e-20	1.1844e-18	1
100164500	1.91997	6.25406	1.60463e-11	8.54338e-11	1
103309994	1.91737	1.7542	7.72058e-07	2.31891e-06	1
100163294	1.91554	6.78481	2.04362e-15	1.64334e-14	1
100161987	1.91025	8.88725	6.88019e-13	4.26187e-12	1
107882902	1.90977	-1.0109	0.000273812	0.00057661	1
100164139	1.90887	5.14071	1.33477e-22	2.10321e-21	1
100572280	1.90346	1.40677	1.16671e-05	2.97925e-05	1
100163541	1.90203	7.97258	4.57957e-16	3.93996e-15	1
107885718	1.89784	-2.08333	0.0676462	0.0942447
100160857	1.89725	6.15552	1.73573e-16	1.5614e-15	1
100161310	1.89579	6.84817	9.5345e-14	6.52642e-13	1
100169260	1.89326	4.89918	1.712e-20	2.23944e-19	1
100163569	1.88947	3.73375	4.65941e-11	2.34386e-10	1
100167586	1.88438	8.90604	5.18504e-15	4.02777e-14	1
107885029	1.88429	-1.60454	0.000801159	0.0015692	1
100167558	1.88117	6.02882	2.17752e-17	2.13483e-16	1
100166337	1.88061	5.03575	2.40246e-20	3.0838e-19	1
100164105	1.88059	5.43426	6.4441e-23	1.04396e-21	1
100167312	1.88032	6.01061	2.05785e-13	1.35577e-12	1
100161593	1.8786	5.16257	1.40406e-17	1.40134e-16	1
100572759	1.87837	2.97192	3.65053e-13	2.33563e-12	1
100163858	1.87816	6.3363	2.21436e-07	7.10587e-07	1
100168419	1.87371	6.16248	6.70728e-19	7.54674e-18	1
103307613	1.87216	3.90244	3.96581e-15	3.11338e-14	1
100167711	1.87135	6.52608	1.28931e-17	1.29579e-16	1
100575597	1.86745	5.40994	1.3055e-21	1.88584e-20	1
100573560	1.86711	6.71281	6.25102e-17	5.85733e-16	1
100145838	1.86464	8.73345	6.88896e-14	4.77683e-13	1
100571586	1.86071	7.00493	2.42669e-07	7.74926e-07	1
100161784	1.85959	7.21867	3.79293e-12	2.16168e-11	1
100165711	1.85917	5.44891	8.96682e-21	1.19574e-19	1
100164902	1.85819	7.62562	8.27147e-12	4.53467e-11	1
100163104	1.85575	3.58921	1.75283e-16	1.57481e-15	1
100163731	1.85568	1.61696	9.0103e-08	3.03547e-07	1
100168003	1.85503	5.94927	2.07572e-21	2.94818e-20	1
115034776	1.85207	-2.12633	0.00152038	0.00284075	1
100165236	1.85155	5.80592	2.04474e-18	2.18622e-17	1
100164580	1.84769	6.26198	6.57047e-19	7.40438e-18	1
100166713	1.84757	5.07042	6.3135e-20	7.8453e-19	1
100572339	1.84666	1.26767	0.00264758	0.00476333	1
100159605	1.84663	6.80586	8.88054e-17	8.19856e-16	1
100168253	1.84623	5.89986	2.13611e-20	2.75665e-19	1
100302323	1.84582	5.01118	6.24738e-22	9.34318e-21	1
103311920	1.84454	-0.346099	1.40091e-05	3.53591e-05	1
100163059	1.8391	7.23068	1.80466e-14	1.32877e-13	1
100162929	1.8375	3.46693	2.8131e-10	1.28903e-09	1
103308691	1.83503	7.20385	8.25995e-12	4.53008e-11	1
100161882	1.83436	2.82676	0.000251588	0.000533006	1
103310748	1.83365	1.30104	3.32148e-09	1.33957e-08	1
103311828	1.83105	5.92553	7.9396e-15	6.04366e-14	1
100574505	1.82745	5.06014	6.36237e-21	8.58771e-20	1
100164154	1.82618	6.01433	2.28866e-17	2.2377e-16	1
100161688	1.82601	6.26542	1.72623e-12	1.02225e-11	1
100168200	1.82574	3.67773	9.10651e-13	5.56672e-12	1
100165570	1.82474	7.2924	1.57274e-11	8.37978e-11	1
100160792	1.82448	9.42695	1.24047e-08	4.65241e-08	1
100169527	1.82176	5.94155	1.97133e-18	2.11272e-17	1
100165297	1.81799	6.58629	3.47145e-14	2.48118e-13	1
100167901	1.81692	5.33407	1.26958e-22	2.00707e-21	1
100145841	1.8148	9.08231	5.16578e-12	2.89597e-11	1
100166122	1.81453	9.09486	2.81059e-15	2.23512e-14	1
100162188	1.81433	2.772	8.40908e-12	4.60485e-11	1
100167977	1.81374	7.5217	1.4831e-12	8.82993e-12	1
100167004	1.81219	5.34403	1.27352e-16	1.16011e-15	1
100162410	1.81169	6.69764	1.97199e-14	1.44459e-13	1
103309954	1.81116	6.90353	1.81825e-15	1.46867e-14	1
100574047	1.81068	5.56458	7.98263e-20	9.81775e-19	1
100167336	1.80967	7.80999	3.29396e-12	1.88852e-11	1
100161194	1.80738	2.42824	5.70041e-12	3.17879e-11	1
100168408	1.80503	4.16305	4.6528e-09	1.84295e-08	1
100168324	1.80438	2.29478	2.14385e-11	1.12194e-10	1
100164672	1.80405	6.74392	3.30589e-11	1.69015e-10	1
100167700	1.80137	8.26723	4.45233e-15	3.47547e-14	1
100161054	1.7991	2.75928	9.56285e-10	4.10627e-09	1
100168641	1.79779	6.24812	2.61011e-16	2.3076e-15	1
100160173	1.79704	6.33473	3.08274e-06	8.49229e-06	1
100158887	1.79393	4.81506	2.22308e-19	2.61148e-18	1
100165607	1.79112	3.91294	1.55181e-17	1.54239e-16	1
100165754	1.79094	4.996	2.00082e-20	2.59368e-19	1
100164493	1.79056	5.01805	1.95458e-06	5.525e-06	1
100166680	1.78999	6.57032	2.70182e-10	1.24159e-09	1
100569181	1.78589	6.26563	1.44477e-14	1.07421e-13	1
100165664	1.78567	3.67968	2.28689e-16	2.03433e-15	1
103308672	1.78516	4.82809	7.75679e-18	7.96813e-17	1
100569003	1.78057	-0.549444	0.000348834	0.000722345	1
100165200	1.77877	7.92943	6.98589e-14	4.83938e-13	1
100165328	1.77748	6.15165	5.2647e-10	2.32861e-09	1
100162753	1.77649	4.95689	1.74577e-20	2.27948e-19	1
100159705	1.77423	6.62961	1.81096e-15	1.4636e-14	1
100161610	1.77168	8.28121	3.5305e-10	1.60146e-09	1
100162951	1.77064	5.03084	1.5312e-15	1.24801e-14	1
100168677	1.76937	5.03473	5.61625e-20	7.0152e-19	1
100165927	1.76907	6.05005	4.65646e-16	4.00372e-15	1
100169377	1.76847	6.77067	7.66922e-17	7.13054e-16	1
100164935	1.76845	5.68706	3.04422e-20	3.89023e-19	1
100162744	1.76798	5.8544	1.18065e-13	7.97548e-13	1
100161012	1.76645	6.1265	1.72069e-14	1.26889e-13	1
100166512	1.76602	5.97802	6.76125e-16	5.72797e-15	1
100159787	1.76535	5.99618	1.9898e-16	1.77884e-15	1
100168587	1.76519	4.22443	1.09809e-17	1.11529e-16	1
100162935	1.76433	5.04765	3.72826e-21	5.17382e-20	1
100159429	1.76092	5.68716	9.16655e-05	0.000206696	1
100164472	1.76018	7.07184	4.76028e-09	1.88293e-08	1
100162053	1.75741	7.55473	7.49662e-07	2.25541e-06	1
100169289	1.75463	5.36968	2.4976e-17	2.43537e-16	1
100160338	1.75175	4.8906	3.2962e-10	1.4999e-09	1
100159510	1.75136	4.39545	1.98202e-14	1.45046e-13	1
107885112	1.75136	6.46821	1.62725e-09	6.81862e-09	1
100160013	1.74914	5.37562	1.64899e-18	1.78562e-17	1
100161724	1.74787	4.50655	7.33e-20	9.0693e-19	1
100571497	1.74631	6.5863	3.06533e-15	2.42699e-14	1
100160939	1.74617	8.76815	8.00339e-12	4.39942e-11	1
100570528	1.744	4.77276	3.16379e-17	3.04782e-16	1
100168968	1.74077	9.09901	2.01751e-10	9.41245e-10	1
100168069	1.73944	6.51891	5.46086e-15	4.23062e-14	1
100165691	1.73884	2.73762	9.96255e-09	3.78178e-08	1
100160504	1.7387	6.01875	1.94414e-18	2.0864e-17	1
100159411	1.73825	12.6893	4.27187e-13	2.71747e-12	1
100165063	1.73793	5.3137	1.424e-13	9.53883e-13	1
100159309	1.73639	8.0439	1.13026e-13	7.64585e-13	1
100570404	1.73593	6.36986	4.83746e-16	4.15439e-15	1
100160514	1.73289	6.66306	2.56426e-14	1.86048e-13	1
100570248	1.73117	4.58254	9.1821e-13	5.60597e-12	1
100162443	1.73111	6.03921	3.44637e-09	1.38606e-08	1
100160233	1.72965	6.767	3.58028e-13	2.29578e-12	1
100161187	1.72455	6.21519	4.03728e-15	3.16521e-14	1
100165462	1.72381	7.01571	1.01444e-09	4.34433e-09	1
115033508	1.72282	-1.19992	0.00622114	0.0105074	1
100164962	1.72265	6.67703	1.89264e-07	6.12261e-07	1
100168322	1.72037	3.22528	9.74917e-10	4.18377e-09	1
100165614	1.71806	7.25652	7.71472e-12	4.24398e-11	1
103311737	1.7172	1.94717	0.000122728	0.000272347	1
100159813	1.71622	8.6271	1.81074e-11	9.57703e-11	1
100162673	1.71594	3.69471	5.44956e-13	3.40941e-12	1
100574420	1.71367	3.53212	2.1172e-13	1.39232e-12	1
100163913	1.71352	7.43328	2.66383e-10	1.22492e-09	1
100145833	1.70787	9.68369	6.78396e-11	3.35517e-10	1
115033740	1.70524	5.38785	9.81781e-12	5.33771e-11	1
100168032	1.70218	6.05028	7.30109e-15	5.58419e-14	1
100575675	1.70143	4.45959	2.22407e-16	1.98212e-15	1
100164398	1.70016	7.50321	5.91815e-14	4.12552e-13	1
100160494	1.69942	5.64659	3.36995e-16	2.92903e-15	1
100166755	1.69848	4.37017	1.30505e-14	9.75871e-14	1
100168402	1.69846	5.10237	2.42195e-15	1.93353e-14	1
100165336	1.69786	8.94554	1.31344e-12	7.87192e-12	1
100165608	1.69689	2.91589	8.58034e-12	4.69328e-11	1
100164377	1.69667	5.9597	1.13771e-15	9.4277e-15	1
100163919	1.6925	7.86674	7.39947e-07	2.22757e-06	1
100160044	1.69137	3.24082	3.94329e-11	1.99969e-10	1
100302489	1.69049	4.76173	9.29303e-14	6.37022e-13	1
100162700	1.68775	5.49522	6.46183e-19	7.28765e-18	1
100163917	1.68773	5.46269	9.60806e-15	7.28291e-14	1
100568484	1.6858	4.70473	8.13721e-15	6.19081e-14	1
100164341	1.68245	4.00392	8.38335e-13	5.14431e-12	1
100164909	1.68153	3.76765	9.1824e-13	5.60597e-12	1
100167887	1.68083	6.46627	3.30784e-12	1.89572e-11	1
100144908	1.67985	9.26669	2.45087e-13	1.59717e-12	1
100164330	1.67899	5.53683	3.26742e-14	2.33883e-13	1
103308137	1.67686	9.04904	1.73132e-11	9.18394e-11	1
100575779	1.67459	4.87275	2.96336e-16	2.59916e-15	1
100163850	1.67401	8.15769	1.97596e-11	1.03936e-10	1
100168154	1.67398	5.56175	6.75244e-08	2.30885e-07	1
100167676	1.67362	4.50814	2.96588e-12	1.70995e-11	1
100167873	1.67268	6.0791	9.1755e-17	8.46002e-16	1
100167287	1.67047	5.41073	3.12799e-12	1.79838e-11	1
100575585	1.67003	3.95437	2.88506e-06	7.9813e-06	1
100169200	1.67002	3.50659	5.33493e-14	3.74433e-13	1
100165246	1.66976	7.00676	1.16622e-14	8.77526e-14	1
100574989	1.66948	0.348293	9.63528e-08	3.23542e-07	1
100162628	1.66937	5.63668	6.78407e-18	6.98386e-17	1
100484984	1.66636	8.14474	9.24366e-12	5.03507e-11	1
100169569	1.66558	8.40435	2.1669e-12	1.27171e-11	1
100166582	1.66512	7.83122	7.95627e-13	4.89894e-12	1
100161272	1.66118	9.82672	9.46543e-13	5.76655e-12	1
100162702	1.66023	5.08699	1.4876e-15	1.21385e-14	1
100168625	1.66001	6.55089	4.62859e-14	3.26769e-13	1
100162142	1.65894	5.21323	2.94648e-15	2.33803e-14	1
100165802	1.6589	8.32956	4.25585e-14	3.01935e-13	1
100302524	1.65742	4.96232	2.44716e-13	1.59548e-12	1
100160345	1.65462	6.85482	1.59401e-12	9.46288e-12	1
100162545	1.65387	4.88204	1.97751e-18	2.11748e-17	1
100167195	1.65217	1.24071	9.36564e-06	2.42728e-05	1
100160328	1.65216	5.86675	1.35855e-14	1.0143e-13	1
100159001	1.65141	6.4844	1.0773e-15	8.96322e-15	1
100167578	1.65119	5.44914	2.03445e-19	2.39969e-18	1
100571536	1.64984	0.0782694	0.0072912	0.0121664	1
100569034	1.64737	6.4673	4.13378e-12	2.34339e-11	1
100162065	1.64652	4.38391	4.25591e-06	1.15235e-05	1
100569808	1.64593	4.83448	6.07074e-17	5.69953e-16	1
100569590	1.64565	-0.0293701	1.847e-06	5.24356e-06	1
100160249	1.64439	4.31212	6.11917e-15	4.71274e-14	1
100160354	1.64434	8.11165	1.87945e-11	9.92316e-11	1
100159153	1.64222	2.25184	1.03245e-05	2.65572e-05	1
100572662	1.64156	-0.65518	1.12275e-05	2.87405e-05	1
100167213	1.64084	6.36959	5.58573e-09	2.19258e-08	1
100169440	1.64069	4.15188	0.000535215	0.00107776	1
100161518	1.6404	3.62595	4.31635e-13	2.74213e-12	1
100163303	1.63972	6.9011	4.52795e-13	2.86644e-12	1
100568616	1.6392	1.97497	8.76115e-11	4.26421e-10	1
100570273	1.6376	6.09531	2.51847e-08	9.13397e-08	1
100167979	1.63707	2.61561	5.15167e-07	1.58265e-06	1
107882136	1.63699	5.68351	4.54133e-07	1.40352e-06	1
100167062	1.63648	3.0095	6.65131e-12	3.67161e-11	1
100164735	1.63381	3.54414	1.14429e-12	6.90407e-12	1
100162895	1.63163	4.89626	6.03233e-14	4.20105e-13	1
100161113	1.63085	6.37639	1.29837e-06	3.77607e-06	1
100161553	1.62948	4.05058	1.94767e-09	8.0697e-09	1
100188957	1.62871	5.24999	1.28257e-18	1.40246e-17	1
100169238	1.6243	4.02771	5.0904e-13	3.20139e-12	1
100162600	1.62418	7.62481	1.21977e-08	4.58194e-08	1
100168487	1.62389	6.70572	1.20646e-13	8.13454e-13	1
100160410	1.62215	4.47489	8.60429e-14	5.90935e-13	1
100161357	1.62192	4.49504	1.64275e-16	1.48146e-15	1
100165190	1.62008	5.91841	3.63387e-12	2.0735e-11	1
100165970	1.61923	4.54313	2.39334e-13	1.56321e-12	1
100160193	1.61834	4.1413	3.62237e-12	2.06775e-11	1
100302105	1.61766	7.63747	1.11527e-12	6.73744e-12	1
100163674	1.61746	3.32889	8.14583e-13	5.01137e-12	1
100169277	1.61636	1.29745	0.000901085	0.0017501	1
100160074	1.61478	3.84884	4.07939e-10	1.83713e-09	1
100166046	1.61359	4.04035	1.3718e-09	5.79886e-09	1
100573507	1.61163	-1.0442	0.151659	0.195628
100161735	1.61105	5.97684	3.12991e-15	2.4754e-14	1
100162982	1.61076	5.6344	1.78429e-15	1.44367e-14	1
100572617	1.60992	4.82623	9.09468e-09	3.46971e-08	1
100166547	1.60787	4.90613	6.42979e-07	1.94869e-06	1
100144775	1.60753	8.77832	1.22072e-07	4.04714e-07	1
100158743	1.60735	4.29882	7.22264e-11	3.55504e-10	1
100161279	1.60545	4.16281	1.85017e-10	8.66822e-10	1
100571389	1.60294	5.44215	6.39943e-13	3.97947e-12	1
103309610	1.60273	5.0612	1.69661e-15	1.3766e-14	1
107883737	1.60211	0.192693	0.000371802	0.000766161	1
100167102	1.60062	4.98607	3.2747e-13	2.1064e-12	1
100160427	1.60058	7.02516	8.94498e-09	3.41894e-08	1
100160409	1.60033	6.36965	2.73864e-14	1.98001e-13	1
100161485	1.59935	4.92818	6.64033e-18	6.85058e-17	1
100161595	1.59782	6.60489	1.01772e-13	6.92029e-13	1
100163551	1.59669	1.32326	0.000148797	0.000326324	1
100159035	1.59423	6.45887	6.95651e-10	3.02956e-09	1
100166468	1.59389	5.63847	2.31849e-15	1.85402e-14	1
100161287	1.59388	-0.193575	0.000727932	0.00143671	1
100169068	1.59369	9.58577	1.35171e-09	5.71729e-09	1
100574009	1.593	-0.636888	0.000145456	0.00031929	1
100158819	1.59227	4.5551	1.48145e-10	7.01143e-10	1
103310532	1.5922	-0.110327	0.000240896	0.000511859	1
100572983	1.59106	3.489	4.81178e-10	2.14559e-09	1
100169265	1.59064	5.91714	5.34004e-14	3.74609e-13	1
100163753	1.59037	5.66771	2.92543e-16	2.56746e-15	1
103309673	1.59024	5.08568	8.43037e-17	7.79296e-16	1
100161702	1.58955	8.65264	2.63715e-11	1.36423e-10	1
100160449	1.58945	5.66401	8.19766e-17	7.59734e-16	1
100164133	1.58798	5.94137	5.04167e-05	0.000118296	1
100159970	1.58706	5.40079	8.37281e-08	2.83064e-07	1
100169153	1.58667	4.79324	2.02547e-15	1.63056e-14	1
100166745	1.58649	3.82687	5.38435e-12	3.01733e-11	1
100163613	1.58507	6.83002	2.47999e-11	1.28849e-10	1
100168860	1.58506	7.12276	3.13781e-10	1.43235e-09	1
100165490	1.58429	6.24745	4.15964e-10	1.87268e-09	1
100168125	1.58329	6.34454	7.77459e-14	5.35996e-13	1
100161510	1.58243	4.68382	1.53752e-16	1.3895e-15	1
100163886	1.58237	7.88743	4.51569e-07	1.3974e-06	1
100159268	1.58232	4.83619	2.86662e-16	2.52046e-15	1
100168631	1.58129	5.83961	9.47408e-13	5.76937e-12	1
100570921	1.58053	1.76195	2.12459e-08	7.76214e-08	1
100168416	1.5803	5.46756	1.072e-15	8.92422e-15	1
100169089	1.57751	8.41231	2.72843e-07	8.66481e-07	1
100161058	1.5766	8.51129	1.2262e-09	5.20169e-09	1
100164392	1.57528	5.08657	1.68012e-15	1.36475e-14	1
100159789	1.57519	3.63832	1.00034e-11	5.42838e-11	1
100167854	1.57503	5.67496	1.51351e-14	1.12301e-13	1
100165871	1.57267	6.0978	5.87491e-07	1.7888e-06	1
100160523	1.57118	6.34862	8.80129e-15	6.68193e-14	1
100144799	1.57052	9.36318	2.03326e-11	1.06678e-10	1
100168441	1.57029	7.168	5.4003e-13	3.38152e-12	1
100166213	1.56896	6.74988	4.13233e-12	2.34339e-11	1
107884718	1.56821	-1.95717	0.017751	0.0278092	1
100168128	1.56814	3.07738	2.34641e-11	1.22217e-10	1
100144909	1.56741	9.61225	1.58455e-11	8.4396e-11	1
100160116	1.56519	8.16365	2.30247e-11	1.20058e-10	1
103307612	1.56439	3.06102	6.56093e-12	3.62728e-11	1
100168254	1.56309	5.51551	3.25993e-13	2.09783e-12	1
100162341	1.56158	1.22039	0.000148753	0.000326277	1
100145830	1.56132	7.65533	1.2144e-09	5.15617e-09	1
100159291	1.56127	5.06591	9.41501e-17	8.6753e-16	1
100144895	1.5594	9.16754	2.31341e-10	1.07227e-09	1
100165854	1.55873	4.59936	9.62183e-14	6.57994e-13	1
100161462	1.55842	6.21197	4.49378e-13	2.84606e-12	1
100167618	1.55676	4.52014	2.08884e-14	1.52476e-13	1
100159386	1.55675	5.49697	6.47758e-16	5.49735e-15	1
100576053	1.55513	1.3771	2.20004e-05	5.42644e-05	1
100158932	1.55454	5.39394	4.08789e-17	3.89635e-16	1
100164820	1.55343	4.64554	2.50195e-16	2.21605e-15	1
100161373	1.55319	4.48105	2.77237e-10	1.27229e-09	1
100164107	1.55161	4.08081	3.1752e-11	1.62853e-10	1
100574319	1.55005	5.19154	4.86785e-14	3.42653e-13	1
100166219	1.54772	6.65739	2.65165e-08	9.58801e-08	1
100169306	1.54746	5.45526	2.34879e-10	1.0877e-09	1
100167020	1.54695	8.22021	8.44342e-08	2.85317e-07	1
100165562	1.54601	4.43308	1.13534e-13	7.67659e-13	1
100570116	1.54446	3.79028	3.06279e-07	9.6606e-07	1
100159370	1.54394	7.22203	5.24648e-10	2.32206e-09	1
100163972	1.54379	7.03386	3.78986e-11	1.92324e-10	1
100302491	1.54367	2.37122	5.99597e-09	2.34594e-08	1
100167731	1.54352	6.91956	4.94541e-11	2.47735e-10	1
100164745	1.54346	4.41404	2.57747e-14	1.86912e-13	1
100160701	1.53959	6.45702	1.6717e-13	1.11308e-12	1
100166047	1.5393	3.4057	3.69551e-11	1.88066e-10	1
100302482	1.53887	6.26125	1.03026e-12	6.25277e-12	1
100571790	1.53859	3.51247	8.92943e-09	3.41481e-08	1
100168165	1.53838	4.99155	4.92988e-12	2.7702e-11	1
100162824	1.5383	7.07496	5.45866e-12	3.05493e-11	1
103308350	1.53769	5.93208	4.35555e-15	3.40546e-14	1
100163835	1.53733	5.91645	2.64107e-13	1.71491e-12	1
100164562	1.53684	5.04916	6.5517e-11	3.24923e-10	1
100164663	1.53622	7.7281	4.51958e-11	2.27511e-10	1
100161787	1.53613	5.9371	5.35243e-10	2.36459e-09	1
100573623	1.53578	5.06038	6.28037e-12	3.48286e-11	1
100163531	1.53424	5.73536	2.74165e-14	1.9812e-13	1
100160235	1.53411	5.99455	3.67136e-14	2.62017e-13	1
100168515	1.53339	6.36066	8.74874e-11	4.25961e-10	1
100166106	1.53285	4.18206	9.99683e-12	5.42685e-11	1
100168400	1.53212	6.33661	9.62611e-12	5.23745e-11	1
100162581	1.53196	4.73723	1.03317e-16	9.4896e-16	1
100166796	1.53177	5.54429	1.48501e-14	1.10243e-13	1
100158822	1.53171	10.2709	5.62313e-12	3.14014e-11	1
100164564	1.5315	5.57117	1.10132e-15	9.14715e-15	1
100160179	1.5308	5.42524	7.7013e-10	3.34079e-09	1
100570006	1.52668	1.32672	9.27077e-07	2.75315e-06	1
100162478	1.52635	0.0036696	3.15181e-06	8.67425e-06	1
100573362	1.52526	-1.12513	0.175223	0.222438
100166011	1.52496	6.90042	4.5743e-10	2.05039e-09	1
100163876	1.52442	6.61888	4.68983e-11	2.35834e-10	1
100570788	1.5242	6.29591	8.38556e-12	4.59372e-11	1
100158698	1.52412	9.66091	2.95513e-09	1.1955e-08	1
100162233	1.52359	7.73423	3.75455e-11	1.90801e-10	1
100168896	1.52335	5.46649	4.06613e-13	2.59231e-12	1
100574241	1.52293	4.95125	1.35447e-15	1.10899e-14	1
100167201	1.52194	6.04204	2.19165e-13	1.43866e-12	1
100165082	1.52156	6.57252	1.29968e-08	4.85172e-08	1
100159389	1.52151	4.23496	2.24115e-13	1.46914e-12	1
103311794	1.52146	4.55185	5.71767e-14	3.99543e-13	1
100574620	1.52133	3.85084	1.28104e-12	7.6809e-12	1
100162984	1.51982	5.80526	3.31229e-12	1.89752e-11	1
100569195	1.51935	-0.758657	0.000123616	0.000274021	1
103310768	1.51932	5.13861	8.51963e-15	6.47834e-14	1
100144801	1.51867	7.1517	4.02713e-12	2.28702e-11	1
100569910	1.5183	4.70654	7.26142e-13	4.48644e-12	1
100166988	1.51769	5.00681	9.43075e-14	6.46154e-13	1
100160590	1.51594	7.11087	7.38287e-11	3.62774e-10	1
103307645	1.51355	4.11256	8.71996e-10	3.76454e-09	1
100169188	1.51314	7.37869	5.87129e-10	2.58193e-09	1
100169561	1.51298	6.20753	2.07894e-10	9.68336e-10	1
100159734	1.51291	5.58256	1.34526e-14	1.0049e-13	1
107883682	1.51109	3.86248	5.19904e-10	2.30318e-09	1
100161633	1.51024	7.42804	1.12393e-11	6.06933e-11	1
100158770	1.51002	8.45908	3.33297e-10	1.51568e-09	1
115032978	1.50973	4.2279	4.54124e-13	2.87359e-12	1
100165433	1.50968	-1.04118	0.0354489	0.0522233
100160090	1.50954	0.976395	6.57994e-08	2.25468e-07	1
100571597	1.50949	1.54185	1.36394e-05	3.45045e-05	1
100570684	1.5088	7.48212	8.1298e-12	4.46524e-11	1
100573753	1.50858	8.77066	1.03685e-10	4.98752e-10	1
100169453	1.50834	6.04513	0.0136617	0.0218399	1
100168138	1.50808	5.54629	2.02349e-14	1.48006e-13	1
100164447	1.50774	6.57933	5.08484e-09	2.00306e-08	1
103309536	1.50761	4.45366	8.62096e-13	5.28561e-12	1
100163879	1.50756	5.77671	8.11819e-08	2.74908e-07	1
100163283	1.50735	2.33298	5.04892e-07	1.55273e-06	1
100169552	1.50656	2.67116	4.47232e-09	1.77488e-08	1
100161294	1.50637	7.74166	6.12807e-10	2.68993e-09	1
100158749	1.50565	6.2975	2.91396e-11	1.50096e-10	1
100159501	1.50546	5.17198	4.36302e-11	2.20092e-10	1
100168162	1.50335	5.40784	9.50111e-15	7.20943e-14	1
100165918	1.50324	6.40465	2.3155e-13	1.51581e-12	1
100158813	1.50188	5.39043	9.58963e-16	8.01101e-15	1
100168638	1.50078	5.31863	4.96673e-07	1.52909e-06	1
100165157	1.49916	5.58807	4.02503e-15	3.15732e-14	1
100169381	1.49846	5.32051	3.10423e-13	2.00301e-12	1
100161033	1.49828	5.92441	2.08138e-13	1.37065e-12	1
100572529	1.49785	4.34268	8.16353e-14	5.62003e-13	1
100167715	1.49715	3.14582	7.67494e-07	2.30568e-06	1
100168311	1.49672	6.48318	1.66304e-10	7.83228e-10	1
100569616	1.49646	3.01474	1.53382e-09	6.44777e-09	1
100166324	1.49604	7.3682	1.20447e-08	4.5292e-08	1
100159790	1.4958	7.54463	1.60728e-05	4.03276e-05	1
100161229	1.49523	6.9491	8.02522e-11	3.91794e-10	1
100569306	1.49419	-1.41781	0.189208	0.238281
100167120	1.49247	3.84137	2.11198e-11	1.10646e-10	1
100165584	1.49199	8.18133	7.83751e-08	2.65778e-07	1
115034658	1.49177	-0.553186	0.000924704	0.00179241	1
100166032	1.49102	6.12415	5.30211e-13	3.32582e-12	1
100144898	1.49081	8.80708	1.92301e-09	7.97673e-09	1
100167866	1.48861	2.62788	1.66589e-08	6.15497e-08	1
100570971	1.48785	5.65695	1.32622e-13	8.90456e-13	1
100165800	1.48633	6.20533	2.49982e-10	1.15355e-09	1
100160139	1.48455	11.4531	1.00126e-06	2.95675e-06	1
100162185	1.48443	3.82677	1.62091e-10	7.63637e-10	1
100164647	1.48389	4.94679	2.32953e-12	1.36105e-11	1
100164794	1.48369	6.02049	7.48347e-14	5.16421e-13	1
100160163	1.48156	4.01066	5.01345e-12	2.81605e-11	1
100169012	1.48118	6.60461	3.15494e-10	1.4388e-09	1
100166979	1.48031	7.26235	1.75044e-09	7.30507e-09	1
100161179	1.4801	4.14524	1.08775e-11	5.88494e-11	1
100159988	1.47912	7.20607	7.70599e-09	2.97618e-08	1
100162580	1.47828	6.63862	1.59899e-12	9.48853e-12	1
100165217	1.47782	7.35404	6.85166e-07	2.07045e-06	1
100167168	1.4772	5.48134	4.04248e-15	3.16756e-14	1
100574980	1.47708	3.02999	1.88622e-09	7.83768e-09	1
100165169	1.47683	5.74463	6.07546e-07	1.84713e-06	1
100161031	1.4753	5.52413	4.15268e-12	2.35182e-11	1
100575519	1.47259	4.09099	1.72299e-09	7.20304e-09	1
100166766	1.47243	5.24599	1.97785e-15	1.5949e-14	1
100575382	1.47188	5.0086	4.55426e-13	2.88057e-12	1
100165316	1.47157	5.95566	4.51643e-11	2.27432e-10	1
100168788	1.47128	8.71159	2.19119e-10	1.01798e-09	1
100570473	1.47039	6.7312	4.19885e-12	2.37424e-11	1
100164295	1.47015	7.02183	1.48006e-11	7.90063e-11	1
100165010	1.47006	6.91443	9.43114e-11	4.56562e-10	1
100302321	1.46938	7.01803	1.80341e-11	9.54881e-11	1
100162479	1.46808	3.68534	9.31725e-08	3.13448e-07	1
100162307	1.46738	6.36566	1.02052e-11	5.52955e-11	1
100160640	1.46701	9.04148	7.46359e-10	3.24157e-09	1
100575121	1.46699	5.07724	9.0517e-09	3.45698e-08	1
100167589	1.46685	6.57206	2.43545e-09	9.96457e-09	1
100161482	1.46538	4.71572	1.61817e-11	8.61231e-11	1
100161254	1.46467	5.36246	3.04159e-14	2.18915e-13	1
100573220	1.46418	5.73534	1.57444e-09	6.6166e-09	1
103310467	1.46347	4.53083	2.09653e-10	9.76213e-10	1
100168828	1.46116	5.58674	5.70749e-10	2.51374e-09	1
100165508	1.45862	5.98278	2.31866e-12	1.35525e-11	1
100160989	1.45733	5.93552	1.10727e-11	5.98161e-11	1
100574582	1.45714	4.45096	3.75188e-10	1.69652e-09	1
103308991	1.4559	8.55023	6.54021e-08	2.2416e-07	1
100166614	1.45565	8.79653	1.01817e-09	4.359e-09	1
100162422	1.45422	5.14414	2.43274e-12	1.4179e-11	1
100573774	1.45375	3.40536	7.93652e-06	2.07519e-05	1
100167671	1.45229	5.24522	1.85393e-13	1.23043e-12	1
100164138	1.45133	4.22553	2.63967e-11	1.36504e-10	1
100168945	1.45051	8.48077	3.75118e-09	1.50277e-08	1
100167820	1.44947	6.43208	1.10409e-09	4.71004e-09	1
100302483	1.44904	8.19425	2.14031e-09	8.81716e-09	1
100167826	1.44745	3.38187	1.29022e-06	3.75389e-06	1
100160691	1.44702	7.82421	2.18558e-09	8.99591e-09	1
100161925	1.44602	5.68706	4.87164e-09	1.92486e-08	1
100165343	1.44551	4.19399	3.34657e-12	1.91639e-11	1
100166014	1.44476	6.43746	4.30077e-10	1.93199e-09	1
100167089	1.44328	4.33116	1.99546e-10	9.3156e-10	1
100570317	1.44234	8.96878	2.58555e-10	1.19044e-09	1
100169180	1.44192	6.06148	5.75181e-12	3.2057e-11	1
100569998	1.44133	-0.0772094	0.00185866	0.00342527	1
100163291	1.4412	4.92845	3.52369e-12	2.01302e-11	1
100163726	1.44059	1.48581	8.71393e-07	2.60315e-06	1
100574329	1.44036	5.07841	4.12809e-12	2.34251e-11	1
115032983	1.43966	6.67834	1.90077e-08	6.97626e-08	1
100168722	1.43943	4.82458	5.14324e-13	3.23321e-12	1
100167422	1.43911	7.00947	1.58657e-09	6.66371e-09	1
115034099	1.43807	9.47167	3.95379e-10	1.78224e-09	1
100160033	1.43781	7.69698	7.09981e-05	0.000162717	1
100163833	1.43694	3.43573	1.00706e-09	4.314e-09	1
100169084	1.4367	4.2879	3.59444e-06	9.80623e-06	1
100168604	1.43647	-2.28302	0.350023	0.410675
100166312	1.43615	5.32976	1.18774e-12	7.15427e-12	1
100164832	1.43608	4.0551	5.08439e-12	2.85368e-11	1
100158686	1.43607	4.02427	1.89606e-11	9.99892e-11	1
100144867	1.43555	9.45328	1.22675e-08	4.60529e-08	1
100162953	1.43493	2.68692	1.97579e-09	8.17918e-09	1
100163513	1.43489	4.29084	2.72986e-10	1.25408e-09	1
100164970	1.43461	6.02458	2.1196e-10	9.86317e-10	1
100166523	1.43459	6.34308	3.08675e-11	1.58599e-10	1
100165067	1.43454	6.8899	1.74753e-10	8.20602e-10	1
100163468	1.4343	7.4944	2.89025e-10	1.32228e-09	1
100163011	1.43377	5.15442	2.52473e-12	1.46795e-11	1
100162255	1.43345	7.23643	7.45416e-10	3.23846e-09	1
115033908	1.43274	-0.23262	0.000179236	0.00038765	1
100159357	1.4327	6.75616	7.15573e-08	2.43848e-07	1
100161486	1.43223	6.6312	1.95865e-09	8.11056e-09	1
100160415	1.4319	7.71686	5.85499e-11	2.91173e-10	1
100166105	1.43095	9.32411	2.17279e-08	7.93019e-08	1
100161178	1.43021	5.91004	5.1322e-09	2.02061e-08	1
100168629	1.42963	4.38113	2.25627e-13	1.47838e-12	1
100160941	1.42941	6.44069	5.69424e-05	0.000132293	1
100167542	1.42917	5.46073	1.54619e-06	4.44566e-06	1
100163346	1.42838	6.38824	2.61047e-11	1.35189e-10	1
100168933	1.42781	6.62359	8.52319e-11	4.15401e-10	1
100571875	1.42764	3.49492	1.15184e-10	5.52408e-10	1
100160353	1.42722	6.65503	4.20133e-11	2.12605e-10	1
100166251	1.42636	6.0137	2.46079e-11	1.27943e-10	1
100161150	1.42535	5.01079	6.84997e-09	2.65768e-08	1
100167023	1.42503	7.53404	6.35191e-09	2.47779e-08	1
100166843	1.42493	6.16404	1.98177e-11	1.04204e-10	1
100165746	1.42325	9.74042	0.00688114	0.0115316	1
100165923	1.42301	7.40727	3.1157e-11	1.6003e-10	1
100168480	1.42287	2.80263	0.00118176	0.00224801	1
115033837	1.42083	-2.49561	0.0309433	0.046176	1
103307958	1.42083	-0.291014	5.84453e-05	0.000135544	1
100160612	1.42063	6.4821	1.92492e-11	1.014e-10	1
100573954	1.42041	3.79431	1.90166e-10	8.89788e-10	1
100168553	1.41946	3.62964	2.59042e-10	1.1923e-09	1
100164929	1.41919	5.25427	9.86698e-09	3.74649e-08	1
103310224	1.41832	2.88661	6.72396e-08	2.30075e-07	1
100168383	1.41831	5.08535	2.77876e-13	1.79945e-12	1
100164775	1.41788	3.09341	4.69312e-08	1.63855e-07	1
100159220	1.41724	6.93979	1.98319e-09	8.20273e-09	1
100167782	1.41567	5.00749	1.33016e-12	7.95885e-12	1
100166422	1.41429	7.25063	8.28299e-05	0.000188068	1
100166292	1.41395	2.58189	2.15183e-06	6.04577e-06	1
100165804	1.41344	9.6743	1.73466e-09	7.24764e-09	1
100163677	1.41324	7.11417	2.36685e-10	1.0957e-09	1
100166913	1.41319	5.79052	5.92596e-12	3.29749e-11	1
100167814	1.41219	7.38377	3.94583e-10	1.77955e-09	1
100162301	1.41199	5.49644	7.84878e-12	4.31608e-11	1
100571150	1.40883	4.62809	2.50174e-11	1.29838e-10	1
100168293	1.40804	5.45965	2.03215e-09	8.39318e-09	1
100161253	1.40797	5.16643	2.42719e-13	1.58388e-12	1
100168846	1.40706	5.20629	7.16126e-14	4.9561e-13	1
100163322	1.4068	6.97691	7.4729e-11	3.66819e-10	1
100163155	1.4067	6.13083	0.00214292	0.00390613	1
100168240	1.40592	7.84335	6.90235e-08	2.35787e-07	1
100165935	1.40498	4.88923	1.17901e-10	5.64687e-10	1
100168211	1.40464	6.91049	7.63875e-07	2.29529e-06	1
100162267	1.40396	5.56223	4.85411e-13	3.06081e-12	1
100165900	1.40378	7.57203	6.14447e-05	0.000141997	1
100165507	1.40365	3.93637	8.08382e-11	3.94388e-10	1
100161603	1.40341	4.12231	5.31256e-05	0.000124167	1
100576008	1.40255	4.48618	2.10305e-13	1.38365e-12	1
100169538	1.40201	7.3833	2.17321e-05	5.36484e-05	1
100159667	1.40167	8.79535	1.81064e-06	5.14858e-06	1
100159339	1.4016	4.45512	2.86964e-12	1.65579e-11	1
100159205	1.40132	8.13004	1.67649e-10	7.89048e-10	1
100160769	1.40132	5.61921	7.96163e-11	3.88928e-10	1
100164272	1.39991	5.27096	4.03047e-14	2.87077e-13	1
100144903	1.39841	7.96799	3.73079e-08	1.31822e-07	1
100165875	1.39775	4.74807	5.51282e-12	3.08213e-11	1
100574920	1.39722	4.29431	8.64396e-10	3.73508e-09	1
100159702	1.39715	5.16735	3.36231e-09	1.35414e-08	1
100160645	1.39643	5.65803	5.29727e-11	2.64075e-10	1
100167798	1.39613	4.90205	3.34883e-13	2.15216e-12	1
100572906	1.39558	2.20523	5.56365e-06	1.48384e-05	1
100144904	1.39536	8.58989	8.00003e-09	3.08148e-08	1
100163333	1.3952	4.94621	6.36841e-10	2.78778e-09	1
100165415	1.39511	4.97027	2.60169e-12	1.51087e-11	1
100160574	1.39508	5.00776	2.81226e-10	1.28903e-09	1
100163953	1.39485	5.52157	4.78066e-11	2.40234e-10	1
100166997	1.3945	4.67117	2.06833e-12	1.21733e-11	1
100572829	1.39385	1.98	4.8948e-06	1.31594e-05	1
100166744	1.39309	6.79896	3.36672e-06	9.2199e-06	1
100161189	1.39303	3.60279	5.26614e-10	2.32861e-09	1
115034949	1.39235	-1.12719	0.0186063	0.0290135	1
100168091	1.39222	3.14776	8.43776e-10	3.64708e-09	1
103310693	1.39158	6.44692	6.30288e-09	2.46134e-08	1
100164897	1.39138	-1.51201	0.00924355	0.0151987	1
100166849	1.39029	6.08452	6.7554e-10	2.94822e-09	1
100167861	1.38982	7.60797	2.92915e-09	1.18666e-08	1
100570502	1.38945	4.61523	1.248e-08	4.6782e-08	1
100162972	1.38912	3.39386	1.60054e-07	5.22341e-07	1
115034661	1.38869	3.85604	4.7412e-09	1.87641e-08	1
100166120	1.38855	4.01008	4.33526e-10	1.94627e-09	1
100162723	1.38852	4.46157	3.27391e-12	1.87777e-11	1
100167202	1.38751	9.41093	8.14197e-09	3.13159e-08	1
103310368	1.38728	4.10988	1.18174e-08	4.44836e-08	1
100165252	1.38706	3.52468	3.23211e-08	1.15135e-07	1
100159766	1.38648	5.84707	1.31502e-11	7.05624e-11	1
100162541	1.38498	6.48599	4.35751e-11	2.19968e-10	1
100167003	1.38396	3.45444	1.61042e-07	5.25329e-07	1
100574548	1.38396	6.33057	1.58388e-06	4.54584e-06	1
100164252	1.3839	5.61547	1.331e-10	6.33477e-10	1
100164930	1.38268	4.87191	2.54247e-11	1.31857e-10	1
100160802	1.38132	4.25701	9.62903e-05	0.000216717	1
100166385	1.38114	4.64762	1.02545e-13	6.96955e-13	1
100165998	1.3804	1.67925	2.38917e-05	5.86082e-05	1
100160848	1.37873	6.82191	1.44082e-07	4.72895e-07	1
115034150	1.37801	-1.20358	0.00783747	0.0130191	1
100188938	1.37577	6.51252	6.03913e-09	2.36154e-08	1
100163495	1.37533	5.85723	1.88443e-11	9.94488e-11	1
100168005	1.37494	4.28233	7.16472e-11	3.52894e-10	1
100159799	1.37398	3.38129	1.27734e-07	4.22514e-07	1
100160406	1.37267	8.18035	6.91478e-10	3.01412e-09	1
100162920	1.37221	8.71471	3.34534e-06	9.16658e-06	1
100169163	1.37205	4.19225	2.06972e-11	1.08512e-10	1
100162882	1.37122	-0.34866	0.000209241	0.00044837	1
115033521	1.37006	4.56497	6.56776e-10	2.86981e-09	1
100160379	1.3698	4.00164	3.45085e-11	1.76113e-10	1
100573282	1.36953	4.6755	1.56476e-12	9.29307e-12	1
100165060	1.36934	4.10363	3.12848e-11	1.60574e-10	1
100168670	1.36922	3.84899	9.42447e-10	4.04926e-09	1
100159303	1.36913	4.80304	4.16799e-13	2.65373e-12	1
100166760	1.36854	3.5286	0.0138008	0.0220474	1
100160803	1.36714	5.18455	2.08836e-12	1.22862e-11	1
100163039	1.36673	3.00412	4.09117e-05	9.71493e-05	1
100571508	1.36571	3.58602	3.69494e-06	1.00728e-05	1
100164233	1.36443	5.35528	2.43679e-12	1.41969e-11	1
103308411	1.36372	3.74368	6.09835e-09	2.38276e-08	1
100161220	1.36284	6.06015	3.38731e-09	1.36344e-08	1
100574332	1.36259	4.23667	2.83153e-10	1.29707e-09	1
100166413	1.36214	7.00742	2.80457e-07	8.89874e-07	1
100166975	1.36104	3.89929	2.41669e-10	1.11734e-09	1
100160824	1.36062	4.45978	4.14741e-12	2.34976e-11	1
100168437	1.35958	4.12849	1.6727e-10	7.8752e-10	1
100164232	1.35951	2.91793	7.82936e-08	2.65564e-07	1
100161983	1.35854	7.59591	1.48985e-06	4.2948e-06	1
100160709	1.35781	4.67494	1.63459e-11	8.69327e-11	1
100166790	1.35711	3.30528	9.35775e-09	3.56535e-08	1
100163189	1.35663	5.0042	4.20339e-11	2.12635e-10	1
100161725	1.35422	6.28923	1.00008e-07	3.35113e-07	1
100166325	1.35415	9.71995	4.7891e-08	1.67027e-07	1
100164899	1.35402	8.31105	3.79108e-06	1.03251e-05	1
100164830	1.3537	5.92393	9.2424e-11	4.48028e-10	1
100574439	1.35249	4.09218	1.40801e-09	5.94494e-09	1
100160027	1.3522	4.98277	1.25399e-12	7.52497e-12	1
100165430	1.35194	4.11156	2.7524e-08	9.93238e-08	1
115033053	1.35132	7.71129	6.59807e-09	2.56687e-08	1
100572918	1.35119	2.24965	2.75891e-06	7.65518e-06	1
100161337	1.35108	5.13392	4.33539e-08	1.52029e-07	1
100163537	1.35104	6.08157	4.64054e-10	2.07621e-09	1
100159964	1.35056	-1.55269	0.19102	0.240247
100169367	1.34954	6.23673	1.01286e-10	4.88328e-10	1
100166879	1.34865	5.31899	1.4063e-13	9.42462e-13	1
107884661	1.34803	3.79739	2.29884e-09	9.43783e-09	1
100162463	1.34758	7.12752	3.87359e-09	1.54793e-08	1
100164033	1.34627	4.98585	9.35344e-11	4.52953e-10	1
100573459	1.34566	3.53534	9.52963e-09	3.62508e-08	1
100163008	1.34495	9.50463	4.63982e-09	1.83882e-08	1
100163337	1.34411	5.94493	4.26821e-08	1.49819e-07	1
100163242	1.34361	3.28622	0.000815163	0.00159511	1
100144907	1.34276	7.56384	6.43613e-09	2.50725e-08	1
100159493	1.34169	3.8209	1.63005e-06	4.66718e-06	1
100162752	1.3414	8.0167	8.37578e-09	3.21332e-08	1
100165111	1.34137	4.31132	2.22501e-10	1.03303e-09	1
100164615	1.34122	6.39012	6.37893e-08	2.18789e-07	1
100159551	1.34106	5.41799	1.87963e-11	9.92316e-11	1
100159995	1.34105	5.75735	2.20661e-12	1.29343e-11	1
100168121	1.34062	6.2488	2.36305e-08	8.59627e-08	1
100159878	1.34048	5.18447	3.28506e-10	1.49578e-09	1
100568959	1.34038	0.331921	6.95085e-06	1.82976e-05	1
100168773	1.34012	5.44423	1.90495e-06	5.39741e-06	1
100573882	1.33986	4.00996	1.88616e-09	7.83768e-09	1
100571234	1.33822	5.3445	1.70927e-11	9.0737e-11	1
100145827	1.33694	7.58353	8.89989e-09	3.40442e-08	1
100168856	1.33576	4.53984	9.18096e-07	2.72909e-06	1
100163993	1.33574	5.14396	6.73447e-10	2.94087e-09	1
100166893	1.33387	8.18116	3.58733e-08	1.27065e-07	1
100167853	1.33385	3.89605	0.000218022	0.0004658	1
100162601	1.3337	2.83009	0.000679536	0.00134803	1
100164445	1.33211	5.11412	4.02738e-08	1.41815e-07	1
100167127	1.33177	2.60412	1.90895e-07	6.16982e-07	1
100162938	1.33011	5.52416	5.14522e-11	2.56851e-10	1
100571864	1.32871	-0.938963	0.0216652	0.0333785	1
100167423	1.32843	5.13511	3.45635e-12	1.9769e-11	1
100163788	1.328	5.70088	1.46732e-12	8.74681e-12	1
100159567	1.32766	3.82879	1.18612e-10	5.67523e-10	1
100164335	1.32757	7.83822	6.03151e-09	2.3592e-08	1
100162906	1.32696	6.67996	1.53366e-09	6.44777e-09	1
100169307	1.32623	4.86454	2.31735e-12	1.35503e-11	1
100161867	1.32463	6.60108	7.60679e-10	3.30178e-09	1
100163358	1.32405	7.57541	4.22127e-09	1.6808e-08	1
100161088	1.32316	4.06004	1.37502e-10	6.53349e-10	1
100168918	1.32276	4.52744	1.18488e-09	5.03679e-09	1
107882144	1.3225	4.23592	3.80866e-11	1.9321e-10	1
100163480	1.32176	4.75056	1.74141e-11	9.23409e-11	1
100158759	1.32094	4.05113	1.61065e-09	6.75299e-09	1
100160172	1.32091	5.93535	6.78548e-09	2.63479e-08	1
100159689	1.32087	8.00749	2.45649e-08	8.91817e-08	1
100161447	1.32054	6.25244	3.1838e-08	1.13554e-07	1
100571221	1.32039	0.26014	0.000210042	0.000449953	1
100167096	1.32014	4.19462	9.19801e-09	3.50727e-08	1
100570041	1.31948	6.34397	1.66865e-09	6.98399e-09	1
100163293	1.31812	4.27554	3.22246e-10	1.46774e-09	1
100162304	1.3176	6.63117	7.13632e-10	3.10505e-09	1
100158973	1.31739	4.87801	4.02067e-12	2.28515e-11	1
100159725	1.31736	4.0444	4.9189e-10	2.18783e-09	1
100165232	1.31627	6.39309	8.92483e-11	4.33363e-10	1
103310728	1.31618	5.07533	5.72381e-10	2.51938e-09	1
100158672	1.31581	8.46368	1.87265e-08	6.88183e-08	1
100168177	1.3155	4.1849	6.95035e-08	2.37258e-07	1
100167262	1.31545	4.38708	1.96047e-11	1.03159e-10	1
100573492	1.31536	4.11993	9.56082e-11	4.62433e-10	1
100160755	1.31532	5.43567	2.13966e-12	1.25674e-11	1
100163653	1.315	5.60118	4.52538e-08	1.58229e-07	1
100166905	1.31485	6.1416	1.28036e-08	4.78332e-08	1
100159645	1.31483	5.30766	5.67164e-12	3.16478e-11	1
100160281	1.31454	3.63487	5.76209e-09	2.25873e-08	1
100163396	1.31431	5.61026	4.19696e-11	2.12459e-10	1
100169401	1.314	4.56259	3.68447e-10	1.66762e-09	1
100575247	1.31372	1.88193	9.65204e-06	2.49433e-05	1
100164461	1.31341	7.43307	6.93231e-09	2.68674e-08	1
100161056	1.31322	5.5951	1.26398e-11	6.79754e-11	1
100161722	1.31309	6.37582	1.13736e-08	4.28804e-08	1
100167436	1.31301	7.82666	2.22626e-08	8.1171e-08	1
100162743	1.31297	7.06715	1.1624e-08	4.38014e-08	1
100167791	1.31297	9.98013	2.23368e-07	7.16627e-07	1
100574281	1.3129	5.52626	2.90411e-07	9.19029e-07	1
100167883	1.31112	5.84697	3.21195e-11	1.64563e-10	1
100169349	1.31086	5.8018	1.16102e-11	6.26253e-11	1
100163204	1.31069	5.3109	5.522e-10	2.43502e-09	1
100163342	1.31055	5.78398	4.16549e-12	2.35723e-11	1
100160466	1.30958	4.22613	0.000424536	0.000866644	1
100165197	1.30626	7.20516	1.0204e-08	3.86935e-08	1
100573518	1.30583	5.35575	1.1749e-08	4.42492e-08	1
100161590	1.3058	5.80429	1.23373e-10	5.89521e-10	1
103311889	1.30498	4.65538	9.61618e-09	3.65705e-08	1
100159047	1.30447	4.3804	3.98399e-10	1.79529e-09	1
100574981	1.3041	3.94773	3.83603e-09	1.5342e-08	1
100168248	1.30334	4.26229	9.56205e-11	4.62433e-10	1
100168356	1.30301	4.97756	5.03266e-11	2.51755e-10	1
100572202	1.3026	4.22215	5.10779e-08	1.77216e-07	1
100168104	1.30203	6.79724	1.64131e-09	6.87356e-09	1
100168664	1.30187	4.23692	1.45105e-09	6.11591e-09	1
100160944	1.30085	4.90893	1.79706e-10	8.42488e-10	1
100168875	1.30067	6.98544	2.86706e-08	1.03203e-07	1
100164361	1.2995	3.70766	8.86613e-08	2.9897e-07	1
100573814	1.29936	0.251957	0.000214181	0.000458273	1
100571721	1.29882	3.60642	1.24338e-07	4.11848e-07	1
100574948	1.29846	6.66694	2.92903e-09	1.18666e-08	1
100166095	1.29835	4.16924	7.72944e-09	2.98363e-08	1
100159550	1.29833	4.40267	3.27237e-08	1.16338e-07	1
100164555	1.29803	4.75828	1.17262e-09	4.98614e-09	1
100164826	1.29751	4.4991	6.05452e-11	3.00576e-10	1
100161497	1.2973	5.81174	1.73388e-09	7.24646e-09	1
100160716	1.29657	4.98344	9.52695e-13	5.79667e-12	1
100168300	1.2962	4.98422	1.34056e-10	6.37605e-10	1
100166408	1.29533	8.35967	3.39633e-09	1.36669e-08	1
100574113	1.29502	5.37751	1.28988e-09	5.46538e-09	1
100161739	1.29459	4.85144	2.59824e-11	1.34604e-10	1
100158664	1.29392	7.57195	8.35281e-09	3.20536e-08	1
100161976	1.2939	10.1088	2.42239e-08	8.80104e-08	1
100573305	1.29317	3.11245	2.92784e-08	1.05285e-07	1
100163918	1.29261	5.44198	3.02038e-11	1.55411e-10	1
100160217	1.29213	5.59161	2.25489e-10	1.04623e-09	1
100168309	1.29155	5.50372	1.54237e-08	5.72504e-08	1
100163227	1.28959	4.72069	2.02911e-11	1.06499e-10	1
100162387	1.28927	7.63532	8.10454e-09	3.12006e-08	1
100165940	1.28909	3.6632	1.04337e-08	3.95124e-08	1
107882555	1.28842	4.06844	1.16726e-06	3.41544e-06	1
100571362	1.28688	0.259417	0.00110594	0.00211187	1
107882403	1.28686	0.886735	2.34079e-06	6.54731e-06	1
100161435	1.28603	4.72947	3.36606e-11	1.71969e-10	1
100162771	1.28576	1.72407	0.000345626	0.000716114	1
100168384	1.2853	8.52316	1.46699e-07	4.80827e-07	1
100167580	1.28454	8.0261	3.13078e-08	1.11801e-07	1
100159441	1.28288	8.33665	1.99743e-06	5.63726e-06	1
107885701	1.28175	-0.241327	0.000222079	0.000473695	1
100158762	1.28111	4.59248	3.11686e-09	1.26022e-08	1
100169566	1.28103	4.48322	4.77075e-10	2.13049e-09	1
100165815	1.27976	5.07589	1.83835e-07	5.95903e-07	1
100160165	1.27951	2.583	2.82968e-06	7.83864e-06	1
100161587	1.27838	9.85802	7.96161e-09	3.0675e-08	1
100159150	1.27827	3.46193	3.83845e-08	1.35427e-07	1
100168259	1.27761	5.46884	2.51208e-10	1.15884e-09	1
100164545	1.27714	4.82479	1.69139e-06	4.83035e-06	1
100169228	1.27694	6.69283	1.99879e-05	4.94956e-05	1
100160433	1.27677	6.47916	2.66101e-09	1.08474e-08	1
100160565	1.27653	5.84909	6.20474e-10	2.71861e-09	1
100168305	1.27644	3.5797	3.01006e-08	1.07918e-07	1
100159495	1.27634	5.10937	1.92065e-12	1.13272e-11	1
100574818	1.27564	2.51713	3.08861e-06	8.50519e-06	1
103308894	1.27531	5.87358	1.47297e-10	6.97361e-10	1
100568837	1.27475	6.0861	1.188e-07	3.94503e-07	1
100163911	1.27453	3.94908	8.77868e-09	3.36162e-08	1
100163409	1.27422	8.09734	9.115e-08	3.06787e-07	1
100168191	1.27397	5.63905	1.84731e-09	7.6893e-09	1
100164961	1.27351	4.98186	5.07831e-06	1.36121e-05	1
100165582	1.27228	6.97605	1.35714e-07	4.46756e-07	1
100162993	1.27214	4.65684	9.22577e-11	4.47372e-10	1
103309847	1.27166	5.10026	5.75681e-12	3.20609e-11	1
100570778	1.27123	3.76529	1.97998e-09	8.1918e-09	1
100569483	1.27067	3.25526	4.66902e-06	1.25782e-05	1
100159788	1.26982	5.71719	4.77791e-10	2.13303e-09	1
100568917	1.26977	0.948302	3.31069e-06	9.07508e-06	1
100161490	1.26929	5.94661	2.56497e-10	1.18248e-09	1
100166403	1.26898	4.74619	2.76389e-10	1.26891e-09	1
100166470	1.26864	4.4367	0.000205288	0.000440422	1
100168607	1.26823	2.18131	4.12374e-05	9.7858e-05	1
100568499	1.26822	2.17905	0.000204713	0.00043932	1
100166099	1.26808	3.57554	3.48234e-07	1.09265e-06	1
100163321	1.26801	6.34879	1.79044e-09	7.46553e-09	1
100161808	1.26776	2.71027	8.94242e-08	3.01472e-07	1
100162872	1.26705	2.9266	3.47621e-07	1.09096e-06	1
100302488	1.26695	5.53322	6.6815e-08	2.28731e-07	1
100574307	1.2661	3.92898	1.02283e-09	4.37765e-09	1
100162995	1.26533	8.94308	3.86749e-08	1.36385e-07	1
100165492	1.26522	6.79747	2.46062e-09	1.00618e-08	1
100569599	1.26521	8.58044	4.02012e-07	1.25266e-06	1
100159403	1.26513	5.9609	4.91462e-09	1.94078e-08	1
100161657	1.26498	6.83424	3.88279e-09	1.55118e-08	1
100159252	1.26494	4.57397	7.57848e-09	2.92929e-08	1
100163806	1.26479	3.91697	3.89582e-08	1.37283e-07	1
100574708	1.26284	1.81198	2.87379e-06	7.95316e-06	1
100159446	1.26252	3.77309	4.65908e-09	1.84493e-08	1
100164805	1.26093	5.43501	9.31859e-12	5.07396e-11	1
100166365	1.26012	5.28176	1.04806e-05	2.69441e-05	1
100159466	1.25963	4.88249	6.5507e-10	2.86322e-09	1
100167437	1.25865	4.98348	3.76472e-11	1.9125e-10	1
100163461	1.25856	4.65419	2.25896e-09	9.2794e-09	1
100165392	1.25849	3.02388	2.37535e-07	7.60218e-07	1
100160921	1.25818	2.88712	5.2312e-08	1.81279e-07	1
115034883	1.25805	3.69516	1.07335e-08	4.0584e-08	1
100165151	1.25797	1.91072	9.93643e-07	2.93668e-06	1
100159014	1.25776	7.06085	5.51454e-09	2.1664e-08	1
100570614	1.25755	2.38637	3.11215e-07	9.8077e-07	1
100165274	1.25654	5.09857	2.36673e-08	8.6075e-08	1
100168161	1.25644	4.73858	6.2422e-06	1.65227e-05	1
100166903	1.25638	5.57884	5.21454e-11	2.60131e-10	1
100162503	1.25627	5.81112	2.48398e-11	1.2901e-10	1
100163297	1.25529	4.92102	5.58128e-12	3.11798e-11	1
100163514	1.25514	7.73205	1.05782e-07	3.53637e-07	1
100161367	1.25422	5.96485	9.61629e-08	3.2298e-07	1
100163707	1.25357	4.7823	2.89543e-09	1.17465e-08	1
107884446	1.25262	2.88224	3.61809e-07	1.13204e-06	1
100166043	1.25172	4.39284	1.2864e-10	6.12857e-10	1
100168626	1.25127	4.64399	2.4831e-09	1.01451e-08	1
100569718	1.25077	6.18191	8.8432e-08	2.98266e-07	1
103310186	1.25058	4.4898	1.04483e-09	4.46517e-09	1
100161128	1.2503	3.46915	6.5662e-09	2.55516e-08	1
103308803	1.24963	6.33695	9.23236e-09	3.51851e-08	1
100572663	1.24962	-2.74811	0.0932252	0.126116
100165680	1.24881	6.88297	1.21747e-05	3.09952e-05	1
100161720	1.2487	3.42654	5.62801e-08	1.94469e-07	1
100166044	1.24868	8.14162	2.76245e-08	9.96365e-08	1
100165834	1.2475	5.02629	2.0646e-09	8.51742e-09	1
100166551	1.24718	5.10924	3.88485e-08	1.3693e-07	1
100162556	1.24696	4.12249	2.86197e-08	1.03045e-07	1
107884925	1.2469	4.43718	3.67345e-09	1.47286e-08	1
100571359	1.24657	3.01255	7.00707e-08	2.39024e-07	1
100169568	1.24619	5.39965	4.33464e-09	1.72356e-08	1
100159419	1.24594	5.86837	3.52387e-09	1.41604e-08	1
100165926	1.24535	4.84362	2.25077e-11	1.1749e-10	1
100162214	1.2447	6.16667	0.00581317	0.00986697	1
100165753	1.24456	6.23364	1.21939e-09	5.17432e-09	1
100575785	1.2445	2.81821	2.38241e-07	7.62308e-07	1
100164236	1.24314	6.05158	5.40003e-05	0.000125986	1
100168612	1.24285	5.54627	7.18819e-10	3.12668e-09	1
100168712	1.24235	3.78582	1.44096e-09	6.07869e-09	1
100169439	1.24228	7.7814	8.76265e-05	0.000198271	1
100168950	1.24126	5.17388	2.46417e-11	1.28073e-10	1
100161428	1.24069	3.62432	8.9734e-07	2.67291e-06	1
100574569	1.24063	2.76139	2.84747e-07	9.02493e-07	1
100161495	1.23992	4.47317	9.83961e-10	4.21882e-09	1
100158944	1.23862	5.49474	3.14634e-10	1.43579e-09	1
100161928	1.23859	4.66922	3.39501e-10	1.54243e-09	1
100163423	1.23751	3.67996	6.42108e-06	1.69681e-05	1
100163024	1.23723	3.26074	1.96272e-07	6.33573e-07	1
100302332	1.2361	5.64231	1.52641e-09	6.42412e-09	1
100569234	1.23552	3.8515	4.23396e-08	1.48689e-07	1
100162321	1.23509	4.94553	9.01435e-12	4.91574e-11	1
103309930	1.23506	-0.27857	0.000110655	0.000246772	1
100167114	1.23363	4.60785	1.11906e-08	4.22125e-08	1
100159962	1.23269	6.17794	1.89917e-07	6.14235e-07	1
100167860	1.23241	4.47305	4.58199e-09	1.81741e-08	1
100158750	1.23191	5.98449	1.02775e-08	3.89517e-08	1
100164021	1.23161	2.91509	2.52565e-06	7.03294e-06	1
100164683	1.23136	7.15505	1.09742e-07	3.65856e-07	1
100165062	1.23132	2.5184	2.85683e-06	7.90776e-06	1
100168459	1.23103	6.40711	1.11443e-09	4.75274e-09	1
100168141	1.23099	2.88231	3.28217e-05	7.89408e-05	1
100162786	1.23034	5.84697	5.70938e-08	1.96997e-07	1
100302463	1.23026	3.69766	7.03791e-09	2.72473e-08	1
100165453	1.2297	4.27397	9.02513e-06	2.3424e-05	1
100164772	1.22875	5.35033	1.99205e-08	7.29828e-08	1
100166511	1.22845	5.60264	3.11848e-09	1.26052e-08	1
100167237	1.22622	7.6844	1.60109e-06	4.58974e-06	1
100167328	1.22547	5.59037	1.84524e-10	8.64796e-10	1
100188960	1.22506	6.25392	1.92053e-09	7.96875e-09	1
100160951	1.22424	6.37932	9.03387e-10	3.8884e-09	1
100162959	1.22256	3.98548	1.72348e-08	6.35635e-08	1
100169591	1.22157	8.7769	5.74552e-07	1.75386e-06	1
100163733	1.22094	6.14687	1.47233e-05	3.70968e-05	1
115033806	1.21916	1.53397	3.56175e-05	8.52523e-05	1
100164954	1.21843	6.0149	4.5384e-08	1.58646e-07	1
100164457	1.21754	4.18784	2.47177e-08	8.96913e-08	1
100165422	1.21753	4.31402	5.85538e-05	0.000135752	1
100167725	1.21702	3.05259	3.38248e-07	1.06317e-06	1
100163368	1.2164	7.00412	1.34515e-06	3.90502e-06	1
100162224	1.21608	3.2797	1.39667e-05	3.52644e-05	1
100168205	1.21566	3.80405	6.53798e-08	2.24137e-07	1
100161350	1.21507	5.62537	4.99154e-10	2.21603e-09	1
100162093	1.21464	7.44809	5.14526e-07	1.58101e-06	1
100162681	1.21454	6.43683	1.3784e-06	3.99511e-06	1
100575344	1.21372	5.64404	5.81529e-08	2.00507e-07	1
100165966	1.21354	6.16771	6.1003e-08	2.09782e-07	1
100168831	1.21279	6.90331	3.63589e-06	9.91743e-06	1
100168592	1.21063	5.97974	2.64727e-07	8.42004e-07	1
100163071	1.21047	3.69716	2.75377e-08	9.93482e-08	1
100169476	1.21032	5.58561	1.91916e-06	5.4334e-06	1
100162365	1.21013	5.82294	5.45218e-07	1.67033e-06	1
100169347	1.20901	4.9989	5.88864e-07	1.79261e-06	1
100167541	1.20791	3.49807	6.9286e-08	2.36571e-07	1
100168075	1.20779	8.32528	1.2367e-05	3.14514e-05	1
100167370	1.20757	4.93632	1.21604e-09	5.16161e-09	1
100164651	1.2072	7.08528	1.91489e-06	5.42452e-06	1
100167222	1.20697	4.65078	1.22197e-06	3.56324e-06	1
107882602	1.2069	-2.0494	0.270353	0.327317
100569414	1.20513	3.29181	3.03376e-07	9.57743e-07	1
100167434	1.20442	3.31364	9.92153e-05	0.000222813	1
100164095	1.20435	6.98706	2.42268e-07	7.73818e-07	1
100165362	1.20353	4.29229	2.09201e-07	6.73577e-07	1
100570162	1.20138	3.238	2.39129e-07	7.64638e-07	1
100167827	1.20118	3.35441	6.16334e-07	1.87267e-06	1
100166683	1.20113	2.6057	1.85755e-06	5.27142e-06	1
100167100	1.20106	4.94464	3.12622e-08	1.11666e-07	1
100166212	1.20045	8.24947	1.91821e-07	6.19695e-07	1
100167859	1.20013	2.44059	0.000500979	0.00101181	1
100168949	1.19905	6.26684	7.26147e-08	2.47292e-07	1
100164047	1.1986	7.46597	3.06831e-08	1.0987e-07	1
100162386	1.19834	9.84905	2.90567e-06	8.03368e-06	1
100164438	1.19572	6.69784	1.39014e-07	4.57305e-07	1
100158713	1.19558	1.96884	0.0461264	0.0664113
103311722	1.19557	0.921542	0.000267441	0.000563525	1
100162139	1.19521	4.13085	2.19853e-08	8.01802e-08	1
100575352	1.19488	4.74333	2.85533e-07	9.04584e-07	1
100161347	1.19472	6.22664	5.37871e-09	2.1142e-08	1
100158727	1.19282	4.46018	5.72456e-08	1.97473e-07	1
100166499	1.19202	7.18971	2.96072e-07	9.35709e-07	1
100168528	1.19201	4.70684	8.12441e-09	3.12604e-08	1
100574958	1.1912	4.72014	7.53439e-08	2.56102e-07	1
100162905	1.19043	8.5688	1.16202e-07	3.8623e-07	1
100159299	1.19019	4.96679	2.68195e-10	1.23286e-09	1
100166705	1.18995	1.94349	4.85173e-05	0.000114211	1
100159214	1.1896	3.8126	1.11241e-07	3.70598e-07	1
100161638	1.18869	5.04604	6.70338e-09	2.60572e-08	1
100162427	1.18815	4.53332	1.34925e-06	3.91615e-06	1
100160416	1.18782	4.49928	3.57389e-10	1.62063e-09	1
100161612	1.18755	8.09521	3.53383e-07	1.10733e-06	1
103310179	1.18708	4.39975	1.17109e-06	3.42597e-06	1
100167103	1.18693	3.33233	7.13078e-08	2.43129e-07	1
100162943	1.18647	5.35289	1.10614e-07	3.68595e-07	1
100163556	1.18623	4.67054	5.47062e-06	1.46039e-05	1
103309296	1.18617	1.55706	0.00284343	0.00509083	1
100144776	1.18464	3.93106	0.00333966	0.00590737	1
100166100	1.18449	5.17159	2.94571e-08	1.05901e-07	1
100167550	1.18437	5.55842	2.85511e-09	1.15894e-08	1
100169431	1.18425	4.57632	1.74633e-09	7.29002e-09	1
100167124	1.18409	2.88951	1.12063e-05	2.8692e-05	1
100162514	1.18357	4.71186	4.2791e-07	1.32845e-06	1
100161598	1.18091	5.3208	2.88893e-08	1.03964e-07	1
100162647	1.18074	4.3647	5.70185e-06	1.51902e-05	1
100158838	1.18013	6.337	8.34258e-09	3.20229e-08	1
103308295	1.18013	4.43434	4.87943e-08	1.69971e-07	1
100164278	1.17967	2.79706	4.39471e-06	1.1877e-05	1
100165375	1.17955	6.62523	1.74218e-08	6.42366e-08	1
100164191	1.17945	8.49997	1.69591e-06	4.84228e-06	1
100165738	1.17841	5.57388	3.25504e-06	8.93615e-06	1
100165863	1.17718	3.44307	4.90867e-07	1.51219e-06	1
100571023	1.17706	-1.42265	0.0127366	0.0204678	1
100164768	1.17703	4.77314	0.000771334	0.00151449	1
100166030	1.17569	5.63876	5.2404e-05	0.000122639	1
100573975	1.17539	3.84953	9.03493e-09	3.45149e-08	1
100161101	1.17502	7.21409	3.26032e-06	8.94895e-06	1
100165821	1.17499	6.70267	2.82159e-07	8.9488e-07	1
100165017	1.17434	4.16019	1.26202e-08	4.72463e-08	1
100164408	1.17406	3.28197	3.04336e-07	9.60351e-07	1
100162966	1.17404	3.54901	0.000583623	0.00116903	1
107885062	1.17329	-1.26166	0.000762199	0.00149777	1
100158900	1.1731	6.26519	1.98378e-07	6.40019e-07	1
100169098	1.17304	3.32514	8.29412e-05	0.000188291	1
100164686	1.17302	6.4009	1.22315e-07	4.05429e-07	1
103310715	1.17222	2.29395	2.38845e-05	5.86004e-05	1
100164085	1.17199	3.6664	3.56998e-08	1.26513e-07	1
100166172	1.17162	5.84846	2.40393e-09	9.84123e-09	1
100166798	1.17094	6.43042	9.79331e-06	2.52675e-05	1
100163797	1.17094	3.70779	4.33966e-07	1.3464e-06	1
100168591	1.1704	4.58236	5.99118e-10	2.63144e-09	1
100161794	1.16985	4.99037	8.98262e-07	2.6751e-06	1
100162604	1.16974	4.44206	1.35621e-09	5.73464e-09	1
100164427	1.16967	4.06368	5.85285e-09	2.29258e-08	1
100164504	1.16893	4.36931	3.02029e-08	1.08204e-07	1
100164824	1.16888	-1.48049	0.0480824	0.0690033
100166425	1.16782	3.41779	7.47212e-07	2.2485e-06	1
100167364	1.16772	2.7212	3.45946e-05	8.2928e-05	1
100575320	1.16703	4.43572	1.22727e-08	4.60529e-08	1
100166912	1.16679	3.70026	1.47589e-06	4.2571e-06	1
100161559	1.16653	2.16205	0.00928518	0.0152585	1
103310094	1.16597	5.7308	1.68926e-06	4.82585e-06	1
100166963	1.16593	4.59397	5.6411e-08	1.94874e-07	1
100168236	1.16572	6.28002	5.88077e-09	2.30274e-08	1
100573207	1.16534	3.69468	7.53863e-08	2.56185e-07	1
100163402	1.16496	4.36117	1.01711e-06	2.99987e-06	1
100168735	1.1645	6.06969	0.00011619	0.000258555	1
100163182	1.16418	4.09882	1.6078e-07	5.24593e-07	1
100163724	1.16406	3.98817	1.13327e-07	3.76936e-07	1
100163722	1.16394	5.28196	1.55117e-08	5.75474e-08	1
100168963	1.16382	6.98725	4.4033e-05	0.000104115	1
100167803	1.16367	6.31946	3.60695e-07	1.1288e-06	1
100165347	1.16364	4.32465	8.52354e-08	2.87889e-07	1
100162550	1.16363	5.46253	1.41302e-07	4.64407e-07	1
100169623	1.16353	5.35176	3.71277e-08	1.31315e-07	1
100164311	1.16349	7.55576	0.000182636	0.000394351	1
100166128	1.1627	11.1135	2.55023e-07	8.12216e-07	1
100165389	1.16153	8.52027	3.10782e-07	9.79621e-07	1
100158936	1.16057	3.99797	1.70139e-08	6.2765e-08	1
100569888	1.16028	4.03212	1.69048e-07	5.49951e-07	1
100165612	1.16023	2.48748	1.08797e-05	2.79105e-05	1
100167722	1.1589	5.12399	3.7143e-07	1.16113e-06	1
100165068	1.15735	6.81297	8.8003e-07	2.62678e-06	1
100145836	1.15722	8.79971	4.91817e-07	1.51479e-06	1
100575478	1.15674	4.93501	2.99521e-05	7.24505e-05	1
100163108	1.15671	5.31563	1.20038e-09	5.09968e-09	1
100569777	1.15614	2.54843	3.57916e-06	9.7664e-06	1
100167404	1.1561	7.137	9.22771e-07	2.74185e-06	1
100167399	1.15608	4.5478	9.80415e-06	2.52909e-05	1
100168632	1.15564	5.21473	4.95268e-10	2.20082e-09	1
100168117	1.15562	5.37204	6.39633e-09	2.49377e-08	1
100162977	1.15493	4.44326	1.42612e-09	6.01964e-09	1
100159398	1.15459	4.33814	8.6505e-09	3.31342e-08	1
100571566	1.15437	1.83023	1.41479e-05	3.56906e-05	1
100169389	1.15363	2.90303	0.000219638	0.000468973	1
100158834	1.15334	9.57068	1.46225e-07	4.79442e-07	1
103308598	1.15288	4.16504	1.70398e-06	4.86244e-06	1
100168181	1.15266	3.36267	1.46795e-06	4.23677e-06	1
100144800	1.15215	8.96722	9.38628e-06	2.43175e-05	1
100571834	1.152	5.21774	4.64588e-09	1.84071e-08	1
100165730	1.15137	4.67692	3.17306e-08	1.13227e-07	1
100160917	1.15131	7.18129	8.78948e-08	2.96524e-07	1
100165887	1.15127	7.53482	2.53648e-05	6.19264e-05	1
100165949	1.15113	3.82445	1.74245e-07	5.6673e-07	1
100158904	1.15063	5.12044	4.39526e-09	1.74622e-08	1
100570630	1.15041	4.07135	2.46266e-07	7.85543e-07	1
100164373	1.15014	6.07819	2.53312e-08	9.18248e-08	1
100168263	1.14991	6.96829	0.000135	0.000297699	1
100572019	1.14955	-1.47425	0.0508562	0.0725825
100162914	1.14858	5.30836	1.76341e-08	6.49196e-08	1
100572131	1.14821	3.14407	7.89321e-06	2.06537e-05	1
100167269	1.14811	5.62436	5.78553e-07	1.76532e-06	1
100162462	1.14613	5.02216	7.15696e-08	2.43848e-07	1
100574346	1.14556	0.291921	0.0016778	0.00311508	1
100164064	1.14552	4.12306	0.000108398	0.000242075	1
100162156	1.14529	4.93539	6.11553e-09	2.38882e-08	1
100162219	1.14529	5.62682	4.61381e-10	2.06489e-09	1
115033701	1.14517	1.63292	0.000147146	0.000322851	1
100165609	1.14491	6.73472	2.85349e-07	9.042e-07	1
100160933	1.14483	5.26129	0.000132087	0.000291676	1
100161851	1.14371	3.01113	5.63808e-07	1.72252e-06	1
100160777	1.14318	2.17791	0.00258606	0.00466431	1
100159402	1.14311	2.5009	0.000123367	0.000273512	1
100165145	1.1431	5.35531	1.97389e-10	9.22089e-10	1
100164922	1.14277	4.53543	7.03681e-07	2.12372e-06	1
100165599	1.14274	2.94552	1.16717e-05	2.9799e-05	1
100160285	1.14262	4.38942	1.32527e-07	4.37465e-07	1
100162202	1.14203	4.11073	9.5411e-08	3.20604e-07	1
100168435	1.14043	4.16131	2.29497e-07	7.34983e-07	1
100166518	1.13787	5.13289	3.89423e-10	1.75814e-09	1
100168915	1.13729	3.70366	1.48248e-05	3.73459e-05	1
100159379	1.13717	4.12136	6.49802e-07	1.96813e-06	1
100165672	1.13701	4.43273	9.19536e-09	3.50719e-08	1
100161158	1.13601	4.12716	3.7419e-08	1.32183e-07	1
100167190	1.13532	4.19217	1.13063e-07	3.76145e-07	1
100161542	1.13501	8.28197	1.47891e-07	4.84626e-07	1
100159356	1.13481	3.2311	7.59042e-07	2.28172e-06	1
100165202	1.13468	7.477	6.89098e-07	2.08146e-06	1
100160329	1.13424	4.11919	3.2246e-08	1.14895e-07	1
100167246	1.13416	5.71609	8.16719e-09	3.13999e-08	1
100159238	1.13411	5.08216	3.78773e-09	1.51614e-08	1
100163112	1.13338	3.12133	4.94905e-07	1.52397e-06	1
103308155	1.13287	1.10853	6.04955e-05	0.000139916	1
100575178	1.13194	3.8326	5.28074e-08	1.8282e-07	1
100167444	1.13177	7.56643	1.19226e-06	3.48439e-06	1
100162800	1.1317	7.61599	6.16976e-05	0.000142559	1
103310160	1.13138	0.126268	0.000312459	0.000651707	1
100160308	1.13087	6.1043	1.16568e-08	4.39133e-08	1
100167232	1.13043	3.08888	3.41103e-05	8.18079e-05	1
100160041	1.12937	8.39009	7.25992e-06	1.90485e-05	1
100168862	1.12902	9.12841	2.14801e-06	6.03623e-06	1
100160705	1.12893	5.42464	1.80965e-06	5.14765e-06	1
100161292	1.12819	5.85979	5.53181e-09	2.1726e-08	1
100160764	1.12803	4.80162	2.39946e-09	9.8257e-09	1
100574460	1.12787	3.8294	7.97594e-08	2.70345e-07	1
100165847	1.12766	6.85044	9.10564e-07	2.70805e-06	1
100169174	1.1275	5.62899	6.51711e-08	2.23475e-07	1
100166310	1.12713	4.5511	2.38416e-09	9.76584e-09	1
100165338	1.12389	4.84539	4.6226e-08	1.61472e-07	1
100569405	1.12371	2.62759	8.70604e-06	2.2653e-05	1
100168042	1.12365	4.97829	2.9677e-08	1.06612e-07	1
100169069	1.12353	3.8956	3.42023e-07	1.07433e-06	1
100165388	1.12278	7.18576	2.0409e-07	6.57711e-07	1
100163215	1.12276	3.40295	4.97627e-06	1.3361e-05	1
100161436	1.12275	4.00658	9.52088e-08	3.19999e-07	1
100162680	1.12189	4.76827	9.62358e-07	2.85124e-06	1
100569021	1.12106	4.40645	0.000266541	0.000561956	1
100168397	1.121	4.13479	4.2469e-07	1.31904e-06	1
100159093	1.12018	6.96685	1.24523e-05	3.16515e-05	1
100167159	1.11984	5.24588	6.25111e-08	2.1466e-07	1
100162403	1.1192	5.77075	2.45932e-08	8.92619e-08	1
100163116	1.11881	8.89359	1.84304e-06	5.23541e-06	1
100168474	1.11853	4.10038	4.75611e-08	1.65934e-07	1
100572680	1.1176	5.95248	4.7536e-07	1.46598e-06	1
100575407	1.11748	3.99467	2.10874e-06	5.9305e-06	1
100166506	1.11748	4.74865	3.50489e-06	9.57463e-06	1
100163645	1.1171	2.78771	0.000206606	0.000443118	1
100160383	1.11647	6.72083	1.98093e-06	5.59289e-06	1
100166521	1.11622	4.58303	1.1118e-06	3.2638e-06	1
100160055	1.11615	4.16377	3.72228e-06	1.01396e-05	1
100570734	1.11532	2.82469	1.878e-05	4.66488e-05	1
100166276	1.11435	3.75287	2.1052e-05	5.2032e-05	1
100167505	1.1143	5.53411	1.99551e-08	7.30908e-08	1
100569591	1.1141	5.25285	0.000127482	0.000282114	1
100163951	1.11405	2.73027	5.64365e-05	0.000131214	1
100161649	1.11356	3.5286	4.69291e-06	1.26355e-05	1
100163844	1.11353	5.11592	5.21662e-10	2.30955e-09	1
100166836	1.113	6.78445	2.16073e-07	6.94617e-07	1
100159195	1.11288	3.59589	0.000105413	0.000235885	1
100161121	1.1127	6.165	1.89519e-08	6.95935e-08	1
100166421	1.11269	5.75056	6.97023e-09	2.69998e-08	1
100569491	1.11199	0.688749	0.059697	0.0840508
100167417	1.11165	4.98265	1.05637e-08	3.99733e-08	1
100162432	1.11158	3.72204	3.76736e-07	1.17644e-06	1
100164621	1.11137	5.39741	1.562e-08	5.79193e-08	1
100168548	1.11068	4.52681	2.66834e-08	9.6411e-08	1
100162932	1.10994	6.83649	1.96292e-07	6.33573e-07	1
100162259	1.10991	3.62983	1.80105e-07	5.84601e-07	1
100161967	1.10975	5.48922	6.44631e-07	1.95329e-06	1
100166689	1.1097	3.77383	4.78373e-07	1.47464e-06	1
100168858	1.10937	7.06954	1.20986e-07	4.01392e-07	1
100165617	1.10932	4.50637	2.08663e-08	7.62537e-08	1
100169311	1.10799	3.57724	1.02871e-05	2.64704e-05	1
100166817	1.10728	5.11534	3.57995e-07	1.12093e-06	1
100160647	1.10718	4.35836	9.54006e-07	2.82708e-06	1
100169234	1.10693	5.23108	4.3941e-08	1.53938e-07	1
100167526	1.10649	3.44755	2.84632e-06	7.8832e-06	1
115034685	1.10606	-0.58696	0.000844429	0.00164789	1
100165387	1.10513	5.00293	4.4288e-09	1.75809e-08	1
100167624	1.10448	2.8429	0.000654114	0.00130136	1
100166110	1.10398	3.51739	2.21423e-07	7.10587e-07	1
100164662	1.10385	6.14297	1.50022e-08	5.57146e-08	1
100165096	1.10371	4.9307	3.95168e-09	1.57607e-08	1
100574725	1.10349	4.78418	1.76779e-07	5.74321e-07	1
100159650	1.10316	7.14169	4.64589e-07	1.43369e-06	1
100160530	1.10297	6.41283	1.02907e-07	3.44428e-07	1
100167192	1.10264	6.6162	5.35514e-07	1.642e-06	1
100167870	1.10257	7.25041	1.34351e-07	4.42773e-07	1
100569722	1.10166	1.82921	0.00370484	0.0064927	1
100144798	1.10166	7.15211	5.17382e-07	1.58911e-06	1
100161489	1.10139	4.90328	1.42649e-07	4.6862e-07	1
100159825	1.10039	4.62417	5.70757e-09	2.23857e-08	1
100160605	1.09977	2.55843	1.06531e-05	2.73683e-05	1
100167046	1.09923	9.50323	1.16438e-06	3.40842e-06	1
100160419	1.09896	3.53595	5.93943e-06	1.57786e-05	1
100164933	1.09875	3.5289	9.47404e-06	2.45273e-05	1
100161962	1.09818	4.15571	5.03997e-08	1.75074e-07	1
100168210	1.09735	5.26742	1.39081e-06	4.02784e-06	1
100162826	1.09581	4.47448	7.93576e-07	2.38155e-06	1
103311491	1.09574	2.20814	0.000155982	0.000340889	1
107882735	1.09504	-0.216116	0.0309322	0.0461644	1
100168399	1.09481	7.33955	8.83906e-07	2.6367e-06	1
100163232	1.09472	3.89005	1.1145e-06	3.27104e-06	1
100169573	1.0947	3.88022	6.1973e-06	1.64206e-05	1
100161317	1.09467	2.54012	0.000152372	0.000333454	1
100159193	1.09424	3.36408	0.000206645	0.000443135	1
100169393	1.09423	1.87071	0.00132503	0.00250172	1
100161148	1.09406	4.77708	1.67429e-08	6.18285e-08	1
100164512	1.09355	4.1709	3.53452e-07	1.10733e-06	1
100159774	1.09327	5.30349	2.64034e-05	6.42986e-05	1
100162912	1.09298	8.47304	3.96485e-07	1.23597e-06	1
100167728	1.09259	5.61267	2.94291e-06	8.13196e-06	1
100166675	1.09256	5.49822	7.17474e-08	2.44396e-07	1
100571903	1.09241	4.38222	1.93077e-05	4.78934e-05	1
100167571	1.09235	5.99703	2.17029e-07	6.97223e-07	1
100159633	1.0914	6.6588	3.71174e-06	1.0114e-05	1
100168481	1.09036	4.27234	0.0213683	0.0329454	1
107883565	1.08983	6.16045	4.39267e-07	1.36167e-06	1
100165699	1.08952	6.29014	4.87127e-08	1.69746e-07	1
100162591	1.08943	2.47577	0.000187116	0.000403904	1
100572583	1.08934	4.24486	1.66468e-06	4.75878e-06	1
100161019	1.08925	6.63344	1.21494e-06	3.54416e-06	1
100164476	1.08793	7.3689	0.000104841	0.000234678	1
100160888	1.08792	5.80551	3.23844e-08	1.15331e-07	1
100575887	1.08722	4.20339	5.87634e-06	1.56204e-05	1
100168820	1.08695	3.18745	1.04587e-05	2.68975e-05	1
100167730	1.08677	1.82552	5.33037e-05	0.000124522	1
100163113	1.08511	5.4918	4.02652e-07	1.25411e-06	1
100159596	1.08508	5.94341	1.46173e-07	4.79431e-07	1
100164758	1.08487	4.15016	3.12079e-08	1.11555e-07	1
100168657	1.08443	2.26311	3.10968e-05	7.50053e-05	1
103307797	1.08415	1.45861	0.0438583	0.063463
100574604	1.0836	7.80956	0.00429338	0.0074444	1
103310799	1.08338	0.528848	0.000294573	0.000616813	1
100159334	1.08317	5.13469	2.17381e-09	8.95003e-09	1
100168658	1.08294	4.86409	1.10931e-08	4.18884e-08	1
100169336	1.08202	5.16054	4.91159e-08	1.70944e-07	1
100158909	1.07911	5.69021	2.6171e-08	9.47974e-08	1
100160185	1.07911	-0.279239	0.0142534	0.0227303	1
100165796	1.07892	1.8828	5.41834e-05	0.00012629	1
100167978	1.07883	6.5075	6.43073e-05	0.000148279	1
100163965	1.07844	6.76761	7.73937e-06	2.02696e-05	1
100165055	1.07828	4.23587	1.55159e-07	5.0717e-07	1
100161777	1.07826	3.31429	0.00167705	0.00311408	1
100162105	1.07662	9.57553	0.000277331	0.000583253	1
100161372	1.07606	5.64695	6.32094e-08	2.16851e-07	1
100160609	1.07548	7.07067	1.77351e-06	5.04985e-06	1
100166567	1.07484	5.988	4.29245e-08	1.50597e-07	1
100166196	1.07452	6.00116	6.11705e-06	1.62332e-05	1
100573761	1.07396	6.76024	0.000587249	0.00117613	1
100165776	1.07386	5.63162	3.16831e-06	8.70967e-06	1
103310595	1.07369	4.02779	4.09368e-07	1.2742e-06	1
100168842	1.07357	5.74928	2.0116e-06	5.67282e-06	1
103309265	1.07312	5.25533	1.0041e-06	2.96454e-06	1
100166503	1.07306	3.75904	8.68546e-06	2.26076e-05	1
100159552	1.07298	5.3741	9.0891e-09	3.46866e-08	1
100165035	1.07293	6.48706	4.11306e-05	9.7637e-05	1
100167485	1.07279	6.28149	6.80029e-08	2.3241e-07	1
100168497	1.0725	5.86532	5.75132e-08	1.98349e-07	1
100161765	1.0718	8.17795	3.88517e-06	1.05594e-05	1
100164487	1.07103	5.0584	3.70957e-07	1.15991e-06	1
100573711	1.07074	2.91044	1.44437e-05	3.64113e-05	1
100165438	1.07028	1.81228	3.58701e-05	8.58141e-05	1
100167501	1.06858	4.06672	1.33627e-06	3.88003e-06	1
100568517	1.06833	4.42824	2.39204e-07	7.64708e-07	1
100163068	1.06789	1.98673	0.000396218	0.000812288	1
100191001	1.06676	8.94292	4.42189e-06	1.1946e-05	1
100160579	1.0655	6.8538	3.30241e-06	9.05586e-06	1
103310529	1.06537	0.0798973	0.107451	0.143394
100166657	1.06519	9.6749	0.00178006	0.00329093	1
103308887	1.06389	7.45391	2.70718e-06	7.51953e-06	1
100164262	1.06383	5.19483	4.55384e-06	1.22863e-05	1
100575426	1.06377	5.87392	9.17755e-08	3.0882e-07	1
100164980	1.06363	3.71961	4.76998e-07	1.47072e-06	1
100573369	1.06324	1.45032	0.000485415	0.000982013	1
100575791	1.06261	6.06503	1.41428e-06	4.09251e-06	1
100164833	1.0617	4.74393	1.76517e-08	6.49681e-08	1
100169448	1.06067	5.34036	5.69882e-08	1.9668e-07	1
100570970	1.06041	4.67802	0.00355454	0.00625061	1
100164483	1.05986	8.2313	5.05555e-06	1.35536e-05	1
100164317	1.05985	6.94615	5.42056e-06	1.4481e-05	1
100573245	1.05933	3.96877	1.19503e-07	3.96655e-07	1
100145825	1.05878	10.2622	5.26427e-05	0.000123118	1
100167330	1.05867	6.20012	5.04908e-06	1.35388e-05	1
100572249	1.05801	7.62568	9.96241e-07	2.94376e-06	1
100570135	1.05704	3.49911	0.00402211	0.00700695	1
100164628	1.05666	4.87151	2.05285e-08	7.50574e-08	1
100144900	1.05636	8.02654	2.16122e-05	5.33662e-05	1
100160145	1.05628	4.93814	9.91288e-07	2.93092e-06	1
100162559	1.05598	4.4284	3.42342e-07	1.0751e-06	1
100168726	1.05576	9.53512	0.00224409	0.0040797	1
100575208	1.05568	2.35805	0.000304942	0.000637413	1
100163420	1.05557	3.79892	5.46421e-07	1.67295e-06	1
100163558	1.05555	2.80003	9.60481e-06	2.48345e-05	1
100575362	1.05549	3.21808	5.28709e-06	1.41375e-05	1
100163815	1.05531	4.45547	5.62627e-08	1.94455e-07	1
100162197	1.05451	3.73811	6.98592e-06	1.83866e-05	1
100164270	1.05355	5.31441	2.35887e-08	8.58323e-08	1
100160357	1.05317	4.37983	1.46022e-07	4.79047e-07	1
100165616	1.05271	5.77396	5.11959e-07	1.57379e-06	1
100569674	1.05222	4.22356	9.91847e-05	0.000222779	1
100166368	1.05184	6.9666	2.75526e-05	6.69387e-05	1
100162769	1.0518	3.08388	0.000290978	0.000609907	1
100159836	1.05175	4.47498	4.62475e-07	1.42777e-06	1
100160611	1.05131	6.87244	8.43872e-07	2.52408e-06	1
100164901	1.05112	4.1387	5.35113e-06	1.43008e-05	1
100159942	1.05108	5.23986	2.10396e-07	6.77123e-07	1
100750257	1.05033	5.69041	6.0991e-08	2.09782e-07	1
100164536	1.05023	5.26693	1.10537e-07	3.68423e-07	1
100168460	1.04977	6.00067	2.16854e-06	6.08918e-06	1
100163679	1.04927	3.61317	1.81069e-06	5.14858e-06	1
100167413	1.04895	6.18257	8.8665e-06	2.30414e-05	1
100169507	1.04836	3.95906	3.96212e-06	1.07624e-05	1
103310619	1.04806	2.82142	0.00193104	0.00354866	1
100572274	1.04798	3.60658	1.4472e-06	4.18022e-06	1
100166070	1.04687	4.65451	1.01205e-05	2.60604e-05	1
100571857	1.04583	-0.419139	0.015121	0.0239759	1
100168321	1.04531	4.6498	7.51627e-07	2.26085e-06	1
100168558	1.04356	5.41843	1.21712e-08	4.57317e-08	1
100161563	1.04339	4.9245	1.65115e-07	5.38246e-07	1
100160319	1.04251	4.4291	1.21293e-06	3.53975e-06	1
100162511	1.04062	4.53345	6.7652e-07	2.04604e-06	1
100161398	1.0406	4.80448	7.62019e-08	2.58774e-07	1
100162005	1.03929	3.44772	2.7592e-06	7.65518e-06	1
100572415	1.03888	4.99219	8.74205e-07	2.61047e-06	1
100572234	1.03885	6.60817	7.08527e-07	2.13745e-06	1
100169523	1.03864	5.43708	1.27846e-08	4.77871e-08	1
100169478	1.03824	3.63459	0.00457006	0.00788523	1
100572218	1.03779	3.50222	3.79214e-06	1.0326e-05	1
100169498	1.03722	4.6607	3.16005e-08	1.12819e-07	1
100167007	1.03655	7.4551	0.00778108	0.0129269	1
100302382	1.03647	0.760005	0.0340999	0.0504424
100167131	1.03626	5.16956	7.51844e-07	2.26103e-06	1
103308561	1.03563	-0.955876	0.00403902	0.00703216	1
100573351	1.03557	4.65535	6.3907e-06	1.68972e-05	1
100168943	1.03514	8.39421	4.48314e-06	1.21024e-05	1
100162225	1.03502	5.80562	4.51616e-08	1.57945e-07	1
100573607	1.03335	-0.613058	0.00486595	0.00835572	1
100160572	1.0333	4.17306	2.56032e-06	7.12397e-06	1
100166672	1.03319	6.57524	1.83425e-06	5.21248e-06	1
100169023	1.0323	0.0650087	0.00479512	0.00824195	1
100160539	1.03152	3.94494	7.18442e-07	2.16555e-06	1
100169479	1.03148	6.46716	9.02328e-07	2.68665e-06	1
100160591	1.03137	5.14773	1.33083e-07	4.39098e-07	1
100167705	1.03134	2.20487	0.000154086	0.000336847	1
100158980	1.0313	8.25106	0.000106366	0.000237834	1
100302631	1.03129	3.91788	6.1704e-07	1.87442e-06	1
100160552	1.03092	6.12741	6.57392e-05	0.000151484	1
100161401	1.03084	6.87815	3.06394e-06	8.44839e-06	1
103310202	1.03044	7.29161	0.000114375	0.000254712	1
100160038	1.03034	5.45274	3.44212e-07	1.08074e-06	1
100573030	1.03027	3.06129	0.00243926	0.00441279	1
100159957	1.03015	4.65489	1.10597e-06	3.24734e-06	1
100167875	1.02934	5.58262	1.11717e-07	3.72013e-07	1
100165281	1.02932	7.18161	5.33609e-06	1.42633e-05	1
100163943	1.02903	4.38472	4.60418e-07	1.42173e-06	1
100575896	1.0285	2.50902	2.23134e-05	5.49893e-05	1
100572981	1.02774	2.91048	0.000434011	0.000883981	1
107884556	1.02751	2.25841	4.42572e-05	0.000104611	1
100165466	1.02676	8.77374	2.73302e-05	6.64208e-05	1
100160585	1.02589	6.13941	1.51225e-06	4.35415e-06	1
107882134	1.02586	4.57268	0.000133399	0.000294348	1
103310503	1.02576	4.97906	1.27405e-08	4.76469e-08	1
100165218	1.02573	5.77363	7.84084e-05	0.00017862	1
100144894	1.02554	8.30773	0.000119371	0.000265265	1
100159060	1.02548	3.60895	2.72644e-05	6.62852e-05	1
107882138	1.02429	3.20532	1.1037e-05	2.82938e-05	1
100162271	1.02392	2.84572	6.77653e-05	0.000155903	1
100163244	1.0236	5.26154	1.8535e-07	6.00409e-07	1
100568595	1.02342	2.86181	1.91293e-05	4.74674e-05	1
100165665	1.02296	2.63256	0.000354166	0.000732332	1
100160184	1.02292	6.00303	2.95224e-06	8.15617e-06	1
100144901	1.02277	8.29805	1.18029e-05	3.01286e-05	1
100575057	1.02211	1.1284	0.000750618	0.00147824	1
100573760	1.02195	-0.0751641	0.00265864	0.00478203	1
100574181	1.0218	1.97585	4.99424e-05	0.00011726	1
100163475	1.02046	3.54398	2.31646e-06	6.4843e-06	1
100163931	1.02043	5.61073	8.55541e-08	2.88898e-07	1
100164117	1.01991	4.31668	3.99555e-06	1.08512e-05	1
100168731	1.01968	6.45398	2.43685e-06	6.80015e-06	1
100169297	1.01931	4.59388	8.02845e-07	2.40737e-06	1
100574972	1.01928	3.40694	0.00121826	0.00231439	1
100167185	1.01914	5.33376	6.69908e-07	2.02647e-06	1
100163632	1.0188	5.21189	3.6558e-08	1.29363e-07	1
100166784	1.01865	7.07079	1.85677e-05	4.62012e-05	1
100163012	1.01845	4.39004	0.0299733	0.0448541	1
100165355	1.01739	5.72042	2.90984e-07	9.20639e-07	1
100160686	1.01709	2.20624	0.00129772	0.00245338	1
107882876	1.01673	0.747054	0.0260892	0.0395637	1
100163708	1.01672	5.17084	1.32246e-06	3.84147e-06	1
100572810	1.01621	8.63242	2.63744e-05	6.42496e-05	1
100572348	1.01578	5.63206	2.46669e-06	6.87808e-06	1
100160216	1.01542	4.28753	5.75266e-06	1.53164e-05	1
100168876	1.01525	3.9475	1.34527e-05	3.40443e-05	1
100162024	1.01488	5.25349	0.000490018	0.000990768	1
100167697	1.01487	5.90811	1.05371e-05	2.70797e-05	1
100161137	1.01479	4.67139	2.83623e-05	6.88015e-05	1
[truncated: 8,841 more rows]

## Sheet: Supplemental 6
Supplemental Table 6. shared ortholog or lineage specific gene clusters for M. persicae and A.pisum
Directory
Row 9	Lineage specific gene clusters for M. persicae
Row 1065	Lineage specific gene clusters for A. pisum
Row 1648	Shared orthologs between both aphid species
Row 11116	Shared one-to-one orthologs that are significantly differentially expressed in both aphid species
Row 13307	The 54 significantly rapidly expanding ortholgous clusters in A. pisum annotated as balbiani ring protein 3-like proteins (ref 1)
Lineage specific gene clusters for M. persicae
# cluster_name protein_number swiss_prot_id go_annotation protein_list
cluster18 87 N/A N/A Myzus|g19133.t1;Myzus|g10176.t1;Myzus|g10463.t1;Myzus|g10910.t1;Myzus|g11265.t1;Myzus|g11448.t1;Myzus|g11460.t1;Myzus|g11497.t1;Myzus|g11542.t1;Myzus|g11587.t1;Myzus|g12075.t1;Myzus|g12492.t1;Myzus|g13265.t1;Myzus|g13533.t1;Myzus|g13629.t1;Myzus|g13666.t1;Myzus|g13708.t1;Myzus|g13709.t1;Myzus|g13744.t1;Myzus|g13887.t1;Myzus|g13888.t1;Myzus|g13984.t1;Myzus|g14887.t1;Myzus|g163…
cluster25 71 P08770 GO:0032196; P:transposition; IEA:UniProtKB-KW Myzus|g198.t1;Myzus|g10769.t1;Myzus|g281.t1;Myzus|g293.t1;Myzus|g11088.t1;Myzus|g11090.t1;Myzus|g11517.t1;Myzus|g17267.t1;Myzus|g17394.t1;Myzus|g17409.t1;Myzus|g17445.t1;Myzus|g17456.t1;Myzus|g17576.t1;Myzus|g17581.t1;Myzus|g17626.t2;Myzus|g17664.t1;Myzus|g17675.t1;Myzus|g17940.t1;Myzus|g20544.t1;Myzus|g20937.t1;Myzus|g21024.t1;Myz…
cluster48 33 N/A N/A Myzus|g3644.t1;Myzus|g11450.t1;Myzus|g15409.t1;Myzus|g21167.t1;Myzus|g21657.t1;Myzus|g633.t1;Myzus|g7664.t1;Myzus|g7666.t1;Myzus|g2712.t1;Myzus|g9107.t1;Myzus|g13396.t1;Myzus|g21147.t1;Myzus|g2719.t1;Myzus|g4601.t1;Myzus|g6004.t1;Myzus|g6015.t1;Myzus|g9104.t1;Myzus|g22387.t1;Myzus|g18461.t1;Myzus|g23237.t1;Myzus|g27427.t1;Myzus|g5779.t1;Myzus|g979.t1;Myzus|g9195.t1;Myzus|g223…
cluster50 32 N/A N/A Myzus|g11323.t1;Myzus|g17775.t1;Myzus|g17836.t1;Myzus|g18120.t1;Myzus|g18291.t1;Myzus|g18326.t1;Myzus|g252.t1;Myzus|g274.t1;Myzus|g9363.t1;Myzus|g18365.t1;Myzus|g14280.t1;Myzus|g17252.t2;Myzus|g17411.t1;Myzus|g17646.t1;Myzus|g18366.t1;Myzus|g19918.t1;Myzus|g207.t1;Myzus|g223.t2;Myzus|g241.t1;Myzus|g249.t1;Myzus|g285.t1;Myzus|g17516.t2;Myzus|g18175.t1;Myzus|g18216.t1;Myzus|g17…
cluster55 30 N/A N/A Myzus|g20098.t1;Myzus|g11554.t1;Myzus|g12396.t1;Myzus|g20113.t1;Myzus|g26103.t1;Myzus|g2759.t1;Myzus|g2771.t1;Myzus|g3536.t1;Myzus|g548.t1;Myzus|g9317.t1;Myzus|g969.t1;Myzus|g18152.t1;Myzus|g22505.t1;Myzus|g13279.t1;Myzus|g14424.t1;Myzus|g20426.t1;Myzus|g21439.t1;Myzus|g6531.t1;Myzus|g5545.t1;Myzus|g13852.t1;Myzus|g1609.t1;Myzus|g182.t1;Myzus|g236.t1;Myzus|g8676.t1;Myzus|g273…
cluster59 29 Q95SX7 GO:0006313; P:transposition, DNA-mediated; IMP:UniProtKB Myzus|g13988.t1;Myzus|g1046.t1;Myzus|g11077.t1;Myzus|g14409.t1;Myzus|g15660.t1;Myzus|g16133.t1;Myzus|g16304.t1;Myzus|g19986.t1;Myzus|g24474.t1;Myzus|g4947.t1;Myzus|g5317.t2;Myzus|g5576.t1;Myzus|g6189.t1;Myzus|g788.t1;Myzus|g808.t1;Myzus|g923.t1;Myzus|g9557.t1;Myzus|g9622.t1;Myzus|g17414.t1;Myzus|g6676.t1;Myzus|g25565.t1;…
cluster61 28 Q9H5L6 GO:0006313; P:transposition, DNA-mediated; IDA:UniProtKB Myzus|g1529.t2;Myzus|g4049.t1;Myzus|g13301.t1;Myzus|g26541.t1;Myzus|g27763.t1;Myzus|g3070.t1;Myzus|g4031.t1;Myzus|g5775.t1;Myzus|g3625.t1;Myzus|g10359.t1;Myzus|g1643.t1;Myzus|g3141.t1;Myzus|g1496.t2;Myzus|g3265.t1;Myzus|g3071.t1;Myzus|g20582.t1;Myzus|g24326.t1;Myzus|g24332.t1;Myzus|g25288.t1;Myzus|g2867.t1;Myzus|g4199.t1…
cluster62 28 N/A N/A Myzus|g18788.t1;Myzus|g11659.t1;Myzus|g11674.t1;Myzus|g14518.t1;Myzus|g17303.t1;Myzus|g18047.t1;Myzus|g18281.t1;Myzus|g18455.t1;Myzus|g18556.t1;Myzus|g18722.t1;Myzus|g19958.t1;Myzus|g20854.t1;Myzus|g20924.t1;Myzus|g20956.t1;Myzus|g20961.t1;Myzus|g20964.t1;Myzus|g21242.t1;Myzus|g225.t1;Myzus|g25115.t1;Myzus|g25210.t2;Myzus|g27603.t1;Myzus|g9220.t1;Myzus|g14669.t1;Myzus|g17580.…
cluster65 28 N/A N/A Myzus|g23612.t1;Myzus|g11251.t1;Myzus|g11964.t1;Myzus|g11966.t1;Myzus|g11970.t1;Myzus|g12006.t1;Myzus|g15965.t1;Myzus|g16113.t1;Myzus|g16448.t1;Myzus|g17984.t1;Myzus|g18351.t1;Myzus|g18552.t1;Myzus|g18587.t1;Myzus|g18787.t1;Myzus|g18889.t1;Myzus|g18899.t1;Myzus|g19036.t1;Myzus|g22937.t1;Myzus|g23027.t1;Myzus|g24124.t1;Myzus|g26534.t1;Myzus|g26535.t1;Myzus|g26916.t1;Myzus|g278…
cluster72 26 Q64FP0 GO:0003968; F:RNA-directed 5'-3' RNA polymerase activity; IEA:UniProtKB-KW Myzus|g20704.t1;Myzus|g1311.t1;Myzus|g15442.t1;Myzus|g1654.t1;Myzus|g17.t1;Myzus|g19961.t1;Myzus|g20212.t1;Myzus|g22117.t1;Myzus|g22298.t1;Myzus|g22341.t1;Myzus|g23857.t1;Myzus|g2508.t1;Myzus|g27417.t1;Myzus|g4375.t1;Myzus|g4812.t1;Myzus|g4858.t1;Myzus|g779.t1;Myzus|g8081.t1;Myzus|g8321.t1;Myzus|g9223.t…
cluster76 25 P10394 GO:0015074; P:DNA integration; IEA:InterPro Myzus|g14169.t1;Myzus|g2140.t1;Myzus|g11697.t1;Myzus|g12267.t1;Myzus|g14900.t1;Myzus|g16029.t1;Myzus|g16460.t1;Myzus|g19103.t1;Myzus|g21595.t1;Myzus|g23671.t1;Myzus|g24261.t1;Myzus|g25350.t1;Myzus|g27006.t1;Myzus|g3516.t1;Myzus|g3672.t1;Myzus|g9756.t1;Myzus|g777.t1;Myzus|g8557.t1;Myzus|g10747.t1;Myzus|g20629.t1;Myzus|g23670.t1;Myzus|…
cluster78 25 N/A N/A Myzus|g22807.t1;Myzus|g12507.t1;Myzus|g14767.t1;Myzus|g14819.t1;Myzus|g16095.t1;Myzus|g21390.t1;Myzus|g21391.t1;Myzus|g26462.t1;Myzus|g7100.t1;Myzus|g23006.t1;Myzus|g1375.t1;Myzus|g17300.t1;Myzus|g380.t1;Myzus|g6067.t1;Myzus|g1503.t1;Myzus|g21030.t1;Myzus|g21034.t1;Myzus|g25324.t1;Myzus|g4305.t1;Myzus|g850.t1;Myzus|g9100.t1;Myzus|g5687.t1;Myzus|g25722.t2;Myzus|g11501.t1;Myzus…
cluster81 24 N/A N/A Myzus|g59.t1;Myzus|g107.t1;Myzus|g13049.t1;Myzus|g15438.t1;Myzus|g18536.t1;Myzus|g2085.t1;Myzus|g21825.t1;Myzus|g26046.t1;Myzus|g27746.t1;Myzus|g8293.t1;Myzus|g9304.t1;Myzus|g9416.t1;Myzus|g9702.t1;Myzus|g2086.t1;Myzus|g24487.t1;Myzus|g13380.t1;Myzus|g3097.t1;Myzus|g953.t1;Myzus|g8133.t1;Myzus|g12991.t1;Myzus|g12533.t1;Myzus|g8006.t1;Myzus|g22370.t1;Myzus|g22941.t1
cluster89 23 Q5SVZ6 GO:0006357; P:regulation of transcription by RNA polymerase II; IBA:GO_Central Myzus|g4545.t1;Myzus|g965.t1;Myzus|g974.t1;Myzus|g8105.t1;Myzus|g12947.t1;Myzus|g15140.t1;Myzus|g22314.t1;Myzus|g22328.t1;Myzus|g25282.t1;Myzus|g4260.t1;Myzus|g744.t1;Myzus|g7894.t1;Myzus|g7956.t1;Myzus|g8129.t1;Myzus|g8897.t1;Myzus|g1664.t1;Myzus|g12705.t2;Myzus|g15651.t1;Myzus|g23758.t1;Myzus|g254…
cluster91 23 N/A N/A Myzus|g17882.t1;Myzus|g13015.t1;Myzus|g13740.t1;Myzus|g14946.t1;Myzus|g17447.t1;Myzus|g17490.t1;Myzus|g17801.t1;Myzus|g17913.t1;Myzus|g17991.t1;Myzus|g18053.t1;Myzus|g18114.t1;Myzus|g18220.t1;Myzus|g19662.t1;Myzus|g21021.t1;Myzus|g23335.t1;Myzus|g23589.t1;Myzus|g15617.t1;Myzus|g17633.t1;Myzus|g15760.t1;Myzus|g17912.t1;Myzus|g19547.t1;Myzus|g16093.t1;Myzus|g15759.t1
cluster97 22 N/A N/A Myzus|g20925.t1;Myzus|g11642.t1;Myzus|g11644.t1;Myzus|g11670.t1;Myzus|g14276.t1;Myzus|g14643.t1;Myzus|g14730.t1;Myzus|g17973.t1;Myzus|g18174.t1;Myzus|g203.t1;Myzus|g20936.t1;Myzus|g20940.t1;Myzus|g20942.t1;Myzus|g20950.t1;Myzus|g20966.t1;Myzus|g21056.t1;Myzus|g21227.t1;Myzus|g21362.t1;Myzus|g9219.t1;Myzus|g14376.t1;Myzus|g14675.t1;Myzus|g9452.t1
cluster98 22 N/A N/A Myzus|g1388.t1;Myzus|g1214.t1;Myzus|g1222.t1;Myzus|g2351.t1;Myzus|g25294.t1;Myzus|g26893.t1;Myzus|g5449.t1;Myzus|g5538.t1;Myzus|g11578.t1;Myzus|g1098.t1;Myzus|g1817.t1;Myzus|g2275.t1;Myzus|g2353.t1;Myzus|g24803.t1;Myzus|g472.t1;Myzus|g5537.t1;Myzus|g8144.t1;Myzus|g1595.t2;Myzus|g9089.t1;Myzus|g9616.t1;Myzus|g8696.t1;Myzus|g24763.t1
cluster102 21 N/A N/A Myzus|g12090.t2;Myzus|g11836.t1;Myzus|g25817.t1;Myzus|g3775.t1;Myzus|g11577.t1;Myzus|g17469.t1;Myzus|g9713.t1;Myzus|g11345.t1;Myzus|g11346.t1;Myzus|g15825.t1;Myzus|g17474.t1;Myzus|g19101.t1;Myzus|g21164.t1;Myzus|g24545.t1;Myzus|g24546.t1;Myzus|g24882.t1;Myzus|g25660.t1;Myzus|g26192.t1;Myzus|g16070.t1;Myzus|g17477.t1;Myzus|g10470.t1
cluster106 19 Q95SX7 GO:0006313; P:transposition, DNA-mediated; IMP:UniProtKB Myzus|g12466.t1;Myzus|g14277.t1;Myzus|g20930.t1;Myzus|g20848.t1;Myzus|g11643.t1;Myzus|g11672.t1;Myzus|g160.t1;Myzus|g18163.t1;Myzus|g18213.t1;Myzus|g201.t1;Myzus|g20787.t1;Myzus|g20938.t1;Myzus|g20948.t1;Myzus|g20962.t1;Myzus|g20965.t1;Myzus|g21367.t1;Myzus|g228.t1;Myzus|g27821.t1;Myzus|g6070.t1
cluster109 19 Q9HCI6 GO:0016925; P:protein sumoylation; IDA:UniProtKB Myzus|g18460.t1;Myzus|g17582.t1;Myzus|g17211.t1;Myzus|g17412.t1;Myzus|g17423.t1;Myzus|g17517.t1;Myzus|g17579.t1;Myzus|g18292.t1;Myzus|g18372.t1;Myzus|g18559.t1;Myzus|g271.t1;Myzus|g9480.t1;Myzus|g11628.t1;Myzus|g10975.t1;Myzus|g17620.t1;Myzus|g17636.t1;Myzus|g17338.t1;Myzus|g17938.t1;Myzus|g17486.t1
cluster111 19 N/A N/A Myzus|g27163.t1;Myzus|g13650.t1;Myzus|g18268.t1;Myzus|g10872.t1;Myzus|g11451.t1;Myzus|g14475.t1;Myzus|g21828.t1;Myzus|g24208.t1;Myzus|g27376.t1;Myzus|g2945.t1;Myzus|g7424.t1;Myzus|g20530.t1;Myzus|g23643.t1;Myzus|g9345.t1;Myzus|g1199.t1;Myzus|g560.t1;Myzus|g23610.t1;Myzus|g14151.t1;Myzus|g27803.t1
cluster114 18 N/A N/A Myzus|g16470.t1;Myzus|g13212.t1;Myzus|g16016.t1;Myzus|g17540.t1;Myzus|g17758.t1;Myzus|g24563.t1;Myzus|g25353.t1;Myzus|g6399.t1;Myzus|g7007.t1;Myzus|g8728.t1;Myzus|g9105.t1;Myzus|g1506.t1;Myzus|g24324.t1;Myzus|g2938.t1;Myzus|g22261.t1;Myzus|g7369.t1;Myzus|g27710.t1;Myzus|g12674.t1
cluster120 17 Q96MW7 GO:0003677; F:DNA binding; IEA:UniProtKB-KW Myzus|g7721.t1;Myzus|g11225.t2;Myzus|g25562.t1;Myzus|g2736.t1;Myzus|g27748.t1;Myzus|g4984.t1;Myzus|g6062.t1;Myzus|g738.t1;Myzus|g8507.t1;Myzus|g7720.t1;Myzus|g25563.t1;Myzus|g27749.t2;Myzus|g23795.t1;Myzus|g5854.t1;Myzus|g8948.t1;Myzus|g23882.t1;Myzus|g5806.t1
cluster121 17 Q9BV73 GO:0010389; P:regulation of G2/M transition of mitotic cell cycle; TAS:Reactome Myzus|g14709.t1;Myzus|g10682.t1;Myzus|g13530.t1;Myzus|g14215.t1;Myzus|g14312.t1;Myzus|g14632.t1;Myzus|g14705.t1;Myzus|g14732.t1;Myzus|g21225.t1;Myzus|g20829.t1;Myzus|g17954.t1;Myzus|g20853.t1;Myzus|g20952.t2;Myzus|g20959.t1;Myzus|g14328.t1;Myzus|g21365.t1;Myzus|g20971.t1
cluster124 17 Q09575 GO:0015074; P:DNA integration; IEA:InterPro Myzus|g22419.t1;Myzus|g11550.t1;Myzus|g17029.t1;Myzus|g17275.t1;Myzus|g18323.t1;Myzus|g19188.t1;Myzus|g20873.t1;Myzus|g20990.t1;Myzus|g21402.t1;Myzus|g26374.t1;Myzus|g26994.t1;Myzus|g3443.t1;Myzus|g4645.t2;Myzus|g9058.t1;Myzus|g22312.t1;Myzus|g26141.t1;Myzus|g349.t1
cluster126 17 N/A N/A Myzus|g13491.t1;Myzus|g22151.t1;Myzus|g3694.t1;Myzus|g3695.t1;Myzus|g6092.t1;Myzus|g6093.t1;Myzus|g6094.t1;Myzus|g6095.t1;Myzus|g6096.t1;Myzus|g6097.t1;Myzus|g6100.t1;Myzus|g6102.t1;Myzus|g81.t1;Myzus|g82.t1;Myzus|g6101.t1;Myzus|g9296.t1;Myzus|g7947.t1
cluster128 16 N/A N/A Myzus|g9732.t1;Myzus|g14684.t1;Myzus|g19110.t1;Myzus|g21616.t1;Myzus|g7508.t1;Myzus|g19111.t1;Myzus|g16552.t1;Myzus|g2095.t1;Myzus|g24255.t1;Myzus|g27284.t1;Myzus|g3661.t1;Myzus|g6556.t1;Myzus|g7509.t1;Myzus|g9399.t1;Myzus|g9731.t1;Myzus|g7756.t1
cluster130 16 N/A N/A Myzus|g20101.t1;Myzus|g10535.t1;Myzus|g16899.t1;Myzus|g20427.t1;Myzus|g21104.t1;Myzus|g24273.t1;Myzus|g26434.t1;Myzus|g26435.t1;Myzus|g3327.t1;Myzus|g4350.t1;Myzus|g5254.t1;Myzus|g6530.t1;Myzus|g6769.t1;Myzus|g14832.t1;Myzus|g17100.t1;Myzus|g23832.t1
cluster131 16 N/A N/A Myzus|g1057.t1;Myzus|g1082.t1;Myzus|g2012.t1;Myzus|g2075.t1;Myzus|g7978.t1;Myzus|g9025.t1;Myzus|g9484.t1;Myzus|g1094.t1;Myzus|g13842.t1;Myzus|g13844.t1;Myzus|g22147.t1;Myzus|g22347.t1;Myzus|g22348.t1;Myzus|g477.t1;Myzus|g516.t1;Myzus|g1065.t1
cluster135 16 N/A N/A Myzus|g5617.t1;Myzus|g12693.t1;Myzus|g18574.t1;Myzus|g21234.t1;Myzus|g21948.t1;Myzus|g3954.t1;Myzus|g4272.t1;Myzus|g4385.t1;Myzus|g1680.t1;Myzus|g5616.t1;Myzus|g3953.t1;Myzus|g12692.t1;Myzus|g21949.t1;Myzus|g4386.t1;Myzus|g21235.t1;Myzus|g1705.t1
cluster136 16 P12258 GO:0006310; P:DNA recombination; IEA:UniProtKB-KW Myzus|g14858.t1;Myzus|g1048.t1;Myzus|g13877.t1;Myzus|g19685.t1;Myzus|g19692.t1;Myzus|g21412.t1;Myzus|g27589.t1;Myzus|g6984.t1;Myzus|g19524.t1;Myzus|g19529.t1;Myzus|g19693.t1;Myzus|g7220.t1;Myzus|g8936.t1;Myzus|g12616.t1;Myzus|g20025.t1;Myzus|g857.t1
cluster138 15 N/A N/A Myzus|g24633.t1;Myzus|g23672.t1;Myzus|g26784.t1;Myzus|g5357.t1;Myzus|g6868.t1;Myzus|g8408.t1;Myzus|g12943.t1;Myzus|g17924.t1;Myzus|g56.t1;Myzus|g21416.t1;Myzus|g13884.t1;Myzus|g17064.t1;Myzus|g15166.t1;Myzus|g5615.t1;Myzus|g13154.t1
cluster142 15 N/A N/A Myzus|g17745.t2;Myzus|g17673.t1;Myzus|g10562.t1;Myzus|g17209.t1;Myzus|g17331.t1;Myzus|g17678.t1;Myzus|g9956.t1;Myzus|g10661.t1;Myzus|g10771.t1;Myzus|g11666.t1;Myzus|g17568.t1;Myzus|g178.t1;Myzus|g180.t1;Myzus|g221.t1;Myzus|g7605.t1
cluster146 15 N/A N/A Myzus|g5259.t1;Myzus|g6468.t1;Myzus|g8361.t1;Myzus|g14726.t1;Myzus|g19106.t1;Myzus|g20078.t1;Myzus|g25780.t1;Myzus|g27870.t1;Myzus|g6475.t1;Myzus|g8706.t1;Myzus|g27339.t1;Myzus|g15188.t2;Myzus|g17035.t1;Myzus|g3943.t1;Myzus|g908.t1
cluster149 14 N/A N/A Myzus|g17481.t1;Myzus|g1583.t1;Myzus|g20372.t1;Myzus|g21050.t1;Myzus|g22135.t1;Myzus|g2299.t1;Myzus|g24644.t2;Myzus|g26224.t1;Myzus|g2645.t1;Myzus|g628.t1;Myzus|g647.t1;Myzus|g9063.t1;Myzus|g2097.t1;Myzus|g8799.t1
cluster151 14 Q05118 GO:0003964; F:RNA-directed DNA polymerase activity; IEA:UniProtKB-KW Myzus|g164.t1;Myzus|g22399.t1;Myzus|g23892.t1;Myzus|g6839.t1;Myzus|g15312.t1;Myzus|g12629.t1;Myzus|g1307.t1;Myzus|g22120.t1;Myzus|g4679.t1;Myzus|g9475.t1;Myzus|g17001.t1;Myzus|g20957.t1;Myzus|g226.t1;Myzus|g27782.t1
cluster152 14 Q6R2W3 GO:0015074; P:DNA integration; IEA:InterPro Myzus|g17638.t1;Myzus|g11232.t1;Myzus|g12730.t1;Myzus|g12985.t1;Myzus|g16121.t1;Myzus|g16187.t1;Myzus|g16257.t1;Myzus|g23974.t1;Myzus|g24404.t1;Myzus|g24972.t1;Myzus|g25084.t1;Myzus|g25166.t1;Myzus|g27646.t1;Myzus|g11723.t1
cluster154 14 P12258 GO:0006310; P:DNA recombination; IEA:UniProtKB-KW Myzus|g14201.t1;Myzus|g6985.t1;Myzus|g13224.t1;Myzus|g18316.t1;Myzus|g19979.t1;Myzus|g20835.t1;Myzus|g24314.t1;Myzus|g24637.t1;Myzus|g25316.t1;Myzus|g3673.t1;Myzus|g5987.t1;Myzus|g7972.t1;Myzus|g689.t1;Myzus|g24096.t1
cluster156 14 N/A N/A Myzus|g26905.t1;Myzus|g23007.t1;Myzus|g6066.t1;Myzus|g11500.t1;Myzus|g12912.t1;Myzus|g17299.t1;Myzus|g21724.t1;Myzus|g23885.t1;Myzus|g25325.t1;Myzus|g4306.t1;Myzus|g4339.t1;Myzus|g7944.t1;Myzus|g22141.t1;Myzus|g9468.t1
cluster158 14 N/A N/A Myzus|g22956.t1;Myzus|g10817.t1;Myzus|g11266.t1;Myzus|g12764.t1;Myzus|g13742.t1;Myzus|g13858.t1;Myzus|g17753.t1;Myzus|g18325.t1;Myzus|g18912.t1;Myzus|g19638.t1;Myzus|g19751.t1;Myzus|g22957.t1;Myzus|g25720.t1;Myzus|g17605.t1
cluster162 13 Q9NBX4 GO:0006313; P:transposition, DNA-mediated; IMP:UniProtKB Myzus|g24701.t1;Myzus|g22409.t1;Myzus|g18275.t1;Myzus|g22143.t1;Myzus|g5370.t1;Myzus|g15465.t1;Myzus|g12931.t1;Myzus|g18234.t1;Myzus|g24250.t1;Myzus|g2608.t1;Myzus|g2073.t1;Myzus|g18235.t1;Myzus|g13515.t1
cluster163 13 N/A N/A Myzus|g21831.t1;Myzus|g21069.t1;Myzus|g11603.t1;Myzus|g14801.t1;Myzus|g16445.t1;Myzus|g1779.t1;Myzus|g26658.t1;Myzus|g3544.t1;Myzus|g3955.t1;Myzus|g8412.t1;Myzus|g16030.t1;Myzus|g13522.t1;Myzus|g9215.t1
cluster165 13 N/A N/A Myzus|g26723.t1;Myzus|g17881.t1;Myzus|g22411.t1;Myzus|g12592.t2;Myzus|g13146.t1;Myzus|g17880.t1;Myzus|g22407.t1;Myzus|g22408.t1;Myzus|g22412.t1;Myzus|g22410.t1;Myzus|g20007.t1;Myzus|g2481.t1;Myzus|g10824.t1
cluster166 13 N/A N/A Myzus|g10957.t1;Myzus|g1465.t1;Myzus|g17798.t1;Myzus|g18157.t1;Myzus|g18645.t1;Myzus|g20717.t1;Myzus|g20718.t1;Myzus|g7931.t1;Myzus|g15261.t1;Myzus|g17696.t1;Myzus|g27452.t1;Myzus|g13974.t1;Myzus|g8989.t1
cluster167 13 N/A N/A Myzus|g1474.t1;Myzus|g26369.t1;Myzus|g5924.t1;Myzus|g8923.t1;Myzus|g16274.t1;Myzus|g5354.t1;Myzus|g7051.t1;Myzus|g9369.t1;Myzus|g108.t1;Myzus|g1365.t1;Myzus|g22106.t1;Myzus|g6922.t1;Myzus|g5661.t2
cluster172 13 P04323 GO:0015074; P:DNA integration; IEA:InterPro Myzus|g27105.t1;Myzus|g22332.t1;Myzus|g6368.t1;Myzus|g6438.t1;Myzus|g6509.t1;Myzus|g21038.t1;Myzus|g7195.t1;Myzus|g7908.t1;Myzus|g7909.t1;Myzus|g7191.t1;Myzus|g15587.t1;Myzus|g7193.t1;Myzus|g7910.t1
cluster177 12 N/A N/A Myzus|g23393.t1;Myzus|g1053.t1;Myzus|g1114.t1;Myzus|g163.t1;Myzus|g19696.t1;Myzus|g24199.t1;Myzus|g2886.t1;Myzus|g21866.t1;Myzus|g2511.t1;Myzus|g27012.t1;Myzus|g9554.t1;Myzus|g7250.t1
cluster181 12 N/A N/A Myzus|g8919.t1;Myzus|g12131.t1;Myzus|g15207.t1;Myzus|g16204.t1;Myzus|g4076.t1;Myzus|g5553.t1;Myzus|g5759.t1;Myzus|g21047.t1;Myzus|g17899.t1;Myzus|g5870.t1;Myzus|g2597.t1;Myzus|g5635.t1
cluster182 12 Q5SVZ6 GO:0006357; P:regulation of transcription by RNA polymerase II; IBA:GO_Central Myzus|g11663.t1;Myzus|g21031.t1;Myzus|g6251.t1;Myzus|g18106.t1;Myzus|g18107.t1;Myzus|g9141.t1;Myzus|g21799.t1;Myzus|g2509.t1;Myzus|g21032.t1;Myzus|g18108.t1;Myzus|g22995.t1;Myzus|g8421.t1
cluster183 12 N/A N/A Myzus|g3811.t1;Myzus|g12801.t1;Myzus|g21295.t1;Myzus|g21536.t1;Myzus|g24448.t1;Myzus|g9991.t1;Myzus|g14358.t1;Myzus|g15346.t1;Myzus|g4147.t1;Myzus|g7905.t1;Myzus|g3812.t1;Myzus|g17856.t1
cluster184 12 N/A N/A Myzus|g22760.t1;Myzus|g9257.t1;Myzus|g21667.t1;Myzus|g11285.t1;Myzus|g11326.t1;Myzus|g12543.t1;Myzus|g15232.t1;Myzus|g16447.t1;Myzus|g21222.t1;Myzus|g21239.t1;Myzus|g21262.t1;Myzus|g26550.t1
cluster185 12 P21328 GO:0003964; F:RNA-directed DNA polymerase activity; IEA:UniProtKB-KW Myzus|g10988.t1;Myzus|g22761.t1;Myzus|g10496.t1;Myzus|g11657.t1;Myzus|g12652.t1;Myzus|g16250.t1;Myzus|g16891.t1;Myzus|g17506.t1;Myzus|g1793.t1;Myzus|g18051.t1;Myzus|g22765.t1;Myzus|g4319.t1
cluster186 12 N/A N/A Myzus|g1005.t1;Myzus|g15629.t1;Myzus|g1800.t1;Myzus|g27104.t1;Myzus|g404.t1;Myzus|g23819.t1;Myzus|g9210.t1;Myzus|g22383.t1;Myzus|g1673.t1;Myzus|g1682.t1;Myzus|g8859.t1;Myzus|g13428.t1
cluster187 12 N/A N/A Myzus|g329.t1;Myzus|g14147.t1;Myzus|g14285.t1;Myzus|g14762.t1;Myzus|g17219.t1;Myzus|g19919.t1;Myzus|g2032.t1;Myzus|g7886.t1;Myzus|g16277.t1;Myzus|g22258.t1;Myzus|g8864.t1;Myzus|g22378.t1
cluster188 12 Q6P3X8 N/A Myzus|g5564.t1;Myzus|g13782.t1;Myzus|g14106.t1;Myzus|g25116.t1;Myzus|g25351.t1;Myzus|g2720.t1;Myzus|g4474.t1;Myzus|g924.t1;Myzus|g14196.t1;Myzus|g26718.t1;Myzus|g9080.t1;Myzus|g608.t1
cluster189 12 Q08473 GO:0006405; P:RNA export from nucleus; TAS:FlyBase Myzus|g7032.t1;Myzus|g7025.t1;Myzus|g7026.t1;Myzus|g7027.t1;Myzus|g7028.t1;Myzus|g7029.t1;Myzus|g7030.t1;Myzus|g7031.t1;Myzus|g7033.t1;Myzus|g7034.t1;Myzus|g7024.t1;Myzus|g7808.t1
cluster195 11 Q9XYU1 GO:0006270; P:DNA replication initiation; IEA:InterPro Myzus|g18045.t1;Myzus|g17449.t1;Myzus|g17632.t1;Myzus|g18017.t1;Myzus|g18056.t1;Myzus|g18081.t1;Myzus|g18168.t1;Myzus|g18199.t1;Myzus|g18212.t1;Myzus|g18255.t1;Myzus|g18112.t1
cluster196 11 Q99315 GO:0032197; P:transposition, RNA-mediated; ISS:SGD Myzus|g5953.t1;Myzus|g1168.t1;Myzus|g1169.t1;Myzus|g12996.t1;Myzus|g16796.t1;Myzus|g17637.t1;Myzus|g19621.t1;Myzus|g27178.t1;Myzus|g27307.t1;Myzus|g27624.t1;Myzus|g2927.t1
cluster197 11 N/A N/A Myzus|g973.t1;Myzus|g14426.t1;Myzus|g1562.t1;Myzus|g17494.t1;Myzus|g19018.t1;Myzus|g21441.t1;Myzus|g22421.t1;Myzus|g22507.t3;Myzus|g24558.t1;Myzus|g4944.t1;Myzus|g8697.t1
cluster198 11 Q5SVZ6 GO:0006357; P:regulation of transcription by RNA polymerase II; IBA:GO_Central Myzus|g8703.t1;Myzus|g22373.t1;Myzus|g24322.t1;Myzus|g10819.t1;Myzus|g20123.t1;Myzus|g5193.t1;Myzus|g698.t1;Myzus|g8934.t1;Myzus|g5056.t1;Myzus|g9303.t1;Myzus|g23860.t1
cluster199 11 N/A N/A Myzus|g20337.t1;Myzus|g11107.t1;Myzus|g13268.t1;Myzus|g13436.t1;Myzus|g18146.t1;Myzus|g24762.t1;Myzus|g24796.t1;Myzus|g260.t1;Myzus|g7747.t1;Myzus|g8097.t2;Myzus|g2435.t1
cluster202 11 Q9M2U3 GO:0004518; F:nuclease activity; IEA:UniProtKB-KW Myzus|g4515.t1;Myzus|g2964.t1;Myzus|g22281.t1;Myzus|g22286.t1;Myzus|g3440.t1;Myzus|g9055.t1;Myzus|g12684.t1;Myzus|g13096.t1;Myzus|g2357.t1;Myzus|g26110.t1;Myzus|g371.t1
cluster203 11 Q5SVZ6 GO:0006357; P:regulation of transcription by RNA polymerase II; IBA:GO_Central Myzus|g1139.t1;Myzus|g15806.t1;Myzus|g20857.t1;Myzus|g27496.t1;Myzus|g3932.t1;Myzus|g5700.t1;Myzus|g8277.t1;Myzus|g8591.t1;Myzus|g18883.t1;Myzus|g4347.t1;Myzus|g15601.t1
cluster211 11 P48988 GO:0003696; F:satellite DNA binding; IEA:InterPro Myzus|g2215.t1;Myzus|g16314.t1;Myzus|g22144.t1;Myzus|g25100.t1;Myzus|g1374.t1;Myzus|g1416.t1;Myzus|g1481.t1;Myzus|g551.t1;Myzus|g18207.t1;Myzus|g3261.t1;Myzus|g734.t1
cluster213 11 O43422 GO:0007165; P:signal transduction; TAS:ProtInc Myzus|g7690.t1;Myzus|g284.t1;Myzus|g6074.t1;Myzus|g2432.t1;Myzus|g5429.t1;Myzus|g7694.t1;Myzus|g19031.t1;Myzus|g5245.t1;Myzus|g12681.t1;Myzus|g21141.t1;Myzus|g2331.t1
cluster216 10 N/A N/A Myzus|g24617.t1;Myzus|g17759.t1;Myzus|g20721.t1;Myzus|g24658.t1;Myzus|g4172.t1;Myzus|g24616.t1;Myzus|g17034.t1;Myzus|g23336.t1;Myzus|g7058.t1;Myzus|g9158.t1
cluster217 10 N/A N/A Myzus|g22605.t1;Myzus|g12221.t1;Myzus|g16641.t1;Myzus|g16867.t1;Myzus|g16052.t1;Myzus|g26802.t1;Myzus|g10472.t1;Myzus|g16456.t2;Myzus|g17777.t1;Myzus|g11820.t1
cluster219 10 N/A N/A Myzus|g15679.t2;Myzus|g9599.t1;Myzus|g10550.t1;Myzus|g11821.t1;Myzus|g22837.t1;Myzus|g12289.t1;Myzus|g13273.t1;Myzus|g13671.t1;Myzus|g16705.t1;Myzus|g22604.t1
cluster220 10 Q96DM1 N/A Myzus|g5539.t1;Myzus|g17575.t1;Myzus|g22168.t1;Myzus|g24818.t1;Myzus|g3839.t1;Myzus|g3994.t1;Myzus|g416.t1;Myzus|g6761.t1;Myzus|g2545.t1;Myzus|g27851.t1
cluster222 10 Q99895 GO:0006508; P:proteolysis; TAS:ProtInc Myzus|g9216.t1;Myzus|g14641.t1;Myzus|g20822.t1;Myzus|g20927.t1;Myzus|g9391.t1;Myzus|g9453.t1;Myzus|g9460.t1;Myzus|g318.t2;Myzus|g21379.t1;Myzus|g14672.t1
cluster223 10 Q7M3K2 GO:0006313; P:transposition, DNA-mediated; IDA:UniProtKB Myzus|g7610.t1;Myzus|g19.t1;Myzus|g6705.t1;Myzus|g20143.t1;Myzus|g155.t3;Myzus|g20543.t1;Myzus|g705.t1;Myzus|g17992.t2;Myzus|g24224.t1;Myzus|g4609.t1
cluster224 10 N/A N/A Myzus|g9006.t1;Myzus|g26440.t1;Myzus|g11639.t1;Myzus|g21800.t1;Myzus|g22576.t1;Myzus|g25580.t1;Myzus|g26441.t1;Myzus|g3826.t1;Myzus|g4109.t1;Myzus|g5944.t1
cluster228 10 Q8BUZ3 GO:0003677; F:DNA binding; IEA:UniProtKB-KW Myzus|g5092.t1;Myzus|g18289.t1;Myzus|g21124.t1;Myzus|g14430.t1;Myzus|g7155.t1;Myzus|g9281.t1;Myzus|g10404.t1;Myzus|g19086.t1;Myzus|g9841.t1;Myzus|g15454.t1
cluster229 10 N/A N/A Myzus|g2077.t1;Myzus|g17391.t1;Myzus|g17640.t1;Myzus|g27467.t1;Myzus|g5869.t1;Myzus|g2031.t1;Myzus|g17392.t1;Myzus|g17406.t1;Myzus|g1970.t1;Myzus|g2061.t1
cluster231 10 N/A N/A Myzus|g3854.t1;Myzus|g5985.t2;Myzus|g9259.t1;Myzus|g5727.t1;Myzus|g23167.t1;Myzus|g24711.t1;Myzus|g2670.t1;Myzus|g27820.t1;Myzus|g9473.t2;Myzus|g8414.t1
cluster232 10 N/A N/A Myzus|g359.t1;Myzus|g5785.t1;Myzus|g9327.t1;Myzus|g20051.t1;Myzus|g489.t1;Myzus|g9329.t1;Myzus|g9332.t1;Myzus|g9436.t1;Myzus|g491.t1;Myzus|g9338.t1
cluster235 10 P92189 GO:0048477; P:oogenesis; HMP:FlyBase Myzus|g27762.t1;Myzus|g15404.t1;Myzus|g9503.t1;Myzus|g3058.t1;Myzus|g11172.t1;Myzus|g3308.t1;Myzus|g4815.t1;Myzus|g4827.t1;Myzus|g9504.t1;Myzus|g2138.t1
cluster236 10 N/A N/A Myzus|g16028.t1;Myzus|g17133.t1;Myzus|g2963.t1;Myzus|g5098.t1;Myzus|g5747.t1;Myzus|g7055.t1;Myzus|g10977.t1;Myzus|g239.t1;Myzus|g5597.t1;Myzus|g14939.t1
cluster240 10 N/A N/A Myzus|g12669.t1;Myzus|g1163.t1;Myzus|g12667.t1;Myzus|g14359.t1;Myzus|g14516.t1;Myzus|g15286.t1;Myzus|g18486.t1;Myzus|g25094.t1;Myzus|g26742.t1;Myzus|g54.t1
cluster243 9 A4Z943 GO:0046872; F:metal ion binding; IEA:UniProtKB-KW Myzus|g8819.t1;Myzus|g23213.t1;Myzus|g23851.t1;Myzus|g25178.t1;Myzus|g25814.t1;Myzus|g4738.t1;Myzus|g7068.t1;Myzus|g9760.t1;Myzus|g7292.t1
cluster245 9 N/A N/A Myzus|g16130.t1;Myzus|g4841.t1;Myzus|g4872.t1;Myzus|g4948.t1;Myzus|g5086.t1;Myzus|g47.t1;Myzus|g13005.t1;Myzus|g2300.t1;Myzus|g9497.t1
cluster246 9 Q95SX7 GO:0006313; P:transposition, DNA-mediated; IMP:UniProtKB Myzus|g27815.t1;Myzus|g27817.t1;Myzus|g13979.t1;Myzus|g19799.t1;Myzus|g660.t1;Myzus|g23868.t1;Myzus|g2501.t1;Myzus|g2652.t1;Myzus|g1852.t1
cluster248 9 N/A N/A Myzus|g9374.t1;Myzus|g15096.t1;Myzus|g1585.t1;Myzus|g17645.t1;Myzus|g17967.t1;Myzus|g20450.t1;Myzus|g23558.t1;Myzus|g4597.t2;Myzus|g5073.t1
cluster250 9 P20825 GO:0015074; P:DNA integration; IEA:InterPro Myzus|g9478.t1;Myzus|g24696.t1;Myzus|g4345.t1;Myzus|g9103.t1;Myzus|g3893.t1;Myzus|g25078.t1;Myzus|g25331.t1;Myzus|g5093.t1;Myzus|g985.t1
cluster251 9 N/A N/A Myzus|g9447.t1;Myzus|g112.t1;Myzus|g1728.t1;Myzus|g4899.t1;Myzus|g11631.t1;Myzus|g17647.t1;Myzus|g8035.t1;Myzus|g846.t1;Myzus|g575.t1
cluster252 9 N/A N/A Myzus|g798.t1;Myzus|g1221.t1;Myzus|g1215.t1;Myzus|g20112.t1;Myzus|g27825.t1;Myzus|g4686.t1;Myzus|g4689.t1;Myzus|g820.t1;Myzus|g8354.t1
cluster253 9 N/A N/A Myzus|g5588.t1;Myzus|g24336.t1;Myzus|g20126.t1;Myzus|g21916.t1;Myzus|g24354.t1;Myzus|g6234.t1;Myzus|g8695.t1;Myzus|g2668.t1;Myzus|g27850.t1
cluster254 9 N/A N/A Myzus|g3259.t1;Myzus|g12393.t1;Myzus|g14505.t1;Myzus|g18208.t1;Myzus|g3300.t1;Myzus|g3304.t1;Myzus|g25189.t1;Myzus|g2325.t1;Myzus|g18171.t1
cluster255 9 N/A N/A Myzus|g9282.t1;Myzus|g20371.t1;Myzus|g2841.t1;Myzus|g11240.t1;Myzus|g20436.t1;Myzus|g26225.t1;Myzus|g875.t1;Myzus|g21051.t1;Myzus|g17482.t1
cluster256 9 N/A N/A Myzus|g3640.t1;Myzus|g5876.t1;Myzus|g19061.t1;Myzus|g9724.t1;Myzus|g13511.t1;Myzus|g6192.t1;Myzus|g5319.t1;Myzus|g19060.t1;Myzus|g6391.t1
cluster258 9 Q9H5L6 GO:0006313; P:transposition, DNA-mediated; IDA:UniProtKB Myzus|g11463.t1;Myzus|g14230.t1;Myzus|g15497.t1;Myzus|g20008.t1;Myzus|g22205.t1;Myzus|g22207.t1;Myzus|g6520.t1;Myzus|g14213.t1;Myzus|g3447.t1
cluster260 9 N/A N/A Myzus|g344.t1;Myzus|g5131.t1;Myzus|g1463.t1;Myzus|g3164.t1;Myzus|g470.t2;Myzus|g24703.t1;Myzus|g3813.t1;Myzus|g988.t1;Myzus|g3445.t1
cluster261 9 N/A N/A Myzus|g23668.t1;Myzus|g13807.t1;Myzus|g14597.t1;Myzus|g16171.t1;Myzus|g16172.t1;Myzus|g21339.t1;Myzus|g7528.t1;Myzus|g10847.t1;Myzus|g13806.t1
cluster262 9 N/A N/A Myzus|g11640.t1;Myzus|g10563.t1;Myzus|g17974.t2;Myzus|g18022.t3;Myzus|g20926.t1;Myzus|g20943.t2;Myzus|g17955.t2;Myzus|g7661.t1;Myzus|g1245.t1
cluster265 9 N/A N/A Myzus|g16636.t1;Myzus|g10029.t1;Myzus|g10107.t1;Myzus|g10170.t1;Myzus|g23077.t1;Myzus|g23779.t1;Myzus|g23935.t1;Myzus|g7583.t1;Myzus|g17105.t1
cluster266 9 N/A N/A Myzus|g23187.t1;Myzus|g14459.t1;Myzus|g14766.t1;Myzus|g1815.t1;Myzus|g27504.t1;Myzus|g3588.t1;Myzus|g5943.t1;Myzus|g1415.t1;Myzus|g27029.t1
cluster271 9 N/A N/A Myzus|g6160.t1;Myzus|g13119.t1;Myzus|g13826.t2;Myzus|g18488.t1;Myzus|g25848.t1;Myzus|g5332.t1;Myzus|g7434.t1;Myzus|g4395.t1;Myzus|g6702.t2
cluster273 9 N/A N/A Myzus|g3315.t1;Myzus|g12662.t1;Myzus|g13429.t1;Myzus|g208.t1;Myzus|g2633.t1;Myzus|g26727.t1;Myzus|g2774.t1;Myzus|g5913.t1;Myzus|g12664.t1
cluster278 9 N/A N/A Myzus|g16844.t1;Myzus|g16845.t1;Myzus|g16846.t1;Myzus|g16848.t1;Myzus|g16851.t1;Myzus|g16853.t1;Myzus|g16842.t1;Myzus|g16847.t1;Myzus|g16843.t1
cluster279 9 Q9M2U3 GO:0004518; F:nuclease activity; IEA:UniProtKB-KW Myzus|g11499.t1;Myzus|g20753.t1;Myzus|g22897.t1;Myzus|g25822.t1;Myzus|g27525.t1;Myzus|g9606.t1;Myzus|g3830.t1;Myzus|g12911.t1;Myzus|g23884.t1
cluster285 9 N/A N/A Myzus|g1590.t1;Myzus|g11581.t1;Myzus|g21015.t2;Myzus|g24344.t1;Myzus|g24801.t1;Myzus|g2787.t1;Myzus|g3275.t1;Myzus|g4977.t3;Myzus|g8727.t1
cluster287 9 N/A N/A Myzus|g3639.t1;Myzus|g12731.t1;Myzus|g13153.t1;Myzus|g13810.t1;Myzus|g15094.t1;Myzus|g18283.t1;Myzus|g3157.t1;Myzus|g6906.t1;Myzus|g7986.t1
cluster289 9 Q9W5E0 GO:0040029; P:regulation of gene expression, epigenetic; IMP:UniProtKB Myzus|g27813.t1;Myzus|g1184.t1;Myzus|g1271.t1;Myzus|g13149.t1;Myzus|g19942.t1;Myzus|g22170.t1;Myzus|g2567.t1;Myzus|g1428.t1;Myzus|g6554.t1
cluster295 8 P10394 GO:0015074; P:DNA integration; IEA:InterPro Myzus|g99.t1;Myzus|g19894.t1;Myzus|g20380.t1;Myzus|g20381.t1;Myzus|g2304.t1;Myzus|g25298.t1;Myzus|g5207.t1;Myzus|g8012.t1
cluster296 8 N/A N/A Myzus|g8116.t1;Myzus|g19774.t1;Myzus|g16408.t2;Myzus|g25776.t1;Myzus|g9431.t1;Myzus|g9427.t1;Myzus|g354.t1;Myzus|g9432.t1
cluster298 8 N/A N/A Myzus|g17448.t1;Myzus|g13741.t1;Myzus|g15618.t1;Myzus|g18054.t1;Myzus|g18113.t1;Myzus|g18206.t1;Myzus|g21020.t1;Myzus|g13014.t1
cluster299 8 N/A N/A Myzus|g14563.t1;Myzus|g19546.t1;Myzus|g4792.t1;Myzus|g1690.t1;Myzus|g22087.t1;Myzus|g19260.t1;Myzus|g23622.t1;Myzus|g25087.t1
cluster302 8 N/A N/A Myzus|g27787.t1;Myzus|g1575.t1;Myzus|g1632.t1;Myzus|g348.t1;Myzus|g4968.t1;Myzus|g5815.t1;Myzus|g8816.t1;Myzus|g8932.t1
cluster303 8 Q5SVZ6 GO:0006357; P:regulation of transcription by RNA polymerase II; IBA:GO_Central Myzus|g324.t1;Myzus|g5903.t1;Myzus|g1032.t1;Myzus|g26.t1;Myzus|g9802.t1;Myzus|g8119.t1;Myzus|g23193.t1;Myzus|g5316.t1
cluster304 8 N/A N/A Myzus|g11637.t1;Myzus|g10539.t1;Myzus|g10996.t1;Myzus|g10997.t1;Myzus|g12306.t1;Myzus|g13689.t1;Myzus|g17903.t1;Myzus|g20159.t1
cluster305 8 N/A N/A Myzus|g5906.t1;Myzus|g10200.t1;Myzus|g20184.t1;Myzus|g20355.t1;Myzus|g5339.t1;Myzus|g7104.t1;Myzus|g8233.t1;Myzus|g9033.t1
cluster307 8 A4IFA3 GO:0014883; P:transition between fast and slow fiber; IBA:GO_Central Myzus|g4349.t1;Myzus|g2495.t1;Myzus|g25482.t1;Myzus|g26614.t1;Myzus|g3794.t1;Myzus|g4832.t1;Myzus|g8886.t1;Myzus|g22960.t1
cluster308 8 N/A N/A Myzus|g5754.t1;Myzus|g1672.t1;Myzus|g19056.t1;Myzus|g22853.t1;Myzus|g25340.t1;Myzus|g2708.t1;Myzus|g4189.t1;Myzus|g4200.t1
cluster312 8 N/A N/A Myzus|g5939.t1;Myzus|g4097.t1;Myzus|g4444.t1;Myzus|g20068.t1;Myzus|g26407.t1;Myzus|g4819.t1;Myzus|g786.t1;Myzus|g8322.t1
cluster313 8 N/A N/A Myzus|g18254.t1;Myzus|g11682.t1;Myzus|g13837.t1;Myzus|g17972.t1;Myzus|g17979.t1;Myzus|g20846.t1;Myzus|g21183.t1;Myzus|g21429.t1
cluster314 8 Q9NBX4 GO:0006313; P:transposition, DNA-mediated; IMP:UniProtKB Myzus|g26971.t2;Myzus|g27183.t1;Myzus|g17071.t2;Myzus|g10063.t1;Myzus|g10122.t1;Myzus|g22159.t1;Myzus|g23500.t1;Myzus|g8667.t1
cluster315 8 Q95SX7 GO:0006313; P:transposition, DNA-mediated; IMP:UniProtKB Myzus|g17615.t1;Myzus|g21142.t1;Myzus|g20418.t1;Myzus|g2358.t1;Myzus|g3949.t1;Myzus|g7082.t1;Myzus|g7616.t1;Myzus|g8046.t1
cluster316 8 N/A N/A Myzus|g9340.t1;Myzus|g19729.t1;Myzus|g19904.t1;Myzus|g9341.t1;Myzus|g9342.t1;Myzus|g9343.t1;Myzus|g9450.t1;Myzus|g9451.t1
cluster320 8 P84052 GO:0046982; F:protein heterodimerization activity; IEA:InterPro Myzus|g333.t1;Myzus|g13463.t1;Myzus|g16912.t1;Myzus|g16942.t1;Myzus|g17007.t1;Myzus|g17011.t1;Myzus|g9189.t1;Myzus|g9234.t1
cluster321 8 N/A N/A Myzus|g1224.t1;Myzus|g17102.t1;Myzus|g18893.t1;Myzus|g22325.t1;Myzus|g25089.t1;Myzus|g4884.t1;Myzus|g19568.t1;Myzus|g25531.t1
cluster322 8 N/A N/A Myzus|g12643.t1;Myzus|g11571.t1;Myzus|g18603.t1;Myzus|g21217.t1;Myzus|g24216.t1;Myzus|g24924.t1;Myzus|g25896.t1;Myzus|g27279.t1
cluster324 8 N/A N/A Myzus|g3988.t1;Myzus|g1704.t1;Myzus|g20066.t1;Myzus|g1707.t1;Myzus|g1714.t1;Myzus|g22388.t1;Myzus|g1135.t1;Myzus|g1702.t1
cluster325 8 N/A N/A Myzus|g23585.t2;Myzus|g13227.t1;Myzus|g14864.t1;Myzus|g20844.t1;Myzus|g23023.t1;Myzus|g27590.t1;Myzus|g572.t1;Myzus|g7094.t1
cluster326 8 N/A N/A Myzus|g20710.t1;Myzus|g20699.t1;Myzus|g20695.t1;Myzus|g20702.t1;Myzus|g19930.t1;Myzus|g20691.t1;Myzus|g20709.t1;Myzus|g17752.t1
cluster334 8 Q7M3K2 GO:0006313; P:transposition, DNA-mediated; IDA:UniProtKB Myzus|g16498.t1;Myzus|g13824.t1;Myzus|g16882.t1;Myzus|g17577.t1;Myzus|g19701.t1;Myzus|g21607.t1;Myzus|g21987.t2;Myzus|g9995.t2
cluster335 8 N/A N/A Myzus|g3428.t1;Myzus|g2718.t1;Myzus|g3081.t1;Myzus|g3834.t1;Myzus|g3935.t1;Myzus|g4510.t1;Myzus|g3833.t1;Myzus|g27518.t1
cluster336 8 N/A N/A Myzus|g12624.t1;Myzus|g2889.t1;Myzus|g3135.t1;Myzus|g5353.t1;Myzus|g5574.t1;Myzus|g7636.t1;Myzus|g8337.t1;Myzus|g1237.t1
cluster341 8 Q9HCI6 GO:0016925; P:protein sumoylation; IDA:UniProtKB Myzus|g3110.t3;Myzus|g15150.t2;Myzus|g17578.t1;Myzus|g18619.t1;Myzus|g20988.t2;Myzus|g23245.t1;Myzus|g6230.t1;Myzus|g14628.t1
cluster342 8 Q9HCI6 GO:0016925; P:protein sumoylation; IDA:UniProtKB Myzus|g19806.t1;Myzus|g1367.t1;Myzus|g18439.t1;Myzus|g19012.t1;Myzus|g4383.t1;Myzus|g17472.t1;Myzus|g2512.t1;Myzus|g8149.t1
cluster352 7 N/A N/A Myzus|g110.t1;Myzus|g11629.t1;Myzus|g19796.t1;Myzus|g22518.t1;Myzus|g26001.t1;Myzus|g5527.t1;Myzus|g9071.t1
cluster353 7 N/A N/A Myzus|g7681.t1;Myzus|g24028.t1;Myzus|g11837.t1;Myzus|g20106.t1;Myzus|g22200.t1;Myzus|g26574.t1;Myzus|g8051.t1
cluster356 7 N/A N/A Myzus|g7122.t1;Myzus|g18961.t1;Myzus|g22668.t1;Myzus|g3973.t1;Myzus|g22329.t1;Myzus|g19165.t1;Myzus|g5066.t1
cluster357 7 Q8MKX4 GO:0006355; P:regulation of transcription, DNA-templated; IMP:FlyBase Myzus|g14130.t1;Myzus|g14129.t1;Myzus|g14132.t1;Myzus|g14146.t1;Myzus|g14145.t1;Myzus|g14152.t1;Myzus|g14155.t1
cluster359 7 N/A N/A Myzus|g17616.t1;Myzus|g245.t1;Myzus|g22911.t1;Myzus|g19569.t1;Myzus|g20565.t1;Myzus|g6911.t1;Myzus|g8008.t1
cluster360 7 N/A N/A Myzus|g322.t1;Myzus|g137.t1;Myzus|g15631.t1;Myzus|g23909.t1;Myzus|g320.t1;Myzus|g3838.t1;Myzus|g9184.t2
cluster361 7 N/A N/A Myzus|g25015.t1;Myzus|g1198.t1;Myzus|g19905.t1;Myzus|g2181.t1;Myzus|g25854.t1;Myzus|g3171.t1;Myzus|g64.t1
cluster362 7 N/A N/A Myzus|g14708.t1;Myzus|g14737.t1;Myzus|g18006.t1;Myzus|g21224.t1;Myzus|g27775.t1;Myzus|g20825.t1;Myzus|g27824.t1
cluster363 7 N/A N/A Myzus|g14633.t1;Myzus|g14214.t1;Myzus|g14313.t1;Myzus|g14629.t1;Myzus|g14733.t1;Myzus|g156.t1;Myzus|g9458.t1
cluster365 7 N/A N/A Myzus|g12878.t1;Myzus|g22705.t1;Myzus|g6057.t1;Myzus|g7955.t1;Myzus|g8180.t1;Myzus|g906.t1;Myzus|g1295.t1
cluster367 7 N/A N/A Myzus|g8234.t1;Myzus|g10201.t1;Myzus|g20185.t1;Myzus|g20356.t1;Myzus|g5338.t1;Myzus|g7105.t1;Myzus|g9034.t1
cluster369 7 N/A N/A Myzus|g19576.t1;Myzus|g15296.t1;Myzus|g20772.t1;Myzus|g22767.t1;Myzus|g24898.t1;Myzus|g6646.t1;Myzus|g7504.t1
cluster370 7 N/A N/A Myzus|g700.t1;Myzus|g756.t1;Myzus|g13542.t1;Myzus|g19097.t1;Myzus|g26236.t1;Myzus|g2912.t1;Myzus|g5150.t1
cluster371 7 N/A N/A Myzus|g1461.t1;Myzus|g12001.t1;Myzus|g20387.t1;Myzus|g9135.t1;Myzus|g5012.t1;Myzus|g2562.t1;Myzus|g4413.t1
cluster374 7 N/A N/A Myzus|g23794.t1;Myzus|g13162.t1;Myzus|g761.t1;Myzus|g759.t1;Myzus|g10221.t1;Myzus|g13598.t1;Myzus|g23793.t1
cluster375 7 N/A N/A Myzus|g7361.t1;Myzus|g12053.t1;Myzus|g174.t1;Myzus|g21728.t1;Myzus|g22012.t1;Myzus|g4275.t1;Myzus|g27440.t1
cluster377 7 N/A N/A Myzus|g12473.t1;Myzus|g12243.t1;Myzus|g18861.t1;Myzus|g19465.t1;Myzus|g27136.t1;Myzus|g2857.t1;Myzus|g6343.t1
cluster378 7 N/A N/A Myzus|g6245.t1;Myzus|g11905.t1;Myzus|g13001.t1;Myzus|g20764.t1;Myzus|g24772.t1;Myzus|g3280.t1;Myzus|g889.t1
cluster379 7 Q9M2U3 GO:0004518; F:nuclease activity; IEA:UniProtKB-KW Myzus|g5499.t1;Myzus|g24292.t1;Myzus|g24625.t1;Myzus|g5461.t1;Myzus|g722.t1;Myzus|g727.t1;Myzus|g8366.t1
cluster380 7 N/A N/A Myzus|g3527.t1;Myzus|g11456.t1;Myzus|g11623.t1;Myzus|g22961.t1;Myzus|g23305.t1;Myzus|g3548.t1;Myzus|g7358.t1
cluster385 7 Q9R0I6 GO:0016055; P:Wnt signaling pathway; IEA:UniProtKB-KW Myzus|g4369.t1;Myzus|g2244.t1;Myzus|g3801.t1;Myzus|g4059.t1;Myzus|g5472.t1;Myzus|g5201.t1;Myzus|g6744.t1
cluster389 7 N/A N/A Myzus|g14437.t1;Myzus|g11237.t1;Myzus|g11535.t1;Myzus|g15009.t1;Myzus|g26672.t1;Myzus|g7773.t1;Myzus|g9603.t1
cluster392 7 N/A N/A Myzus|g26796.t1;Myzus|g1621.t1;Myzus|g20980.t1;Myzus|g26760.t1;Myzus|g5405.t1;Myzus|g5639.t2;Myzus|g3982.t1
cluster397 7 N/A N/A Myzus|g27137.t1;Myzus|g25549.t1;Myzus|g25550.t1;Myzus|g26564.t1;Myzus|g26768.t1;Myzus|g21319.t1;Myzus|g27586.t1
cluster398 7 N/A N/A Myzus|g1130.t1;Myzus|g22736.t1;Myzus|g1356.t1;Myzus|g1362.t1;Myzus|g1380.t1;Myzus|g17398.t1;Myzus|g9114.t1
cluster399 7 N/A N/A Myzus|g20626.t1;Myzus|g20630.t1;Myzus|g20632.t1;Myzus|g20627.t1;Myzus|g20628.t1;Myzus|g20624.t1;Myzus|g20631.t1
cluster408 6 P21328 GO:0003964; F:RNA-directed DNA polymerase activity; IEA:UniProtKB-KW Myzus|g25797.t1;Myzus|g9469.t1;Myzus|g248.t1;Myzus|g10976.t1;Myzus|g11627.t1;Myzus|g240.t2
cluster412 6 P04323 GO:0015074; P:DNA integration; IEA:InterPro Myzus|g5206.t1;Myzus|g24785.t1;Myzus|g3055.t1;Myzus|g1961.t1;Myzus|g3049.t1;Myzus|g3263.t1
cluster413 6 Q96DM1 N/A Myzus|g14944.t1;Myzus|g14951.t1;Myzus|g3354.t1;Myzus|g15366.t1;Myzus|g16542.t1;Myzus|g24177.t1
cluster414 6 N/A N/A Myzus|g6772.t1;Myzus|g6774.t1;Myzus|g6777.t1;Myzus|g6778.t1;Myzus|g6779.t1;Myzus|g6776.t1
cluster417 6 N/A N/A Myzus|g19948.t1;Myzus|g14286.t1;Myzus|g24695.t1;Myzus|g244.t2;Myzus|g22275.t3;Myzus|g8007.t1
cluster418 6 N/A N/A Myzus|g21418.t2;Myzus|g26330.t1;Myzus|g17812.t1;Myzus|g27412.t2;Myzus|g3796.t1;Myzus|g14284.t1
cluster421 6 N/A N/A Myzus|g1946.t1;Myzus|g9262.t1;Myzus|g1733.t1;Myzus|g1108.t1;Myzus|g1774.t1;Myzus|g2367.t1
cluster422 6 N/A N/A Myzus|g18815.t1;Myzus|g19900.t1;Myzus|g20295.t1;Myzus|g365.t1;Myzus|g4036.t1;Myzus|g8661.t1
cluster423 6 N/A N/A Myzus|g2145.t1;Myzus|g1689.t1;Myzus|g8938.t1;Myzus|g24359.t1;Myzus|g1692.t1;Myzus|g23557.t1
cluster424 6 N/A N/A Myzus|g19519.t2;Myzus|g24581.t1;Myzus|g7965.t1;Myzus|g2862.t1;Myzus|g8788.t1;Myzus|g4782.t1
cluster425 6 N/A N/A Myzus|g18183.t1;Myzus|g17442.t1;Myzus|g17450.t1;Myzus|g17623.t1;Myzus|g18203.t1;Myzus|g9361.t1
cluster426 6 N/A N/A Myzus|g14141.t1;Myzus|g14142.t1;Myzus|g14111.t1;Myzus|g14138.t1;Myzus|g14113.t1;Myzus|g14140.t1
cluster429 6 Q6ZNG9 GO:0006355; P:regulation of transcription, DNA-templated; IEA:InterPro Myzus|g21318.t1;Myzus|g14784.t1;Myzus|g15136.t1;Myzus|g15262.t1;Myzus|g15446.t1;Myzus|g13276.t1
cluster430 6 N/A N/A Myzus|g5644.t1;Myzus|g21083.t2;Myzus|g2100.t1;Myzus|g16015.t1;Myzus|g1545.t1;Myzus|g21357.t1
cluster431 6 N/A N/A Myzus|g19063.t1;Myzus|g17769.t1;Myzus|g17944.t1;Myzus|g17976.t1;Myzus|g2785.t1;Myzus|g4276.t1
cluster432 6 N/A N/A Myzus|g11247.t1;Myzus|g24752.t1;Myzus|g5567.t1;Myzus|g7951.t1;Myzus|g7618.t1;Myzus|g26537.t1
cluster433 6 N/A N/A Myzus|g13776.t1;Myzus|g13122.t1;Myzus|g15013.t1;Myzus|g15088.t1;Myzus|g17877.t1;Myzus|g27754.t1
cluster434 6 A4Z944 GO:0046872; F:metal ion binding; IEA:UniProtKB-KW Myzus|g11196.t1;Myzus|g27365.t1;Myzus|g2829.t1;Myzus|g6989.t1;Myzus|g7410.t1;Myzus|g7932.t1
cluster436 6 N/A N/A Myzus|g1564.t1;Myzus|g4160.t1;Myzus|g4659.t1;Myzus|g4188.t1;Myzus|g17802.t1;Myzus|g17803.t1
cluster437 6 Q6P7N8 GO:0014883; P:transition between fast and slow fiber; IBA:GO_Central Myzus|g9130.t1;Myzus|g1579.t1;Myzus|g2933.t1;Myzus|g1424.t1;Myzus|g391.t1;Myzus|g13398.t1
cluster438 6 N/A N/A Myzus|g5054.t1;Myzus|g17618.t1;Myzus|g2206.t1;Myzus|g5536.t1;Myzus|g6597.t1;Myzus|g8720.t1
cluster439 6 N/A N/A Myzus|g15710.t1;Myzus|g12008.t1;Myzus|g15707.t1;Myzus|g25069.t1;Myzus|g27830.t1;Myzus|g9775.t1
cluster440 6 Q7M3K2 GO:0006313; P:transposition, DNA-mediated; IDA:UniProtKB Myzus|g873.t1;Myzus|g18116.t1;Myzus|g26842.t1;Myzus|g10796.t1;Myzus|g5820.t1;Myzus|g9075.t1
cluster441 6 N/A N/A Myzus|g94.t1;Myzus|g14369.t1;Myzus|g20820.t1;Myzus|g5229.t1;Myzus|g6339.t1;Myzus|g6394.t2
cluster442 6 Q9M2U3 GO:0004518; F:nuclease activity; IEA:UniProtKB-KW Myzus|g19954.t1;Myzus|g5861.t1;Myzus|g4845.t1;Myzus|g2021.t1;Myzus|g8781.t1;Myzus|g1171.t1
cluster444 6 Q7YRQ8 GO:0007596; P:blood coagulation; IEA:UniProtKB-KW Myzus|g17729.t1;Myzus|g15154.t1;Myzus|g21196.t1;Myzus|g6512.t1;Myzus|g7210.t1;Myzus|g994.t1
cluster445 6 N/A N/A Myzus|g8722.t1;Myzus|g52.t1;Myzus|g9064.t1;Myzus|g20046.t1;Myzus|g3591.t1;Myzus|g9092.t1
cluster446 6 N/A N/A Myzus|g13914.t1;Myzus|g413.t1;Myzus|g4223.t1;Myzus|g5096.t1;Myzus|g7873.t1;Myzus|g841.t1
cluster447 6 N/A N/A Myzus|g27786.t1;Myzus|g1277.t1;Myzus|g24350.t1;Myzus|g2826.t1;Myzus|g2832.t1;Myzus|g7192.t1
cluster449 6 N/A N/A Myzus|g7675.t1;Myzus|g1717.t1;Myzus|g7676.t1;Myzus|g7479.t1;Myzus|g3116.t1;Myzus|g5853.t1
cluster451 6 N/A N/A Myzus|g18502.t1;Myzus|g1182.t1;Myzus|g5740.t1;Myzus|g3073.t1;Myzus|g2625.t1;Myzus|g5994.t2
cluster452 6 Q09575 GO:0015074; P:DNA integration; IEA:InterPro Myzus|g4149.t1;Myzus|g11957.t1;Myzus|g12904.t1;Myzus|g19914.t1;Myzus|g25970.t1;Myzus|g27512.t1
cluster454 6 Q6AZB8 GO:0004518; F:nuclease activity; IEA:UniProtKB-KW Myzus|g1233.t1;Myzus|g4580.t1;Myzus|g5451.t1;Myzus|g1254.t1;Myzus|g2156.t1;Myzus|g24721.t1
cluster455 6 Q95SX7 GO:0006313; P:transposition, DNA-mediated; IMP:UniProtKB Myzus|g27457.t1;Myzus|g23253.t1;Myzus|g24648.t1;Myzus|g760.t1;Myzus|g14243.t1;Myzus|g6166.t1
cluster456 6 N/A N/A Myzus|g773.t1;Myzus|g13098.t1;Myzus|g13256.t2;Myzus|g13381.t2;Myzus|g18135.t1;Myzus|g7682.t1
cluster460 6 N/A N/A Myzus|g24360.t1;Myzus|g8801.t1;Myzus|g8813.t1;Myzus|g1014.t1;Myzus|g8940.t1;Myzus|g9115.t1
cluster465 6 N/A N/A Myzus|g17112.t1;Myzus|g16929.t1;Myzus|g25375.t1;Myzus|g26452.t1;Myzus|g8610.t1;Myzus|g26010.t1
cluster468 6 Q7LHG5 GO:0032197; P:transposition, RNA-mediated; ISS:SGD Myzus|g13405.t1;Myzus|g24460.t1;Myzus|g6754.t1;Myzus|g8185.t1;Myzus|g20608.t1;Myzus|g7520.t1
cluster472 6 N/A N/A Myzus|g4119.t1;Myzus|g13987.t1;Myzus|g14433.t1;Myzus|g15264.t1;Myzus|g20546.t1;Myzus|g8570.t1
cluster473 6 P0DP91 GO:0045739; P:positive regulation of DNA repair; IMP:UniProtKB Myzus|g22442.t1;Myzus|g1045.t1;Myzus|g8892.t1;Myzus|g5641.t1;Myzus|g5080.t1;Myzus|g9112.t1
cluster475 6 N/A N/A Myzus|g10195.t1;Myzus|g12665.t1;Myzus|g20593.t1;Myzus|g5410.t1;Myzus|g6965.t1;Myzus|g9191.t1
cluster478 6 N/A N/A Myzus|g5844.t1;Myzus|g10789.t1;Myzus|g2412.t1;Myzus|g24221.t1;Myzus|g24787.t1;Myzus|g27370.t1
cluster479 6 N/A N/A Myzus|g23891.t1;Myzus|g11467.t1;Myzus|g18030.t1;Myzus|g18602.t1;Myzus|g26474.t1;Myzus|g27047.t1
cluster480 6 N/A N/A Myzus|g20116.t1;Myzus|g15493.t1;Myzus|g22384.t1;Myzus|g304.t1;Myzus|g3436.t1;Myzus|g3635.t1
cluster482 6 Q9HCI6 GO:0016925; P:protein sumoylation; IDA:UniProtKB Myzus|g8085.t1;Myzus|g1200.t1;Myzus|g2332.t1;Myzus|g27794.t1;Myzus|g576.t1;Myzus|g20110.t1
cluster485 6 N/A N/A Myzus|g7862.t2;Myzus|g4206.t1;Myzus|g6268.t1;Myzus|g9706.t1;Myzus|g2375.t1;Myzus|g4880.t1
cluster487 6 Q5SVZ6 GO:0006357; P:regulation of transcription by RNA polymerase II; IBA:GO_Central Myzus|g3808.t1;Myzus|g1315.t1;Myzus|g27044.t1;Myzus|g552.t1;Myzus|g6998.t1;Myzus|g5174.t1
cluster489 6 N/A N/A Myzus|g4115.t1;Myzus|g9481.t1;Myzus|g246.t1;Myzus|g176.t1;Myzus|g11667.t1;Myzus|g2872.t1
cluster515 5 P10394 GO:0015074; P:DNA integration; IEA:InterPro Myzus|g24342.t1;Myzus|g9118.t1;Myzus|g944.t1;Myzus|g8767.t1;Myzus|g9022.t1
cluster516 5 Q6R2W3 GO:0015074; P:DNA integration; IEA:InterPro Myzus|g7153.t1;Myzus|g11219.t1;Myzus|g13593.t1;Myzus|g15500.t1;Myzus|g590.t1
cluster517 5 N/A N/A Myzus|g3122.t1;Myzus|g11307.t1;Myzus|g11945.t1;Myzus|g3928.t1;Myzus|g9521.t1
cluster518 5 N/A N/A Myzus|g173.t1;Myzus|g2816.t1;Myzus|g8874.t1;Myzus|g1603.t1;Myzus|g6496.t1
cluster519 5 O96006 GO:0045944; P:positive regulation of transcription by RNA polymerase II; IDA:NTNU_SB Myzus|g8871.t1;Myzus|g1969.t1;Myzus|g21108.t1;Myzus|g8785.t1;Myzus|g22319.t1
cluster523 5 N/A N/A Myzus|g20859.t1;Myzus|g19333.t1;Myzus|g23239.t1;Myzus|g2855.t1;Myzus|g6276.t1
cluster524 5 N/A N/A Myzus|g5579.t1;Myzus|g27730.t1;Myzus|g4090.t1;Myzus|g4427.t1;Myzus|g8771.t1
cluster525 5 Q96MB7 GO:0004518; F:nuclease activity; IEA:UniProtKB-KW Myzus|g964.t1;Myzus|g4096.t1;Myzus|g539.t1;Myzus|g5489.t1;Myzus|g693.t1
cluster529 5 N/A N/A Myzus|g4538.t1;Myzus|g13967.t1;Myzus|g9061.t1;Myzus|g4577.t1;Myzus|g21027.t2
cluster530 5 O08863 GO:1901222; P:regulation of NIK/NF-kappaB signaling; IGI:MGI Myzus|g5138.t1;Myzus|g5647.t1;Myzus|g4227.t1;Myzus|g13115.t1;Myzus|g823.t1
cluster531 5 N/A N/A Myzus|g27177.t1;Myzus|g14241.t1;Myzus|g24392.t1;Myzus|g10992.t1;Myzus|g9624.t1
cluster532 5 N/A N/A Myzus|g12973.t2;Myzus|g15756.t1;Myzus|g20325.t2;Myzus|g26728.t1;Myzus|g8300.t1
cluster533 5 N/A N/A Myzus|g13324.t1;Myzus|g13283.t1;Myzus|g26855.t1;Myzus|g4677.t1;Myzus|g5942.t1
cluster534 5 Q7M3K2 GO:0006313; P:transposition, DNA-mediated; IDA:UniProtKB Myzus|g5835.t1;Myzus|g12950.t1;Myzus|g26184.t1;Myzus|g9313.t1;Myzus|g24295.t1
cluster537 5 N/A N/A Myzus|g11457.t1;Myzus|g13388.t1;Myzus|g27615.t1;Myzus|g866.t1;Myzus|g8830.t1
cluster538 5 N/A N/A Myzus|g5556.t1;Myzus|g16741.t2;Myzus|g19902.t1;Myzus|g19932.t1;Myzus|g920.t1
cluster540 5 N/A N/A Myzus|g23008.t1;Myzus|g11058.t2;Myzus|g12269.t2;Myzus|g26983.t1;Myzus|g992.t1
cluster541 5 N/A N/A Myzus|g14813.t1;Myzus|g21989.t1;Myzus|g21992.t1;Myzus|g4183.t1;Myzus|g913.t1
cluster542 5 N/A N/A Myzus|g5881.t1;Myzus|g2027.t1;Myzus|g25320.t1;Myzus|g2673.t1;Myzus|g9036.t1
cluster544 5 N/A N/A Myzus|g1167.t1;Myzus|g19282.t1;Myzus|g27752.t1;Myzus|g6741.t1;Myzus|g7794.t1
cluster545 5 P03697 GO:0046872; F:metal ion binding; IEA:UniProtKB-KW Myzus|g14077.t1;Myzus|g303.t1;Myzus|g13137.t1;Myzus|g20983.t1;Myzus|g23134.t1
cluster547 5 N/A N/A Myzus|g23786.t1;Myzus|g23792.t1;Myzus|g4525.t1;Myzus|g4517.t1;Myzus|g8836.t1
cluster549 5 P16423 GO:0003964; F:RNA-directed DNA polymerase activity; IEA:UniProtKB-KW Myzus|g11680.t1;Myzus|g2813.t1;Myzus|g27846.t1;Myzus|g36.t1;Myzus|g678.t1
cluster550 5 P16423 GO:0003964; F:RNA-directed DNA polymerase activity; IEA:UniProtKB-KW Myzus|g16285.t1;Myzus|g11022.t1;Myzus|g8493.t1;Myzus|g8155.t1;Myzus|g8161.t1
cluster552 5 N/A N/A Myzus|g13360.t1;Myzus|g13358.t1;Myzus|g13317.t1;Myzus|g8432.t1;Myzus|g8434.t1
cluster553 5 N/A N/A Myzus|g3170.t1;Myzus|g23731.t1;Myzus|g9138.t1;Myzus|g2302.t1;Myzus|g5640.t1
cluster554 5 N/A N/A Myzus|g2896.t1;Myzus|g22027.t1;Myzus|g2424.t1;Myzus|g3376.t1;Myzus|g6027.t1
cluster555 5 N/A N/A Myzus|g13394.t1;Myzus|g18295.t1;Myzus|g2365.t1;Myzus|g1087.t1;Myzus|g770.t1
cluster561 5 Q03272 GO:0003964; F:RNA-directed DNA polymerase activity; IEA:UniProtKB-KW Myzus|g13964.t1;Myzus|g20358.t2;Myzus|g24431.t1;Myzus|g7882.t1;Myzus|g8096.t2
cluster563 5 N/A N/A Myzus|g5976.t1;Myzus|g1027.t1;Myzus|g6302.t1;Myzus|g7874.t1;Myzus|g4916.t1
cluster564 5 O74747 GO:0009411; P:response to UV; IBA:GO_Central Myzus|g7659.t1;Myzus|g7049.t1;Myzus|g7238.t1;Myzus|g7885.t1;Myzus|g7911.t1
cluster565 5 N/A N/A Myzus|g22336.t1;Myzus|g11997.t1;Myzus|g849.t1;Myzus|g27764.t1;Myzus|g22094.t1
cluster566 5 N/A N/A Myzus|g11101.t1;Myzus|g11085.t1;Myzus|g11106.t1;Myzus|g11149.t1;Myzus|g11161.t1
cluster567 5 Q6P7N8 GO:0014883; P:transition between fast and slow fiber; IBA:GO_Central Myzus|g5920.t1;Myzus|g6606.t1;Myzus|g12687.t1;Myzus|g17104.t1;Myzus|g5949.t1
cluster568 5 N/A N/A Myzus|g1848.t1;Myzus|g1085.t1;Myzus|g26712.t1;Myzus|g4417.t1;Myzus|g5059.t1
cluster569 5 N/A N/A Myzus|g10364.t1;Myzus|g14048.t1;Myzus|g21817.t1;Myzus|g21143.t1;Myzus|g15382.t1
cluster570 5 P0DP91 GO:0045739; P:positive regulation of DNA repair; IMP:UniProtKB Myzus|g5097.t1;Myzus|g27287.t1;Myzus|g7711.t1;Myzus|g4065.t1;Myzus|g1418.t1
cluster571 5 N/A N/A Myzus|g24484.t1;Myzus|g14586.t1;Myzus|g3183.t1;Myzus|g4959.t1;Myzus|g15948.t1
cluster572 5 Q6P7N8 GO:0014883; P:transition between fast and slow fiber; IBA:GO_Central Myzus|g3234.t1;Myzus|g10239.t1;Myzus|g13052.t1;Myzus|g16755.t1;Myzus|g3067.t1
cluster573 5 N/A N/A Myzus|g5632.t1;Myzus|g18904.t1;Myzus|g3627.t2;Myzus|g22092.t1;Myzus|g11931.t1
cluster578 5 N/A N/A Myzus|g8073.t1;Myzus|g461.t1;Myzus|g10985.t1;Myzus|g12477.t1;Myzus|g893.t1
cluster579 5 N/A N/A Myzus|g9320.t1;Myzus|g22194.t1;Myzus|g2725.t1;Myzus|g9050.t1;Myzus|g1942.t1
cluster580 5 N/A N/A Myzus|g16141.t1;Myzus|g12183.t1;Myzus|g17703.t1;Myzus|g24700.t1;Myzus|g6012.t1
cluster581 5 N/A N/A Myzus|g9445.t1;Myzus|g24868.t1;Myzus|g10580.t1;Myzus|g23369.t1;Myzus|g25272.t1
cluster582 5 N/A N/A Myzus|g8907.t1;Myzus|g1552.t1;Myzus|g2953.t1;Myzus|g909.t1;Myzus|g2373.t1
cluster584 5 Q0IHI7 GO:0046872; F:metal ion binding; IEA:UniProtKB-KW Myzus|g17805.t1;Myzus|g13676.t1;Myzus|g20196.t1;Myzus|g307.t1;Myzus|g8810.t1
cluster585 5 N/A N/A Myzus|g3174.t1;Myzus|g1370.t1;Myzus|g27100.t1;Myzus|g5532.t1;Myzus|g6787.t1
cluster587 5 N/A N/A Myzus|g5221.t1;Myzus|g18946.t1;Myzus|g3450.t2;Myzus|g7409.t1;Myzus|g5222.t1
cluster588 5 N/A N/A Myzus|g7805.t1;Myzus|g19838.t1;Myzus|g2171.t1;Myzus|g24213.t1;Myzus|g24655.t1
cluster590 5 N/A N/A Myzus|g4264.t1;Myzus|g3313.t1;Myzus|g5772.t1;Myzus|g7040.t1;Myzus|g7801.t1
cluster591 5 N/A N/A Myzus|g18842.t1;Myzus|g18843.t1;Myzus|g23300.t1;Myzus|g23299.t1;Myzus|g23301.t1
cluster592 5 N/A N/A Myzus|g256.t1;Myzus|g265.t3;Myzus|g26807.t3;Myzus|g255.t2;Myzus|g2243.t1
cluster593 5 N/A N/A Myzus|g10844.t1;Myzus|g18800.t1;Myzus|g24548.t1;Myzus|g9555.t1;Myzus|g18098.t1
cluster595 5 N/A N/A Myzus|g26394.t1;Myzus|g12018.t2;Myzus|g510.t1;Myzus|g7977.t1;Myzus|g1902.t1
cluster601 5 P21328 GO:0003964; F:RNA-directed DNA polymerase activity; IEA:UniProtKB-KW Myzus|g14149.t1;Myzus|g19392.t1;Myzus|g19558.t1;Myzus|g14343.t1;Myzus|g11357.t1
cluster603 5 Q96DM1 N/A Myzus|g2462.t1;Myzus|g2422.t1;Myzus|g2744.t1;Myzus|g8084.t1;Myzus|g762.t1
cluster604 5 Q5SVZ6 GO:0006357; P:regulation of transcription by RNA polymerase II; IBA:GO_Central Myzus|g2677.t1;Myzus|g3944.t1;Myzus|g4803.t1;Myzus|g18986.t1;Myzus|g1115.t1
cluster605 5 N/A N/A Myzus|g3252.t1;Myzus|g19770.t1;Myzus|g22638.t1;Myzus|g25153.t1;Myzus|g9758.t1
cluster608 5 N/A N/A Myzus|g819.t1;Myzus|g1751.t1;Myzus|g2824.t1;Myzus|g4764.t1;Myzus|g5836.t1
cluster609 5 N/A N/A Myzus|g9347.t1;Myzus|g1855.t1;Myzus|g1872.t1;Myzus|g1050.t1;Myzus|g8844.t1
cluster611 5 N/A N/A Myzus|g9311.t1;Myzus|g401.t1;Myzus|g3264.t1;Myzus|g2071.t1;Myzus|g24427.t1
cluster613 5 N/A N/A Myzus|g5638.t1;Myzus|g11624.t1;Myzus|g12266.t1;Myzus|g3311.t1;Myzus|g12412.t1
cluster614 5 N/A N/A Myzus|g27419.t1;Myzus|g27415.t1;Myzus|g27421.t1;Myzus|g27424.t1;Myzus|g27426.t1
cluster615 5 Q5SVZ6 GO:0006357; P:regulation of transcription by RNA polymerase II; IBA:GO_Central Myzus|g21292.t1;Myzus|g17205.t1;Myzus|g22491.t1;Myzus|g6286.t1;Myzus|g12136.t1
cluster619 5 N/A N/A Myzus|g8113.t1;Myzus|g10031.t1;Myzus|g16884.t1;Myzus|g6603.t1;Myzus|g9937.t1
cluster620 5 N/A N/A Myzus|g7982.t1;Myzus|g26840.t1;Myzus|g10665.t1;Myzus|g17985.t1;Myzus|g20720.t1
cluster621 5 N/A N/A Myzus|g8680.t1;Myzus|g8656.t1;Myzus|g8674.t1;Myzus|g25883.t1;Myzus|g8663.t1
cluster622 5 N/A N/A Myzus|g2344.t1;Myzus|g16893.t1;Myzus|g2319.t1;Myzus|g26857.t1;Myzus|g27570.t1
cluster628 5 N/A N/A Myzus|g19138.t1;Myzus|g11038.t1;Myzus|g14524.t1;Myzus|g15152.t1;Myzus|g17163.t1
cluster630 5 N/A N/A Myzus|g11929.t1;Myzus|g10862.t1;Myzus|g13699.t1;Myzus|g20960.t1;Myzus|g23330.t1
cluster631 5 O75132 GO:0046983; F:protein dimerization activity; IEA:InterPro Myzus|g2925.t1;Myzus|g612.t1;Myzus|g22116.t1;Myzus|g3917.t1;Myzus|g3937.t1
cluster635 5 N/A N/A Myzus|g3066.t1;Myzus|g14627.t1;Myzus|g21106.t1;Myzus|g27041.t1;Myzus|g9798.t1
cluster636 5 N/A N/A Myzus|g14823.t1;Myzus|g15564.t1;Myzus|g17732.t1;Myzus|g19072.t1;Myzus|g19886.t1
cluster637 5 N/A N/A Myzus|g2733.t1;Myzus|g10607.t1;Myzus|g20111.t1;Myzus|g5551.t1;Myzus|g6363.t1
cluster638 5 Q8BUZ3 GO:0003677; F:DNA binding; IEA:UniProtKB-KW Myzus|g22313.t1;Myzus|g14980.t1;Myzus|g6006.t1;Myzus|g6005.t1;Myzus|g14979.t1
cluster640 5 Q17RP2 GO:0003677; F:DNA binding; IEA:UniProtKB-KW Myzus|g18573.t1;Myzus|g12635.t1;Myzus|g19788.t1;Myzus|g3203.t1;Myzus|g5748.t1
cluster641 5 N/A N/A Myzus|g20391.t1;Myzus|g20055.t1;Myzus|g22202.t1;Myzus|g4823.t1;Myzus|g8664.t1
cluster645 5 N/A N/A Myzus|g1337.t1;Myzus|g1908.t1;Myzus|g6651.t1;Myzus|g7979.t1;Myzus|g1898.t1
cluster648 5 N/A N/A Myzus|g2793.t1;Myzus|g24755.t1;Myzus|g3086.t1;Myzus|g7412.t1;Myzus|g8993.t1
cluster649 5 N/A N/A Myzus|g11352.t1;Myzus|g11934.t1;Myzus|g19515.t1;Myzus|g5209.t1;Myzus|g11167.t1
cluster650 5 N/A N/A Myzus|g6552.t1;Myzus|g16017.t1;Myzus|g16018.t1;Myzus|g22770.t1;Myzus|g7510.t1
cluster651 5 P81004 GO:0008308; F:voltage-gated anion channel activity; IEA:InterPro Myzus|g21813.t1;Myzus|g13343.t1;Myzus|g15126.t1;Myzus|g15546.t1;Myzus|g6507.t1
cluster655 5 Q9V6L0 GO:0045892; P:negative regulation of transcription, DNA-templated; ISS:UniProtKB Myzus|g7879.t1;Myzus|g7857.t1;Myzus|g7880.t1;Myzus|g7921.t1;Myzus|g8171.t1
cluster659 5 N/A N/A Myzus|g1507.t1;Myzus|g22321.t1;Myzus|g25570.t1;Myzus|g8304.t1;Myzus|g22277.t1
cluster668 5 N/A N/A Myzus|g24797.t1;Myzus|g11108.t1;Myzus|g18145.t1;Myzus|g20338.t1;Myzus|g259.t1
cluster705 5 N/A N/A Myzus|g10043.t1;Myzus|g11081.t1;Myzus|g14905.t1;Myzus|g2347.t1;Myzus|g2557.t1
cluster706 5 Q03278 GO:0003964; F:RNA-directed DNA polymerase activity; IEA:UniProtKB-KW Myzus|g1109.t1;Myzus|g1777.t1;Myzus|g22381.t1;Myzus|g3381.t1;Myzus|g3388.t1
cluster709 4 N/A N/A Myzus|g7066.t1;Myzus|g13507.t1;Myzus|g21039.t1;Myzus|g21042.t1
cluster711 4 N/A N/A Myzus|g6562.t1;Myzus|g11722.t1;Myzus|g1959.t2;Myzus|g3182.t1
cluster714 4 N/A N/A Myzus|g25968.t1;Myzus|g24764.t2;Myzus|g2686.t1;Myzus|g9444.t1
cluster715 4 N/A N/A Myzus|g158.t1;Myzus|g5158.t1;Myzus|g6159.t1;Myzus|g13047.t1
cluster717 4 P10394 GO:0015074; P:DNA integration; IEA:InterPro Myzus|g4086.t1;Myzus|g22317.t1;Myzus|g2318.t1;Myzus|g2503.t1
cluster719 4 N/A N/A Myzus|g480.t1;Myzus|g20020.t1;Myzus|g2568.t1;Myzus|g2611.t1
cluster722 4 Q5SVZ6 GO:0006357; P:regulation of transcription by RNA polymerase II; IBA:GO_Central Myzus|g23021.t1;Myzus|g14899.t1;Myzus|g16065.t1;Myzus|g6317.t1
cluster724 4 N/A N/A Myzus|g27853.t1;Myzus|g10218.t1;Myzus|g20023.t1;Myzus|g4862.t1
cluster725 4 N/A N/A Myzus|g19957.t1;Myzus|g2918.t1;Myzus|g695.t1;Myzus|g4104.t1
cluster726 4 N/A N/A Myzus|g14314.t1;Myzus|g14634.t1;Myzus|g14704.t1;Myzus|g5812.t1
cluster727 4 Q7M3K2 GO:0006313; P:transposition, DNA-mediated; IDA:UniProtKB Myzus|g5601.t1;Myzus|g23811.t1;Myzus|g5883.t1;Myzus|g2534.t1
cluster729 4 N/A N/A Myzus|g10564.t1;Myzus|g12031.t1;Myzus|g14923.t1;Myzus|g7707.t1
cluster731 4 Q6R2W3 GO:0015074; P:DNA integration; IEA:InterPro Myzus|g406.t1;Myzus|g23817.t1;Myzus|g23818.t1;Myzus|g405.t1
cluster732 4 N/A N/A Myzus|g19326.t1;Myzus|g11654.t1;Myzus|g12791.t1;Myzus|g7706.t1
cluster733 4 N/A N/A Myzus|g18194.t1;Myzus|g18192.t1;Myzus|g18197.t1;Myzus|g25480.t1
cluster734 4 N/A N/A Myzus|g5471.t1;Myzus|g1453.t1;Myzus|g21054.t1;Myzus|g6544.t1
cluster735 4 N/A N/A Myzus|g3166.t1;Myzus|g22294.t1;Myzus|g23824.t1;Myzus|g2530.t1
cluster736 4 Q95SX7 GO:0006313; P:transposition, DNA-mediated; IMP:UniProtKB Myzus|g20752.t1;Myzus|g21840.t1;Myzus|g2258.t1;Myzus|g27747.t1
cluster739 4 N/A N/A Myzus|g4822.t1;Myzus|g17941.t1;Myzus|g8478.t1;Myzus|g22279.t1
cluster740 4 N/A N/A Myzus|g5705.t1;Myzus|g10685.t1;Myzus|g6049.t1;Myzus|g6869.t1
cluster742 4 O08863 GO:1901222; P:regulation of NIK/NF-kappaB signaling; IGI:MGI Myzus|g1868.t1;Myzus|g1665.t1;Myzus|g1773.t1;Myzus|g1104.t1
cluster747 4 N/A N/A Myzus|g3147.t1;Myzus|g3258.t1;Myzus|g8970.t1;Myzus|g21304.t1
cluster748 4 N/A N/A Myzus|g21578.t1;Myzus|g21579.t1;Myzus|g21580.t1;Myzus|g21565.t1
cluster755 4 Q9H5L6 GO:0006313; P:transposition, DNA-mediated; IDA:UniProtKB Myzus|g3152.t1;Myzus|g17583.t1;Myzus|g4204.t1;Myzus|g7940.t1
cluster756 4 Q5U3H2 GO:0040014; P:regulation of multicellular organism growth; IGI:ZFIN Myzus|g2368.t1;Myzus|g1712.t1;Myzus|g4582.t1;Myzus|g1735.t1
cluster757 4 N/A N/A Myzus|g16239.t1;Myzus|g12512.t1;Myzus|g20549.t1;Myzus|g4552.t1
cluster758 4 N/A N/A Myzus|g12349.t1;Myzus|g18426.t1;Myzus|g24036.t1;Myzus|g15596.t1
cluster759 4 N/A N/A Myzus|g9663.t1;Myzus|g14945.t1;Myzus|g19190.t1;Myzus|g9682.t1
cluster762 4 N/A N/A Myzus|g1462.t1;Myzus|g4991.t1;Myzus|g7786.t1;Myzus|g13977.t1
cluster764 4 N/A N/A Myzus|g2497.t1;Myzus|g2585.t1;Myzus|g5667.t1;Myzus|g2292.t1
cluster765 4 N/A N/A Myzus|g5822.t1;Myzus|g21312.t1;Myzus|g4430.t1;Myzus|g8613.t1
cluster768 4 N/A N/A Myzus|g9704.t1;Myzus|g24149.t1;Myzus|g5606.t1;Myzus|g9941.t1
cluster771 4 N/A N/A Myzus|g1078.t1;Myzus|g1867.t1;Myzus|g24335.t1;Myzus|g4954.t2
cluster772 4 A9X4T1 GO:0006325; P:chromatin organization; IEA:UniProtKB-KW Myzus|g27052.t1;Myzus|g10443.t3;Myzus|g12591.t1;Myzus|g312.t2
cluster773 4 N/A N/A Myzus|g2207.t1;Myzus|g13413.t1;Myzus|g21460.t1;Myzus|g7788.t1
cluster775 4 N/A N/A Myzus|g10826.t1;Myzus|g10762.t1;Myzus|g22420.t1;Myzus|g101.t1
cluster777 4 N/A N/A Myzus|g8298.t1;Myzus|g18997.t1;Myzus|g3851.t1;Myzus|g26919.t1
cluster782 4 N/A N/A Myzus|g21776.t1;Myzus|g15642.t1;Myzus|g24239.t1;Myzus|g4747.t1
cluster786 4 Q5CZZ9 GO:0006661; P:phosphatidylinositol biosynthetic process; IEA:Ensembl Myzus|g7818.t1;Myzus|g13912.t2;Myzus|g20343.t1;Myzus|g23543.t1
cluster787 4 N/A N/A Myzus|g20703.t1;Myzus|g12274.t1;Myzus|g15090.t1;Myzus|g7505.t1
cluster788 4 N/A N/A Myzus|g1364.t1;Myzus|g1357.t1;Myzus|g6981.t1;Myzus|g9134.t1
cluster789 4 N/A N/A Myzus|g25184.t1;Myzus|g25183.t1;Myzus|g25185.t1;Myzus|g25187.t1
cluster791 4 N/A N/A Myzus|g27088.t1;Myzus|g13089.t1;Myzus|g17520.t1;Myzus|g23485.t2
cluster795 4 N/A N/A Myzus|g1105.t1;Myzus|g22113.t1;Myzus|g27833.t1;Myzus|g9385.t1
cluster797 4 N/A N/A Myzus|g3310.t2;Myzus|g15873.t1;Myzus|g23351.t2;Myzus|g27033.t2
cluster798 4 N/A N/A Myzus|g7685.t1;Myzus|g22359.t1;Myzus|g1644.t1;Myzus|g9405.t1
cluster800 4 N/A N/A Myzus|g20537.t2;Myzus|g2528.t1;Myzus|g6149.t1;Myzus|g7852.t1
cluster801 4 Q8BHJ5 GO:0050872; P:white fat cell differentiation; IMP:MGI Myzus|g6997.t1;Myzus|g7009.t1;Myzus|g7887.t1;Myzus|g7906.t1
cluster803 4 N/A N/A Myzus|g26707.t1;Myzus|g2638.t1;Myzus|g2642.t1;Myzus|g6187.t1
cluster805 4 N/A N/A Myzus|g2906.t1;Myzus|g25517.t1;Myzus|g7815.t1;Myzus|g7813.t1
cluster806 4 N/A N/A Myzus|g11233.t1;Myzus|g11146.t1;Myzus|g25083.t1;Myzus|g25167.t1
cluster807 4 N/A N/A Myzus|g27170.t1;Myzus|g19455.t1;Myzus|g5050.t1;Myzus|g20048.t1
cluster809 4 N/A N/A Myzus|g8721.t1;Myzus|g17617.t2;Myzus|g2205.t1;Myzus|g5055.t1
cluster811 4 N/A N/A Myzus|g523.t1;Myzus|g14202.t1;Myzus|g2346.t1;Myzus|g3364.t1
cluster812 4 N/A N/A Myzus|g916.t1;Myzus|g20154.t1;Myzus|g361.t1;Myzus|g3985.t1
cluster816 4 Q6R2W3 GO:0015074; P:DNA integration; IEA:InterPro Myzus|g7889.t1;Myzus|g1287.t1;Myzus|g16241.t1;Myzus|g21934.t1
cluster825 4 N/A N/A Myzus|g10888.t1;Myzus|g10292.t1;Myzus|g10927.t1;Myzus|g19476.t1
cluster827 4 P35501 GO:0052689; F:carboxylic ester hydrolase activity; IEA:UniProtKB-KW Myzus|g13468.t1;Myzus|g22537.t1;Myzus|g22538.t1;Myzus|g22540.t1
cluster829 4 Q8TGM7 N/A Myzus|g3221.t1;Myzus|g1720.t1;Myzus|g1739.t1;Myzus|g22115.t1
cluster831 4 N/A N/A Myzus|g13434.t1;Myzus|g24813.t1;Myzus|g2694.t1;Myzus|g3403.t1
cluster832 4 N/A N/A Myzus|g1686.t1;Myzus|g13370.t2;Myzus|g20855.t2;Myzus|g25117.t2
cluster836 4 N/A N/A Myzus|g20454.t1;Myzus|g20448.t2;Myzus|g20842.t1;Myzus|g25669.t1
cluster839 4 N/A N/A Myzus|g1823.t1;Myzus|g8062.t1;Myzus|g8900.t1;Myzus|g13455.t1
cluster840 4 N/A N/A Myzus|g24688.t1;Myzus|g13915.t1;Myzus|g5622.t1;Myzus|g18887.t1
cluster841 4 N/A N/A Myzus|g20161.t1;Myzus|g1983.t1;Myzus|g1984.t1;Myzus|g3318.t1
cluster843 4 N/A N/A Myzus|g19893.t1;Myzus|g19847.t1;Myzus|g26416.t1;Myzus|g4226.t1
cluster844 4 N/A N/A Myzus|g8835.t1;Myzus|g11762.t1;Myzus|g11770.t1;Myzus|g25842.t1
cluster846 4 N/A N/A Myzus|g15902.t1;Myzus|g15900.t1;Myzus|g15901.t1;Myzus|g15903.t1
cluster849 4 N/A N/A Myzus|g8315.t1;Myzus|g1310.t1;Myzus|g22413.t1;Myzus|g2047.t1
cluster851 4 N/A N/A Myzus|g7637.t2;Myzus|g10483.t2;Myzus|g22203.t2;Myzus|g23840.t1
cluster852 4 N/A N/A Myzus|g17624.t1;Myzus|g10828.t1;Myzus|g17336.t1;Myzus|g205.t1
cluster854 4 N/A N/A Myzus|g24348.t1;Myzus|g2211.t1;Myzus|g22400.t1;Myzus|g2977.t1
cluster855 4 N/A N/A Myzus|g25857.t1;Myzus|g24089.t1;Myzus|g24537.t1;Myzus|g25019.t1
cluster857 4 N/A N/A Myzus|g8031.t1;Myzus|g16053.t1;Myzus|g22131.t1;Myzus|g26647.t1
cluster858 4 N/A N/A Myzus|g632.t1;Myzus|g17235.t1;Myzus|g27592.t1;Myzus|g6666.t1
cluster859 4 N/A N/A Myzus|g19200.t1;Myzus|g16035.t1;Myzus|g19202.t1;Myzus|g23340.t1
cluster860 4 N/A N/A Myzus|g22129.t1;Myzus|g27425.t1;Myzus|g5766.t1;Myzus|g17659.t1
cluster865 4 N/A N/A Myzus|g13245.t3;Myzus|g13243.t2;Myzus|g13244.t1;Myzus|g13248.t1
cluster866 4 N/A N/A Myzus|g12288.t1;Myzus|g4629.t2;Myzus|g19062.t1;Myzus|g871.t1
cluster867 4 N/A N/A Myzus|g2706.t1;Myzus|g12341.t1;Myzus|g2554.t1;Myzus|g7695.t1
cluster870 4 N/A N/A Myzus|g10774.t1;Myzus|g17559.t2;Myzus|g24237.t2;Myzus|g27520.t1
cluster873 4 N/A N/A Myzus|g4569.t1;Myzus|g10025.t1;Myzus|g18528.t1;Myzus|g6878.t1
cluster876 4 Q5SVZ6 GO:0006357; P:regulation of transcription by RNA polymerase II; IBA:GO_Central Myzus|g1225.t1;Myzus|g17101.t2;Myzus|g3602.t1;Myzus|g1541.t2
cluster881 4 N/A N/A Myzus|g7820.t1;Myzus|g14511.t1;Myzus|g8301.t1;Myzus|g27413.t1
cluster884 4 N/A N/A Myzus|g4775.t1;Myzus|g12351.t1;Myzus|g4695.t1;Myzus|g9360.t1
cluster885 4 N/A N/A Myzus|g9109.t1;Myzus|g13702.t1;Myzus|g24943.t1;Myzus|g2274.t1
cluster887 4 N/A N/A Myzus|g26628.t1;Myzus|g13718.t1;Myzus|g13722.t1;Myzus|g15289.t1
cluster890 4 N/A N/A Myzus|g11909.t1;Myzus|g12419.t1;Myzus|g25031.t1;Myzus|g25105.t1
cluster892 4 N/A N/A Myzus|g19351.t2;Myzus|g14207.t1;Myzus|g19502.t1;Myzus|g20687.t1
cluster894 4 Q99315 GO:0032197; P:transposition, RNA-mediated; ISS:SGD Myzus|g3882.t1;Myzus|g7344.t1;Myzus|g7356.t1;Myzus|g9163.t2
cluster895 4 Q96DM1 N/A Myzus|g1044.t1;Myzus|g1417.t1;Myzus|g1556.t2;Myzus|g483.t1
cluster896 4 N/A N/A Myzus|g7834.t1;Myzus|g637.t1;Myzus|g7050.t1;Myzus|g9076.t1
cluster898 4 N/A N/A Myzus|g9384.t1;Myzus|g22114.t1;Myzus|g9372.t1;Myzus|g1761.t1
cluster900 4 P40262 GO:0006334; P:nucleosome assembly; IEA:InterPro Myzus|g17008.t1;Myzus|g16940.t1;Myzus|g17003.t1;Myzus|g332.t1
cluster901 4 Q5CZZ9 GO:0006661; P:phosphatidylinositol biosynthetic process; IEA:Ensembl Myzus|g13911.t1;Myzus|g13909.t2;Myzus|g13913.t1;Myzus|g13910.t1
cluster902 4 N/A N/A Myzus|g444.t1;Myzus|g25081.t1;Myzus|g2860.t1;Myzus|g9241.t1
cluster903 4 N/A N/A Myzus|g11325.t1;Myzus|g13104.t1;Myzus|g21192.t1;Myzus|g58.t1
cluster904 4 A4IFA3 GO:0014883; P:transition between fast and slow fiber; IBA:GO_Central Myzus|g22005.t1;Myzus|g23229.t1;Myzus|g6410.t1;Myzus|g8249.t1
cluster908 4 N/A N/A Myzus|g8837.t1;Myzus|g11763.t1;Myzus|g25843.t1;Myzus|g4516.t1
cluster909 4 O75132 GO:0046983; F:protein dimerization activity; IEA:InterPro Myzus|g5919.t1;Myzus|g19984.t1;Myzus|g67.t1;Myzus|g5215.t1
cluster910 4 N/A N/A Myzus|g24767.t1;Myzus|g3162.t1;Myzus|g1235.t1;Myzus|g24768.t1
cluster911 4 N/A N/A Myzus|g22193.t1;Myzus|g20296.t1;Myzus|g4035.t1;Myzus|g8660.t1
cluster912 4 N/A N/A Myzus|g8376.t1;Myzus|g17936.t1;Myzus|g10004.t1;Myzus|g3948.t1
cluster917 4 N/A N/A Myzus|g1759.t1;Myzus|g1110.t1;Myzus|g22391.t1;Myzus|g2370.t1
cluster925 4 N/A N/A Myzus|g1559.t1;Myzus|g1216.t1;Myzus|g22078.t1;Myzus|g8350.t1
cluster930 4 N/A N/A Myzus|g27199.t1;Myzus|g12401.t1;Myzus|g24006.t1;Myzus|g6529.t1
cluster931 4 N/A N/A Myzus|g936.t1;Myzus|g11301.t1;Myzus|g23716.t1;Myzus|g27670.t1
cluster1032 4 N/A N/A Myzus|g24682.t1;Myzus|g25308.t1;Myzus|g797.t1;Myzus|g783.t1
cluster1034 3 N/A N/A Myzus|g12173.t1;Myzus|g17107.t1;Myzus|g11097.t1
cluster1035 3 Q62210 GO:0001666; P:response to hypoxia; ISO:MGI Myzus|g1818.t1;Myzus|g1339.t1;Myzus|g5872.t1
cluster1036 3 Q95SX7 GO:0006313; P:transposition, DNA-mediated; IMP:UniProtKB Myzus|g618.t1;Myzus|g22201.t1;Myzus|g3701.t1
cluster1038 3 Q5SVZ6 GO:0006357; P:regulation of transcription by RNA polymerase II; IBA:GO_Central Myzus|g18644.t1;Myzus|g13958.t1;Myzus|g19148.t1
cluster1040 3 N/A N/A Myzus|g3142.t1;Myzus|g23727.t1;Myzus|g24357.t1
cluster1041 3 Q5AXT5 GO:0000723; P:telomere maintenance; IEA:InterPro Myzus|g2262.t1;Myzus|g25520.t1;Myzus|g6980.t1
cluster1042 3 N/A N/A Myzus|g4492.t1;Myzus|g5630.t1;Myzus|g5962.t1
cluster1043 3 N/A N/A Myzus|g1208.t1;Myzus|g1204.t1;Myzus|g4249.t1
cluster1044 3 N/A N/A Myzus|g26048.t1;Myzus|g3568.t1;Myzus|g19772.t1
cluster1047 3 N/A N/A Myzus|g23142.t1;Myzus|g12691.t1;Myzus|g7037.t1
cluster1048 3 N/A N/A Myzus|g20784.t1;Myzus|g21017.t1;Myzus|g21569.t1
cluster1049 3 N/A N/A Myzus|g5936.t1;Myzus|g16735.t1;Myzus|g16734.t1
cluster1050 3 Q9M2U3 GO:0004518; F:nuclease activity; IEA:UniProtKB-KW Myzus|g22125.t1;Myzus|g22350.t1;Myzus|g591.t1
cluster1051 3 N/A N/A Myzus|g966.t1;Myzus|g24279.t1;Myzus|g5481.t1
cluster1052 3 N/A N/A Myzus|g2006.t1;Myzus|g2005.t1;Myzus|g24612.t1
cluster1053 3 N/A N/A Myzus|g21991.t1;Myzus|g2059.t1;Myzus|g68.t1
cluster1056 3 N/A N/A Myzus|g20839.t1;Myzus|g20599.t1;Myzus|g20610.t1
cluster1059 3 P36514 GO:0015020; F:glucuronosyltransferase activity; IEA:UniProtKB-EC Myzus|g23179.t1;Myzus|g23177.t1;Myzus|g23180.t1
cluster1062 3 Q5SVZ6 GO:0006357; P:regulation of transcription by RNA polymerase II; IBA:GO_Central Myzus|g1493.t1;Myzus|g15263.t1;Myzus|g24333.t1
cluster1063 3 N/A N/A Myzus|g21690.t1;Myzus|g15522.t1;Myzus|g3423.t1
cluster1065 3 N/A N/A Myzus|g20877.t1;Myzus|g25427.t1;Myzus|g12872.t1
cluster1066 3 N/A N/A Myzus|g26896.t1;Myzus|g8306.t1;Myzus|g8766.t1
cluster1067 3 N/A N/A Myzus|g9197.t1;Myzus|g6001.t1;Myzus|g8911.t1
cluster1068 3 N/A N/A Myzus|g8466.t1;Myzus|g8467.t1;Myzus|g8470.t1
cluster1069 3 N/A N/A Myzus|g11635.t1;Myzus|g9422.t1;Myzus|g7623.t1
cluster1070 3 Q9NBX4 GO:0006313; P:transposition, DNA-mediated; IMP:UniProtKB Myzus|g8437.t1;Myzus|g20010.t1;Myzus|g2717.t1
cluster1071 3 N/A N/A Myzus|g1312.t1;Myzus|g15443.t1;Myzus|g8082.t1
cluster1072 3 N/A N/A Myzus|g11162.t1;Myzus|g11069.t1;Myzus|g20635.t1
cluster1074 3 N/A N/A Myzus|g5834.t1;Myzus|g17750.t1;Myzus|g4526.t1
cluster1076 3 N/A N/A Myzus|g3714.t1;Myzus|g3713.t1;Myzus|g3715.t1
cluster1077 3 N/A N/A Myzus|g27010.t1;Myzus|g19268.t1;Myzus|g19412.t1
cluster1078 3 Q96MW7 GO:0003677; F:DNA binding; IEA:UniProtKB-KW Myzus|g9567.t1;Myzus|g18411.t1;Myzus|g20803.t1
cluster1079 3 N/A N/A Myzus|g3601.t1;Myzus|g3314.t1;Myzus|g7015.t1
cluster1080 3 N/A N/A Myzus|g22066.t1;Myzus|g10049.t1;Myzus|g5663.t1
cluster1081 3 N/A N/A Myzus|g5950.t1;Myzus|g2168.t1;Myzus|g15962.t1
cluster1083 3 N/A N/A Myzus|g562.t1;Myzus|g3218.t1;Myzus|g13697.t1
cluster1084 3 N/A N/A Myzus|g154.t1;Myzus|g8360.t1;Myzus|g8707.t1
cluster1086 3 N/A N/A Myzus|g25696.t1;Myzus|g25695.t1;Myzus|g25697.t1
cluster1087 3 N/A N/A Myzus|g13135.t1;Myzus|g25680.t1;Myzus|g10833.t1
cluster1088 3 N/A N/A Myzus|g5002.t1;Myzus|g27745.t1;Myzus|g12992.t1
cluster1089 3 N/A N/A Myzus|g23016.t1;Myzus|g11252.t1;Myzus|g18264.t1
cluster1090 3 N/A N/A Myzus|g1599.t1;Myzus|g24589.t1;Myzus|g9245.t1
cluster1091 3 N/A N/A Myzus|g14526.t1;Myzus|g21173.t1;Myzus|g2129.t1
cluster1092 3 O43422 GO:0007165; P:signal transduction; TAS:ProtInc Myzus|g4011.t1;Myzus|g3082.t1;Myzus|g2385.t1
cluster1093 3 N/A N/A Myzus|g532.t1;Myzus|g9155.t1;Myzus|g9153.t1
cluster1094 3 N/A N/A Myzus|g24166.t1;Myzus|g24167.t1;Myzus|g24168.t1
cluster1095 3 N/A N/A Myzus|g856.t1;Myzus|g2651.t1;Myzus|g6659.t1
cluster1096 3 N/A N/A Myzus|g258.t1;Myzus|g264.t1;Myzus|g26808.t1
cluster1099 3 N/A N/A Myzus|g20441.t2;Myzus|g20376.t1;Myzus|g7658.t1
cluster1100 3 N/A N/A Myzus|g14592.t1;Myzus|g13299.t1;Myzus|g12734.t1
cluster1102 3 N/A N/A Myzus|g8765.t1;Myzus|g1894.t1;Myzus|g2147.t1
cluster1104 3 Q99KN1 GO:0006511; P:ubiquitin-dependent protein catabolic process; ISS:UniProtKB Myzus|g16611.t1;Myzus|g16612.t1;Myzus|g16613.t1
cluster1107 3 O75928 GO:0016925; P:protein sumoylation; IDA:ParkinsonsUK-UCL Myzus|g5724.t1;Myzus|g3103.t1;Myzus|g4718.t1
cluster1109 3 N/A N/A Myzus|g13421.t1;Myzus|g8839.t1;Myzus|g8840.t1
cluster1110 3 N/A N/A Myzus|g27423.t1;Myzus|g14646.t1;Myzus|g23341.t1
cluster1111 3 N/A N/A Myzus|g10770.t1;Myzus|g11665.t1;Myzus|g179.t1
cluster1112 3 N/A N/A Myzus|g27285.t1;Myzus|g5321.t1;Myzus|g19441.t1
cluster1113 3 N/A N/A Myzus|g5859.t1;Myzus|g382.t1;Myzus|g5860.t1
cluster1114 3 N/A N/A Myzus|g13983.t1;Myzus|g13845.t1;Myzus|g13848.t1
cluster1116 3 N/A N/A Myzus|g27665.t1;Myzus|g27667.t1;Myzus|g27671.t2
cluster1117 3 N/A N/A Myzus|g1052.t1;Myzus|g133.t1;Myzus|g7275.t1
cluster1119 3 N/A N/A Myzus|g17911.t1;Myzus|g14123.t1;Myzus|g25270.t1
cluster1120 3 N/A N/A Myzus|g818.t1;Myzus|g1752.t1;Myzus|g6014.t1
cluster1122 3 N/A N/A Myzus|g16907.t1;Myzus|g16903.t1;Myzus|g16908.t1
cluster1124 3 N/A N/A Myzus|g16367.t1;Myzus|g16054.t1;Myzus|g24847.t1
cluster1125 3 Q5SVZ6 GO:0006357; P:regulation of transcription by RNA polymerase II; IBA:GO_Central Myzus|g24382.t1;Myzus|g23397.t1;Myzus|g38.t1
cluster1126 3 N/A N/A Myzus|g4530.t1;Myzus|g27098.t1;Myzus|g3180.t1
cluster1127 3 N/A N/A Myzus|g8418.t1;Myzus|g8419.t1;Myzus|g8453.t1
cluster1128 3 Q96DM1 N/A Myzus|g11937.t1;Myzus|g600.t1;Myzus|g9133.t1
cluster1131 3 N/A N/A Myzus|g2660.t1;Myzus|g1006.t1;Myzus|g27103.t1
cluster1137 3 N/A N/A Myzus|g397.t1;Myzus|g6773.t1;Myzus|g6775.t1
cluster1139 3 N/A N/A Myzus|g6491.t1;Myzus|g2469.t1;Myzus|g9510.t1
cluster1142 3 N/A N/A Myzus|g5176.t2;Myzus|g16823.t1;Myzus|g3810.t1
cluster1143 3 N/A N/A Myzus|g26451.t1;Myzus|g2411.t1;Myzus|g5878.t1
cluster1144 3 N/A N/A Myzus|g8889.t1;Myzus|g5595.t1;Myzus|g1638.t1
cluster1145 3 P32270 GO:0006260; P:DNA replication; IEA:UniProtKB-KW Myzus|g1279.t2;Myzus|g2823.t1;Myzus|g27800.t1
cluster1147 3 N/A N/A Myzus|g16871.t1;Myzus|g18001.t1;Myzus|g3688.t1
cluster1149 3 N/A N/A Myzus|g17465.t1;Myzus|g14473.t1;Myzus|g2251.t1
cluster1150 3 N/A N/A Myzus|g9916.t1;Myzus|g7162.t1;Myzus|g9523.t1
cluster1151 3 N/A N/A Myzus|g2336.t1;Myzus|g9306.t1;Myzus|g9308.t1
cluster1155 3 N/A N/A Myzus|g25415.t1;Myzus|g24798.t1;Myzus|g25281.t1
cluster1157 3 N/A N/A Myzus|g2011.t1;Myzus|g13457.t1;Myzus|g20006.t1
cluster1158 3 N/A N/A Myzus|g13951.t1;Myzus|g13947.t1;Myzus|g13949.t1
cluster1159 3 Q5SVZ6 GO:0006357; P:regulation of transcription by RNA polymerase II; IBA:GO_Central Myzus|g4874.t1;Myzus|g4107.t1;Myzus|g8055.t1
cluster1160 3 N/A N/A Myzus|g9845.t1;Myzus|g24852.t1;Myzus|g597.t1
cluster1161 3 N/A N/A Myzus|g8793.t1;Myzus|g4077.t1;Myzus|g5554.t1
cluster1166 3 N/A N/A Myzus|g23804.t1;Myzus|g23802.t1;Myzus|g2878.t1
cluster1169 3 P34528 GO:0006508; P:proteolysis; IBA:GO_Central Myzus|g22866.t1;Myzus|g22864.t2;Myzus|g22865.t1
cluster1171 3 N/A N/A Myzus|g3844.t1;Myzus|g3845.t1;Myzus|g3846.t1
cluster1173 3 N/A N/A Myzus|g21526.t1;Myzus|g11368.t1;Myzus|g12027.t1
cluster1243 3 P38766 GO:0000723; P:telomere maintenance; IEA:InterPro Myzus|g2337.t1;Myzus|g7934.t1;Myzus|g12825.t1
cluster1245 3 N/A N/A Myzus|g18057.t2;Myzus|g18046.t1;Myzus|g18188.t1
cluster1246 3 N/A N/A Myzus|g2866.t1;Myzus|g4877.t1;Myzus|g509.t1
cluster1249 3 N/A N/A Myzus|g16624.t1;Myzus|g16623.t1;Myzus|g16626.t2
cluster1253 3 Q3ZCU0 N/A Myzus|g3029.t1;Myzus|g20386.t1;Myzus|g5194.t1
cluster1258 3 N/A N/A Myzus|g534.t1;Myzus|g24276.t1;Myzus|g824.t1
cluster1259 3 N/A N/A Myzus|g8425.t1;Myzus|g11151.t1;Myzus|g6284.t1
cluster1260 3 N/A N/A Myzus|g8734.t1;Myzus|g12486.t1;Myzus|g4985.t1
cluster1261 3 Q5SVZ6 GO:0006357; P:regulation of transcription by RNA polymerase II; IBA:GO_Central Myzus|g4002.t1;Myzus|g1650.t1;Myzus|g3167.t1
cluster1262 3 N/A N/A Myzus|g801.t1;Myzus|g24588.t1;Myzus|g7646.t1
cluster1263 3 N/A N/A Myzus|g23862.t1;Myzus|g20047.t1;Myzus|g49.t1
cluster1264 3 N/A N/A Myzus|g2543.t2;Myzus|g222.t1;Myzus|g4040.t1
cluster1266 3 N/A N/A Myzus|g12404.t1;Myzus|g3431.t1;Myzus|g6473.t1
cluster1268 3 N/A N/A Myzus|g20362.t1;Myzus|g11645.t1;Myzus|g1622.t1
cluster1269 3 N/A N/A Myzus|g5763.t1;Myzus|g16933.t2;Myzus|g2110.t1
cluster1270 3 N/A N/A Myzus|g6834.t1;Myzus|g6809.t1;Myzus|g6833.t1
cluster1272 3 N/A N/A Myzus|g1202.t1;Myzus|g12781.t1;Myzus|g14064.t1
cluster1275 3 N/A N/A Myzus|g1914.t1;Myzus|g27225.t1;Myzus|g4483.t1
cluster1276 3 N/A N/A Myzus|g24330.t1;Myzus|g7770.t1;Myzus|g24328.t1
cluster1277 3 N/A N/A Myzus|g14283.t1;Myzus|g9716.t1;Myzus|g23855.t1
cluster1278 3 N/A N/A Myzus|g1256.t1;Myzus|g1259.t1;Myzus|g3048.t1
cluster1279 3 N/A N/A Myzus|g3173.t1;Myzus|g1371.t1;Myzus|g5531.t1
cluster1284 3 N/A N/A Myzus|g4966.t1;Myzus|g3856.t1;Myzus|g13478.t1
cluster1288 3 Q9M2U3 GO:0004518; F:nuclease activity; IEA:UniProtKB-KW Myzus|g20437.t1;Myzus|g11239.t1;Myzus|g2842.t1
cluster1290 3 Q03277 GO:0003964; F:RNA-directed DNA polymerase activity; IEA:UniProtKB-KW Myzus|g22589.t1;Myzus|g3869.t1;Myzus|g86.t1
cluster1294 3 N/A N/A Myzus|g7638.t1;Myzus|g10484.t1;Myzus|g22204.t1
cluster1295 3 N/A N/A Myzus|g8164.t1;Myzus|g8163.t1;Myzus|g8165.t1
cluster1297 3 N/A N/A Myzus|g27519.t1;Myzus|g21323.t1;Myzus|g9054.t1
cluster1304 3 N/A N/A Myzus|g14519.t1;Myzus|g13934.t1;Myzus|g14180.t1
cluster1305 3 N/A N/A Myzus|g10692.t1;Myzus|g2239.t1;Myzus|g7166.t1
cluster1309 3 N/A N/A Myzus|g6526.t1;Myzus|g13726.t1;Myzus|g9052.t1
cluster1310 3 Q5SVZ6 GO:0006357; P:regulation of transcription by RNA polymerase II; IBA:GO_Central Myzus|g22082.t1;Myzus|g1508.t1;Myzus|g8666.t1
cluster1311 3 N/A N/A Myzus|g1666.t1;Myzus|g826.t1;Myzus|g9465.t1
cluster1313 3 N/A N/A Myzus|g17669.t1;Myzus|g17560.t1;Myzus|g17677.t1
cluster1314 3 Q29RP8 GO:0007517; P:muscle organ development; IEA:UniProtKB-KW Myzus|g20067.t1;Myzus|g1703.t1;Myzus|g1715.t1
cluster1315 3 N/A N/A Myzus|g1925.t1;Myzus|g8356.t1;Myzus|g2732.t1
cluster1318 3 N/A N/A Myzus|g18874.t1;Myzus|g18875.t1;Myzus|g18891.t1
cluster1319 3 N/A N/A Myzus|g17479.t1;Myzus|g11675.t1;Myzus|g19327.t1
cluster1322 3 N/A N/A Myzus|g708.t1;Myzus|g3864.t1;Myzus|g4253.t1
cluster1324 3 N/A N/A Myzus|g21689.t1;Myzus|g26108.t1;Myzus|g733.t1
cluster1325 3 N/A N/A Myzus|g3502.t1;Myzus|g1299.t1;Myzus|g27712.t1
cluster1326 3 N/A N/A Myzus|g22352.t1;Myzus|g10446.t1;Myzus|g8927.t1
cluster1328 3 N/A N/A Myzus|g14596.t1;Myzus|g2417.t1;Myzus|g7969.t1
cluster1329 3 N/A N/A Myzus|g1111.t1;Myzus|g1132.t1;Myzus|g7897.t4
cluster1330 3 N/A N/A Myzus|g2291.t1;Myzus|g27077.t1;Myzus|g5518.t1
cluster1331 3 N/A N/A Myzus|g7142.t2;Myzus|g7143.t1;Myzus|g7144.t1
cluster1332 3 Q6R2W3 GO:0015074; P:DNA integration; IEA:InterPro Myzus|g26758.t1;Myzus|g20353.t1;Myzus|g21131.t1
cluster1333 3 N/A N/A Myzus|g6099.t1;Myzus|g12768.t1;Myzus|g1883.t1
cluster1335 3 N/A N/A Myzus|g2310.t1;Myzus|g24041.t1;Myzus|g7448.t1
cluster1340 3 N/A N/A Myzus|g20330.t1;Myzus|g24886.t2;Myzus|g4255.t1
cluster1344 3 N/A N/A Myzus|g3523.t1;Myzus|g2113.t1;Myzus|g13217.t1
cluster1349 3 N/A N/A Myzus|g18816.t1;Myzus|g18810.t1;Myzus|g18811.t1
cluster1350 3 N/A N/A Myzus|g12480.t1;Myzus|g8461.t1;Myzus|g8593.t1
cluster1352 3 N/A N/A Myzus|g20056.t1;Myzus|g13766.t1;Myzus|g27799.t1
cluster1357 3 N/A N/A Myzus|g9949.t1;Myzus|g16849.t1;Myzus|g16850.t1
cluster1359 3 N/A N/A Myzus|g16779.t1;Myzus|g23942.t1;Myzus|g3766.t1
cluster1361 3 N/A N/A Myzus|g21248.t1;Myzus|g9617.t1;Myzus|g9635.t1
cluster1368 3 N/A N/A Myzus|g26841.t1;Myzus|g13834.t1;Myzus|g5819.t1
cluster1369 3 N/A N/A Myzus|g26536.t1;Myzus|g4766.t1;Myzus|g4529.t1
cluster1371 3 Q96DM1 N/A Myzus|g12065.t1;Myzus|g16161.t1;Myzus|g8273.t1
cluster1377 3 P55853 GO:0070194; P:synaptonemal complex disassembly; IMP:WormBase Myzus|g7919.t1;Myzus|g7918.t1;Myzus|g8607.t1
cluster1381 3 N/A N/A Myzus|g10772.t1;Myzus|g177.t1;Myzus|g219.t1
cluster1382 3 N/A N/A Myzus|g15252.t1;Myzus|g13945.t1;Myzus|g22081.t1
cluster1384 3 N/A N/A Myzus|g26063.t1;Myzus|g2240.t1;Myzus|g3426.t1
cluster1385 3 N/A N/A Myzus|g25108.t1;Myzus|g22456.t1;Myzus|g25110.t1
cluster1389 3 N/A N/A Myzus|g6743.t2;Myzus|g6740.t2;Myzus|g6742.t1
cluster1397 3 N/A N/A Myzus|g1922.t1;Myzus|g17697.t1;Myzus|g20086.t1
cluster1399 3 N/A N/A Myzus|g20812.t2;Myzus|g20810.t3;Myzus|g20811.t1
cluster1400 3 N/A N/A Myzus|g234.t1;Myzus|g184.t1;Myzus|g680.t1
cluster1401 3 N/A N/A Myzus|g7178.t1;Myzus|g20860.t1;Myzus|g570.t1
cluster1405 3 N/A N/A Myzus|g24269.t1;Myzus|g12386.t1;Myzus|g5856.t1
cluster1413 3 N/A N/A Myzus|g19700.t2;Myzus|g21606.t1;Myzus|g9994.t1
cluster1415 3 N/A N/A Myzus|g12399.t1;Myzus|g2463.t1;Myzus|g2735.t1
cluster1417 3 P45583 GO:0042302; F:structural constituent of cuticle; IEA:UniProtKB-KW Myzus|g21507.t1;Myzus|g21504.t1;Myzus|g21506.t1
cluster1418 3 N/A N/A Myzus|g1667.t1;Myzus|g22121.t1;Myzus|g24622.t1
cluster1420 3 Q04833 GO:0015918; P:sterol transport; IMP:WormBase Myzus|g22545.t1;Myzus|g22544.t1;Myzus|g22546.t1
cluster1422 3 Q9Y4A0 GO:0007417; P:central nervous system development; TAS:ProtInc Myzus|g6559.t1;Myzus|g926.t1;Myzus|g930.t1
cluster1423 3 P23098 GO:0007018; P:microtubule-based movement; IEA:InterPro Myzus|g13116.t1;Myzus|g10813.t1;Myzus|g13060.t1
cluster1427 3 N/A N/A Myzus|g20711.t1;Myzus|g19939.t1;Myzus|g8732.t1
cluster1431 3 N/A N/A Myzus|g5914.t2;Myzus|g10075.t1;Myzus|g4820.t1
cluster1434 3 N/A N/A Myzus|g7856.t1;Myzus|g9146.t1;Myzus|g981.t1
cluster1435 3 N/A N/A Myzus|g6903.t1;Myzus|g16462.t1;Myzus|g2199.t1
cluster1436 3 Q5SVZ6 GO:0006357; P:regulation of transcription by RNA polymerase II; IBA:GO_Central Myzus|g7657.t1;Myzus|g23626.t1;Myzus|g3195.t1
cluster1827 3 N/A N/A Myzus|g8083.t1;Myzus|g17694.t1;Myzus|g21833.t1
cluster1828 3 Q9H5L6 GO:0006313; P:transposition, DNA-mediated; IDA:UniProtKB Myzus|g2049.t1;Myzus|g24287.t1;Myzus|g7591.t1
cluster1829 3 Q9VYY4 GO:0016705; F:oxidoreductase activity, acting on paired donors, with incorporation or reduction of molecular oxygen; IEA:InterPro Myzus|g25156.t2;Myzus|g25154.t1;Myzus|g25158.t1
cluster1830 3 N/A N/A Myzus|g10360.t1;Myzus|g12723.t1;Myzus|g17033.t1
cluster1831 3 O96006 GO:0045944; P:positive regulation of transcription by RNA polymerase II; IDA:NTNU_SB Myzus|g3931.t1;Myzus|g15211.t1;Myzus|g4045.t1
cluster1832 3 Q5SVZ6 GO:0006357; P:regulation of transcription by RNA polymerase II; IBA:GO_Central Myzus|g20836.t1;Myzus|g2401.t1;Myzus|g8847.t1
cluster1833 3 N/A N/A Myzus|g16565.t1;Myzus|g16562.t2;Myzus|g16566.t1
cluster1834 3 Q5SVZ6 GO:0006357; P:regulation of transcription by RNA polymerase II; IBA:GO_Central Myzus|g11379.t1;Myzus|g19680.t1;Myzus|g13284.t1
cluster1835 3 N/A N/A Myzus|g5529.t1;Myzus|g5530.t1;Myzus|g5583.t1
cluster1836 3 N/A N/A Myzus|g19941.t1;Myzus|g25274.t1;Myzus|g2566.t1
cluster1837 3 N/A N/A Myzus|g13118.t1;Myzus|g13113.t1;Myzus|g13133.t1
cluster1838 3 Q9VER6 GO:0008592; P:regulation of Toll signaling pathway; IMP:UniProtKB Myzus|g21014.t2;Myzus|g14731.t1;Myzus|g14710.t1
cluster1839 2 N/A N/A Myzus|g24921.t1;Myzus|g12491.t2
cluster1840 2 N/A N/A Myzus|g4875.t1;Myzus|g2246.t1
cluster1841 2 A4Z945 GO:0005654; C:nucleoplasm; IBA:GO_Central Myzus|g6199.t1;Myzus|g5557.t1
cluster1842 2 Q95SX7 GO:0006313; P:transposition, DNA-mediated; IMP:UniProtKB Myzus|g6935.t1;Myzus|g7355.t1
cluster1843 2 Q5SVZ6 GO:0006357; P:regulation of transcription by RNA polymerase II; IBA:GO_Central Myzus|g1860.t1;Myzus|g1128.t1
cluster1844 2 N/A N/A Myzus|g21226.t1;Myzus|g9217.t1
cluster1845 2 N/A N/A Myzus|g21619.t1;Myzus|g21626.t1
cluster1846 2 Q8IU29 GO:0043545; P:molybdopterin cofactor metabolic process; ISS:UniProtKB Myzus|g23940.t1;Myzus|g23939.t1
cluster1847 2 N/A N/A Myzus|g1924.t1;Myzus|g5065.t1
cluster1848 2 N/A N/A Myzus|g17424.t1;Myzus|g20870.t1
cluster1849 2 N/A N/A Myzus|g25564.t1;Myzus|g25559.t1
cluster1850 2 N/A N/A Myzus|g7425.t1;Myzus|g7426.t1
cluster1851 2 Q02748 GO:0006413; P:translational initiation; ISS:FlyBase Myzus|g20529.t1;Myzus|g20532.t1
cluster1852 2 N/A N/A Myzus|g19059.t1;Myzus|g4089.t1
cluster1853 2 Q6ZNG9 GO:0006355; P:regulation of transcription, DNA-templated; IEA:InterPro Myzus|g1624.t1;Myzus|g14996.t1
cluster1854 2 N/A N/A Myzus|g1747.t1;Myzus|g1748.t1
cluster1855 2 N/A N/A Myzus|g4283.t1;Myzus|g8429.t1
cluster1856 2 N/A N/A Myzus|g7145.t1;Myzus|g15890.t1
cluster1857 2 N/A N/A Myzus|g943.t1;Myzus|g10116.t1
cluster1858 2 N/A N/A Myzus|g4439.t1;Myzus|g1038.t1
cluster1859 2 N/A N/A Myzus|g6173.t1;Myzus|g5436.t1
cluster1861 2 N/A N/A Myzus|g14566.t2;Myzus|g14567.t1
cluster1862 2 Q5SVZ6 GO:0006357; P:regulation of transcription by RNA polymerase II; IBA:GO_Central Myzus|g7170.t1;Myzus|g14625.t1
cluster1863 2 A4IFA3 GO:0014883; P:transition between fast and slow fiber; IBA:GO_Central Myzus|g2851.t1;Myzus|g18111.t1
cluster1864 2 N/A N/A Myzus|g2442.t1;Myzus|g13361.t1
cluster1865 2 N/A N/A Myzus|g8783.t1;Myzus|g3042.t1
cluster1866 2 N/A N/A Myzus|g11743.t1;Myzus|g27300.t1
cluster1867 2 N/A N/A Myzus|g15016.t1;Myzus|g14870.t1
cluster1868 2 Q5SVZ6 GO:0006357; P:regulation of transcription by RNA polymerase II; IBA:GO_Central Myzus|g8302.t1;Myzus|g8928.t1
cluster1869 2 N/A N/A Myzus|g7964.t1;Myzus|g15674.t1
cluster1870 2 N/A N/A Myzus|g4887.t1;Myzus|g22316.t1
cluster1871 2 N/A N/A Myzus|g3816.t1;Myzus|g3072.t1
cluster1872 2 N/A N/A Myzus|g27418.t1;Myzus|g2004.t1
cluster1873 2 Q05048 GO:0006369; P:termination of RNA polymerase II transcription; TAS:Reactome Myzus|g6165.t1;Myzus|g6168.t1
cluster1874 2 A9X4T1 GO:0006325; P:chromatin organization; IEA:UniProtKB-KW Myzus|g12590.t1;Myzus|g10442.t1
cluster1875 2 N/A N/A Myzus|g19922.t1;Myzus|g7411.t1
cluster1876 2 N/A N/A Myzus|g18700.t1;Myzus|g18638.t1
cluster1877 2 N/A N/A Myzus|g8975.t1;Myzus|g4705.t1
cluster1878 2 N/A N/A Myzus|g12422.t1;Myzus|g2312.t1
cluster1879 2 N/A N/A Myzus|g10388.t1;Myzus|g10378.t1
cluster1880 2 N/A N/A Myzus|g27823.t1;Myzus|g14642.t1
cluster1881 2 N/A N/A Myzus|g918.t1;Myzus|g24749.t1
cluster1882 2 N/A N/A Myzus|g8763.t1;Myzus|g8278.t1
cluster1883 2 N/A N/A Myzus|g24702.t1;Myzus|g2198.t1
cluster1884 2 Q5SVZ6 GO:0006357; P:regulation of transcription by RNA polymerase II; IBA:GO_Central Myzus|g8812.t1;Myzus|g266.t1
cluster1885 2 N/A N/A Myzus|g15539.t1;Myzus|g25046.t1
cluster1886 2 N/A N/A Myzus|g12762.t1;Myzus|g12763.t2
cluster1887 2 N/A N/A Myzus|g12784.t1;Myzus|g12779.t1
cluster1888 2 Q5SVZ6 GO:0006357; P:regulation of transcription by RNA polymerase II; IBA:GO_Central Myzus|g26838.t1;Myzus|g9000.t1
cluster1889 2 N/A N/A Myzus|g1369.t1;Myzus|g3175.t1
cluster1890 2 N/A N/A Myzus|g21366.t1;Myzus|g13531.t2
cluster1891 2 Q9HCI6 GO:0016925; P:protein sumoylation; IDA:UniProtKB Myzus|g24104.t1;Myzus|g21168.t1
cluster1892 2 N/A N/A Myzus|g8580.t1;Myzus|g8578.t1
cluster1893 2 N/A N/A Myzus|g20580.t1;Myzus|g1100.t1
cluster1894 2 N/A N/A Myzus|g3238.t1;Myzus|g23523.t1
cluster1895 2 N/A N/A Myzus|g13270.t1;Myzus|g8875.t1
cluster1896 2 N/A N/A Myzus|g20029.t1;Myzus|g23687.t1
cluster1897 2 N/A N/A Myzus|g22175.t1;Myzus|g23890.t1
cluster1898 2 N/A N/A Myzus|g20723.t1;Myzus|g12271.t1
cluster1899 2 Q9VEG6 GO:0006979; P:response to oxidative stress; IEA:InterPro Myzus|g3597.t1;Myzus|g4651.t1
cluster1900 2 N/A N/A Myzus|g17537.t1;Myzus|g4034.t1
cluster1901 2 N/A N/A Myzus|g14275.t1;Myzus|g19538.t1
cluster1902 2 Q26974 GO:0007275; P:multicellular organism development; IEA:UniProtKB-KW Myzus|g3454.t1;Myzus|g4683.t1
cluster1903 2 Q17RP2 GO:0003677; F:DNA binding; IEA:UniProtKB-KW Myzus|g23685.t1;Myzus|g2466.t1
cluster1904 2 N/A N/A Myzus|g15551.t1;Myzus|g27135.t1
cluster1905 2 N/A N/A Myzus|g4611.t1;Myzus|g8968.t1
cluster1906 2 N/A N/A Myzus|g15295.t1;Myzus|g15294.t1
cluster1907 2 Q5SVZ6 GO:0006357; P:regulation of transcription by RNA polymerase II; IBA:GO_Central Myzus|g2915.t1;Myzus|g2801.t1
cluster1908 2 P35502 GO:0052689; F:carboxylic ester hydrolase activity; IEA:UniProtKB-KW Myzus|g16162.t1;Myzus|g16163.t1
cluster1909 2 Q7ZTK7 GO:0016925; P:protein sumoylation; IEA:InterPro Myzus|g27448.t1;Myzus|g27498.t1
cluster1910 2 Q7ZV90 GO:0000723; P:telomere maintenance; IEA:InterPro Myzus|g4465.t1;Myzus|g598.t1
cluster1911 2 N/A N/A Myzus|g13832.t1;Myzus|g3371.t1
cluster1912 2 N/A N/A Myzus|g2762.t1;Myzus|g2764.t1
cluster1913 2 N/A N/A Myzus|g8798.t1;Myzus|g21036.t1
cluster1914 2 N/A N/A Myzus|g22287.t1;Myzus|g22110.t1
cluster1915 2 N/A N/A Myzus|g784.t1;Myzus|g796.t1
cluster1916 2 N/A N/A Myzus|g24833.t1;Myzus|g24834.t1
cluster1917 2 N/A N/A Myzus|g124.t1;Myzus|g22112.t1
cluster1918 2 N/A N/A Myzus|g9518.t1;Myzus|g5147.t1
cluster1919 2 N/A N/A Myzus|g1058.t1;Myzus|g1064.t1
cluster1920 2 N/A N/A Myzus|g2671.t1;Myzus|g24716.t1
cluster1921 2 N/A N/A Myzus|g21120.t1;Myzus|g13704.t1
cluster1922 2 N/A N/A Myzus|g6392.t1;Myzus|g9137.t1
cluster1923 2 N/A N/A Myzus|g22616.t1;Myzus|g24839.t1
cluster1924 2 N/A N/A Myzus|g6009.t1;Myzus|g6388.t1
cluster1925 2 N/A N/A Myzus|g2909.t1;Myzus|g21523.t2
cluster1926 2 N/A N/A Myzus|g19034.t1;Myzus|g12294.t1
cluster1927 2 N/A N/A Myzus|g15625.t1;Myzus|g21725.t1
cluster1928 2 Q9VAJ3 GO:0006814; P:sodium ion transport; ISS:FlyBase Myzus|g17966.t3;Myzus|g17965.t2
cluster1929 2 N/A N/A Myzus|g16434.t1;Myzus|g26023.t1
cluster1930 2 N/A N/A Myzus|g21769.t1;Myzus|g25614.t1
cluster1931 2 N/A N/A Myzus|g8865.t1;Myzus|g4682.t1
cluster1932 2 N/A N/A Myzus|g455.t1;Myzus|g451.t1
cluster1933 2 Q0R4L2 GO:0005975; P:carbohydrate metabolic process; IEA:UniProtKB-KW Myzus|g6164.t1;Myzus|g6172.t1
cluster1934 2 N/A N/A Myzus|g9400.t1;Myzus|g14687.t1
cluster1935 2 N/A N/A Myzus|g296.t1;Myzus|g1976.t1
cluster1936 2 N/A N/A Myzus|g1039.t1;Myzus|g26899.t1
cluster1937 2 N/A N/A Myzus|g17947.t1;Myzus|g25924.t1
cluster1938 2 N/A N/A Myzus|g22791.t1;Myzus|g6201.t1
cluster1939 2 N/A N/A Myzus|g8757.t1;Myzus|g16601.t1
cluster1940 2 Q6R2W3 GO:0015074; P:DNA integration; IEA:InterPro Myzus|g2791.t1;Myzus|g3581.t1
cluster1941 2 N/A N/A Myzus|g17920.t1;Myzus|g22038.t1
cluster1942 2 N/A N/A Myzus|g26888.t1;Myzus|g24635.t1
cluster1943 2 N/A N/A Myzus|g581.t1;Myzus|g20054.t1
cluster1944 2 N/A N/A Myzus|g27230.t1;Myzus|g20713.t1
cluster1945 2 N/A N/A Myzus|g11100.t1;Myzus|g19304.t1
cluster1946 2 N/A N/A Myzus|g24375.t1;Myzus|g21693.t2
cluster1947 2 Q8BR93 GO:0004518; F:nuclease activity; IEA:UniProtKB-KW Myzus|g27445.t1;Myzus|g13071.t1
cluster1948 2 N/A N/A Myzus|g5198.t1;Myzus|g24959.t1
cluster1949 2 N/A N/A Myzus|g15857.t1;Myzus|g21848.t1
cluster1950 2 N/A N/A Myzus|g9307.t1;Myzus|g23285.t1
cluster1951 2 P46428 GO:0004364; F:glutathione transferase activity; IEA:UniProtKB-EC Myzus|g12374.t1;Myzus|g12372.t1
cluster1952 2 N/A N/A Myzus|g25440.t1;Myzus|g12192.t1
cluster1953 2 N/A N/A Myzus|g15291.t1;Myzus|g24271.t1
cluster1954 2 N/A N/A Myzus|g21685.t1;Myzus|g21686.t1
cluster1955 2 N/A N/A Myzus|g5642.t1;Myzus|g5310.t1
cluster1956 2 N/A N/A Myzus|g1313.t1;Myzus|g289.t1
cluster1957 2 A4Z943 GO:0046872; F:metal ion binding; IEA:UniProtKB-KW Myzus|g27099.t1;Myzus|g392.t1
cluster1958 2 N/A N/A Myzus|g7992.t1;Myzus|g4860.t1
cluster1959 2 Q24307 GO:0006511; P:ubiquitin-dependent protein catabolic process; IMP:FlyBase Myzus|g8069.t1;Myzus|g8068.t1
cluster1960 2 N/A N/A Myzus|g8825.t1;Myzus|g2504.t1
cluster1961 2 O75564 GO:0090263; P:positive regulation of canonical Wnt signaling pathway; IMP:FlyBase Myzus|g2948.t1;Myzus|g2594.t1
cluster1962 2 N/A N/A Myzus|g24029.t1;Myzus|g4053.t1
cluster1963 2 N/A N/A Myzus|g24614.t1;Myzus|g24661.t1
cluster1964 2 N/A N/A Myzus|g8564.t1;Myzus|g7776.t1
cluster1965 2 N/A N/A Myzus|g2981.t1;Myzus|g10150.t1
cluster1966 2 O02663 GO:0016042; P:lipid catabolic process; IEA:UniProtKB-KW Myzus|g21618.t1;Myzus|g21622.t1
cluster1967 2 N/A N/A Myzus|g10726.t1;Myzus|g3902.t1
cluster1968 2 N/A N/A Myzus|g4331.t1;Myzus|g804.t1
cluster1969 2 N/A N/A Myzus|g17137.t1;Myzus|g24751.t1
cluster1971 2 N/A N/A Myzus|g7373.t1;Myzus|g12209.t1
cluster1972 2 N/A N/A Myzus|g4403.t1;Myzus|g15251.t1
cluster1973 2 N/A N/A Myzus|g27629.t1;Myzus|g11708.t1
cluster1974 2 N/A N/A Myzus|g20773.t1;Myzus|g20769.t2
cluster1975 2 N/A N/A Myzus|g1999.t1;Myzus|g1470.t1
cluster1976 2 N/A N/A Myzus|g3169.t1;Myzus|g5132.t1
cluster1977 2 N/A N/A Myzus|g22158.t1;Myzus|g85.t1
cluster1978 2 N/A N/A Myzus|g7076.t1;Myzus|g9626.t1
cluster1979 2 N/A N/A Myzus|g21951.t1;Myzus|g21958.t1
cluster1980 2 N/A N/A Myzus|g12375.t1;Myzus|g7086.t1
cluster1981 2 N/A N/A Myzus|g10816.t1;Myzus|g8984.t1
cluster1982 2 N/A N/A Myzus|g25579.t1;Myzus|g5430.t1
cluster1983 2 N/A N/A Myzus|g27768.t1;Myzus|g2250.t1
cluster1984 2 N/A N/A Myzus|g9016.t1;Myzus|g9024.t1
cluster1985 2 N/A N/A Myzus|g16245.t1;Myzus|g13944.t1
cluster1986 2 N/A N/A Myzus|g19912.t1;Myzus|g25118.t1
cluster1987 2 N/A N/A Myzus|g20071.t1;Myzus|g20393.t1
cluster1988 2 N/A N/A Myzus|g1236.t1;Myzus|g1250.t1
cluster3368 2 N/A N/A Myzus|g20578.t1;Myzus|g22324.t1
cluster3369 2 N/A N/A Myzus|g13968.t1;Myzus|g4578.t2
cluster3370 2 N/A N/A Myzus|g7353.t1;Myzus|g19733.t1
cluster3371 2 N/A N/A Myzus|g8642.t1;Myzus|g8644.t1
cluster3372 2 N/A N/A Myzus|g106.t1;Myzus|g13439.t1
cluster3373 2 N/A N/A Myzus|g7842.t1;Myzus|g7828.t1
cluster3374 2 N/A N/A Myzus|g2025.t1;Myzus|g27143.t1
cluster3375 2 N/A N/A Myzus|g2104.t1;Myzus|g23164.t1
cluster3376 2 Q9M2U3 GO:0004518; F:nuclease activity; IEA:UniProtKB-KW Myzus|g6028.t1;Myzus|g2425.t1
cluster3377 2 N/A N/A Myzus|g26125.t1;Myzus|g26124.t1
cluster3378 2 N/A N/A Myzus|g1097.t1;Myzus|g5789.t1
cluster3380 2 N/A N/A Myzus|g24566.t1;Myzus|g4043.t1
cluster3381 2 Q80WM7 GO:0006508; P:proteolysis; ISO:MGI Myzus|g20850.t1;Myzus|g20821.t1
cluster3382 2 Q9Y530 GO:0042278; P:purine nucleoside metabolic process; IDA:UniProtKB Myzus|g11518.t1;Myzus|g10686.t1
cluster3383 2 N/A N/A Myzus|g21092.t1;Myzus|g21114.t1
cluster3384 2 N/A N/A Myzus|g10786.t1;Myzus|g24934.t1
cluster3385 2 N/A N/A Myzus|g123.t1;Myzus|g3223.t1
cluster3386 2 N/A N/A Myzus|g23596.t1;Myzus|g10064.t1
cluster3387 2 N/A N/A Myzus|g15640.t1;Myzus|g10831.t1
cluster3388 2 N/A N/A Myzus|g1731.t1;Myzus|g1711.t1
cluster3389 2 N/A N/A Myzus|g212.t1;Myzus|g17622.t1
cluster3390 2 N/A N/A Myzus|g19068.t2;Myzus|g4735.t1
cluster3391 2 N/A N/A Myzus|g16877.t1;Myzus|g4050.t1
cluster3392 2 N/A N/A Myzus|g187.t1;Myzus|g14508.t1
cluster3393 2 N/A N/A Myzus|g696.t1;Myzus|g22166.t1
cluster3394 2 N/A N/A Myzus|g9267.t1;Myzus|g9407.t1
cluster3395 2 N/A N/A Myzus|g6139.t1;Myzus|g6141.t1
cluster3396 2 N/A N/A Myzus|g11414.t1;Myzus|g5153.t1
cluster3397 2 P10605 GO:0046718; P:viral entry into host cell; IMP:CACAO Myzus|g24530.t1;Myzus|g24532.t1
cluster3398 2 N/A N/A Myzus|g1435.t1;Myzus|g16485.t1
cluster3399 2 N/A N/A Myzus|g14066.t1;Myzus|g14065.t1
cluster3400 2 N/A N/A Myzus|g2615.t1;Myzus|g17135.t1
cluster3401 2 A6QR44 GO:0031053; P:primary miRNA processing; IBA:GO_Central Myzus|g8454.t1;Myzus|g8420.t1
cluster3402 2 N/A N/A Myzus|g5668.t1;Myzus|g8782.t1
cluster3403 2 N/A N/A Myzus|g3906.t1;Myzus|g4497.t1
cluster3404 2 N/A N/A Myzus|g25278.t1;Myzus|g25276.t1
cluster3405 2 N/A N/A Myzus|g24753.t1;Myzus|g11248.t1
cluster3406 2 N/A N/A Myzus|g7863.t1;Myzus|g7854.t1
cluster3407 2 N/A N/A Myzus|g14134.t1;Myzus|g14116.t1
cluster3408 2 N/A N/A Myzus|g25757.t1;Myzus|g23839.t1
cluster3409 2 N/A N/A Myzus|g8831.t1;Myzus|g867.t1
cluster3410 2 N/A N/A Myzus|g12562.t1;Myzus|g7783.t1
cluster3411 2 Q5SVZ6 GO:0006357; P:regulation of transcription by RNA polymerase II; IBA:GO_Central Myzus|g15389.t1;Myzus|g12198.t1
cluster3412 2 N/A N/A Myzus|g21688.t1;Myzus|g6017.t1
cluster3413 2 N/A N/A Myzus|g1533.t1;Myzus|g13498.t1
cluster3414 2 Q8IY51 GO:0003677; F:DNA binding; IEA:UniProtKB-KW Myzus|g2973.t1;Myzus|g9081.t1
cluster3415 2 N/A N/A Myzus|g907.t1;Myzus|g2173.t1
cluster3416 2 O08863 GO:1901222; P:regulation of NIK/NF-kappaB signaling; IGI:MGI Myzus|g2818.t1;Myzus|g8951.t1
[truncated: 12,569 more rows]
[truncated: 2 more columns]

## Sheet: Supplemental 7
Supplemental Table 7. Myzus- Lineage specific gene clusters consisting of 376 differentially expressed genes between bacteriocyte and body samples
[truncated: 377 more rows]

[truncated: 3 more sheets: Supplemental 8, Supplemental 9, Supplemental 10]
